# Supplementary material for: Integrated Analysis of Metabolome and Transcriptome Reveals the Effect of Burdock Fructooligosaccharide on the Quality of Chinese Cabbage (Brassica rapa L. ssp. Pekinensis)
Source: Int J Mol Sci. 2024 Oct 25;25(21):11459. doi: 10.3390/ijms252111459 (PMC11546758; doi:10.3390/ijms252111459)
Supplement: Supplementary file 1 [file ijms-25-11459-s001.zip]

Archive with 9 entries (9 files):
- supplementary data 1.xlsx
- supplementary data 2.xlsx
- supplementary data 3.xlsx
- supplementary data 4.xlsx
- supplementary data 5.xlsx
- supplementary data 6.xlsx
- supplementary data 7.xlsx
- supplementary data 8.xlsx
- Supplementary Figure 1.pdf
