# Supplementary material for: Integrated Analysis of Metabolome and Transcriptome Reveals the Effect of Burdock Fructooligosaccharide on the Quality of Chinese Cabbage (Brassica rapa L. ssp. Pekinensis)
Source: Int J Mol Sci. 2024 Oct 25;25(21):11459. doi: 10.3390/ijms252111459 (PMC11546758; doi:10.3390/ijms252111459)
Supplement: Supplementary file 1 [file ijms-25-11459-s001.zip › supplementary data 1.xlsx]

## Sheet: Sheet1
Mode	Index	Compounds	Class I	物质一级分类	Class II	物质二级分类	Formula	Q1 (Da)	Molecular weight (Da)	RT (min)	Adduct	CAS	cpd_ID	GT0-1	GT0-2	GT0-3	GT1-1	GT1-2	GT1-3	QC-1	QC-2	QC-3	QC-4	kegg_map	GT1_vs_GT0_VIP	GT1_vs_GT0_P-value	GT1_vs_GT0_Fold_Change	GT1_vs_GT0_Log2FC	GT1_vs_GT0_Type
positive	meta0004	Arginine	Amino acids and derivatives	氨基酸及其衍生物	Amino acids and derivatives	氨基酸及其衍生物	C6H14N4O2	175.119	175.119	1.151	[M+H]+1	74-79-3	C00062	4.8181e+09	4.85671e+09	6.65031e+09	9.25461e+08	9.09022e+08	1.34049e+09	3.14535e+09	2.46621e+09	2.60215e+09	2.47275e+09	ko00220,ko00261,ko00330,ko00470,ko00970,ko01100,ko01110,ko01230,ko02010	1.27359	0.0146667	0.194484	-2.36228	down
positive	meta0024	Skimmin	Lignans and Coumarins	木脂素和香豆素	Coumarins	香豆素	C15H16O8	325.092	325.092	2.703	[M+H]+1	93-39-0	-	3.16965e+08	3.14858e+08	2.95314e+08	6.28689e+08	6.38186e+08	7.00614e+08	5.54212e+08	4.83573e+08	4.55691e+08	4.46435e+08	-	1.29152	0.00220234	2.12211	1.0855	up
positive	meta0026	Isoorientin	Flavonoids	黄酮	Flavonoid	黄酮	C21H20O11	449.108	449.108	2.52	[M+H]+1	4261-42-1	C01821	2.3122e+08	2.11578e+08	2.05514e+08	5.7623e+08	5.46146e+08	5.4035e+08	4.19416e+08	4.09308e+08	3.99214e+08	3.74599e+08	-	1.29443	3.87089e-05	2.5647	1.35879	up
positive	meta0045	3-Hydroxycoumarin	Lignans and Coumarins	木脂素和香豆素	Coumarins	香豆素	C9H6O3	163.039	163.039	2.245	[M+H]+1	939-19-5	-	1.67024e+08	1.6877e+08	1.76836e+08	3.46178e+08	3.54883e+08	3.47034e+08	2.70271e+08	2.51051e+08	2.67562e+08	2.62748e+08	-	1.29728	1.80394e-06	2.04454	1.03178	up
positive	meta0046	Indole-3-acetaldehyde	Heterocyclic compounds	杂环化合物	Heterocyclic compounds	杂环化合物	C10H9NO	160.076	160.076	2.84	[M+H]+1	-	C00637	3.26921e+08	3.48894e+08	3.08987e+08	1.60351e+08	1.57392e+08	1.47223e+08	2.64417e+08	2.41899e+08	2.31761e+08	2.15429e+08	ko00380,ko01100	1.29053	0.00198658	0.472142	-1.08271	down
positive	meta0052	Rutin	Flavonoids	黄酮	Flavonols	黄酮醇	C27H30O16	611.16	611.16	2.826	[M+H]+1	153-18-4	C05625	1.22716e+08	1.3695e+08	1.19447e+08	2.90544e+08	2.93897e+08	2.90417e+08	2.56353e+08	2.25353e+08	2.12022e+08	2.04185e+08	ko00944,ko01100,ko01110	1.29252	0.000676402	2.30764	1.20642	up
positive	meta0054	Kaempferol	Flavonoids	黄酮	Flavonoid	黄酮	C15H10O6	287.055	287.055	2.524	[M+H]+1	520-18-3	C05903	1.21331e+08	1.10572e+08	1.14708e+08	2.75588e+08	2.76245e+08	2.70875e+08	2.03895e+08	1.99729e+08	1.9575e+08	1.90716e+08	ko00941,ko00944,ko01100,ko01110	1.29657	2.00858e-05	2.37358	1.24706	up
positive	meta0069	quercetin 3-O-gentiobioside-7-O-rhamnoside	Flavonoids	黄酮	Flavonoid	黄酮	C33H40O21	773.213	773.213	2.516	[M+H]+1	-	-	9.3364e+07	8.48826e+07	8.75907e+07	2.18715e+08	2.145e+08	2.04182e+08	1.76614e+08	1.52855e+08	1.50364e+08	1.45046e+08	-	1.29519	8.93458e-05	2.3977	1.26165	up
positive	meta0083	Sophoraflavonoloside	Flavonoids	黄酮	Flavonoid	黄酮	C27H30O16	611.16	611.16	2.521	[M+H]+1	-	C12634	5.71984e+07	5.64904e+07	5.02191e+07	1.59588e+08	1.53622e+08	1.50484e+08	1.01315e+08	1.00559e+08	1.08705e+08	1.06702e+08	ko00944,ko01110	1.29433	1.16726e-05	2.82899	1.50029	up
positive	meta0090	(+/-)-6-Acetonyldihydrochelerythrine	Alkaloids	生物碱	Isoquinoline alkaloids	异喹啉类生物碱	C24H23NO5	406.164	406.164	2.749	[M+H]+1	22864-92-2	-	1.22528e+08	1.29975e+08	1.37532e+08	4.38705e+07	4.64299e+07	4.59956e+07	9.76112e+07	8.47905e+07	8.54115e+07	8.55982e+07	-	1.29586	0.00199077	0.349445	-1.51686	down
positive	meta0100	(+)-Gallocatechin	Flavonoids	黄酮	Flavanols	黄烷醇类	C15H14O7	307.081	307.081	2.7	[M+H]+1	970-73-0	C12127	5.35076e+07	4.95373e+07	4.80281e+07	1.08975e+08	1.09156e+08	1.21612e+08	9.0168e+07	8.31905e+07	7.85101e+07	7.7405e+07	ko00941,ko01110	1.28995	0.00161993	2.24887	1.1692	up
positive	meta0113	4-Hydroxyquinoline	Aldehyde,Ketones,Esters	醛、酮、酯类	Ketones	酮类	C9H7NO	146.06	146.06	1.181	[M+H]+1	-	-	3.06398e+07	2.96687e+07	3.41808e+07	8.45887e+07	9.30083e+07	1.00826e+08	5.52112e+07	5.70593e+07	5.68117e+07	5.04997e+07	-	1.28943	0.0033703	2.94661	1.55905	up
positive	meta0117	Methyl acrylate-divinylbenzene, completely hydrolyzed, copolymer	Benzene and substituted derivatives	苯及其衍生物	Benzene and substituted derivatives	苯及其衍生物	C18H18N6O3S	399.122	399.122	2.84	[M+H]+1	128903-15-1	-	8.92145e+07	9.58317e+07	8.24185e+07	2.60937e+07	2.71094e+07	2.67836e+07	6.36505e+07	5.09976e+07	5.0116e+07	4.68338e+07	-	1.29566	0.00364952	0.299055	-1.74152	down
positive	meta0122	4-Hydroxyphenylpyruvic acid	Benzene and substituted derivatives	苯及其衍生物	Benzene and substituted derivatives	苯及其衍生物	C9H8O4	181.05	181.05	2.248	[M+H]+1	156-39-8	C01179	4.18262e+07	4.17117e+07	4.85727e+07	8.77378e+07	9.29045e+07	8.94629e+07	7.21527e+07	6.18105e+07	6.78241e+07	7.36448e+07	ko00130,ko00261,ko00350,ko00400,ko00950,ko01100,ko01110,ko01210,ko01230,ko01240	1.28524	0.000180296	2.04454	1.03178	up
positive	meta0129	Histidine	Organic acid And Its derivatives	有机酸及其衍生物	Organic acid And Its derivatives	有机酸及其衍生物	C6H9N3O2	156.077	156.077	0.841	[M+H]+1	-	C00135	8.40799e+07	7.73349e+07	7.81815e+07	3.25688e+07	2.87182e+07	3.4109e+07	5.49052e+07	5.28898e+07	5.05675e+07	4.88758e+07	ko00340,ko00410,ko00470,ko00970,ko01100,ko01110,ko01230,ko02010	1.28899	9.18049e-05	0.398153	-1.32861	down
positive	meta0145	Rhamnetin 3-sophoroside	Flavonoids	黄酮	Flavonoid	黄酮	C28H32O17	641.17	641.17	2.874	[M+H]+1	-	-	2.18291e+07	2.15817e+07	2.06835e+07	7.21954e+07	7.07366e+07	6.5417e+07	5.22679e+07	4.87437e+07	4.82999e+07	4.61119e+07	-	1.29698	0.00142014	3.25066	1.70073	up
positive	meta0149	Gln-Tyr	Amino acids and derivatives	氨基酸及其衍生物	Amino acids and derivatives	氨基酸及其衍生物	C14H19N3O5	351.166	351.166	2.611	[M+ACN+H]+1	457662-02-1	-	7.0146e+07	7.08535e+07	6.59344e+07	3.17717e+07	3.30149e+07	2.93246e+07	5.64623e+07	4.6445e+07	5.36946e+07	5.166e+07	-	1.29206	8.08582e-05	0.454789	-1.13673	down
positive	meta0170	1-Benzyl-5-methyl-1H-pyrimidine-2,4-dione	Benzene and substituted derivatives	苯及其衍生物	Benzene and substituted derivatives	苯及其衍生物	C12H12N2O2	217.097	217.097	2.794	[M+H]+1	6306-73-6	-	5.48022e+07	5.6481e+07	2.35491e+07	1.57423e+07	1.74895e+07	1.53359e+07	2.61611e+07	2.42781e+07	2.45306e+07	2.39136e+07	-	1.10964	0.114659	0.360209	-1.4731	down
positive	meta0179	Pivalanilide	Benzene and substituted derivatives	苯及其衍生物	Benzene and substituted derivatives	苯及其衍生物	C11H15NO	178.123	178.123	2.715	[M+H]+1	6625-74-7	-	5.15485e+07	4.6546e+07	4.30321e+07	2.03779e+07	2.41741e+07	2.02808e+07	3.97641e+07	3.29707e+07	3.16984e+07	3.1297e+07	-	1.274	0.00275798	0.459395	-1.12219	down
positive	meta0186	Deoxyloganin tetraacetate	Others	其他	Lactones	内酯类化合物	C25H34O13	560.233	560.233	4.682	[M+NH4]+1	-	-	4.44301e+07	4.8698e+07	4.45607e+07	2.19438e+07	1.99653e+07	2.14571e+07	3.58894e+07	3.3016e+07	3.03173e+07	3.50615e+07	-	1.29184	0.000900743	0.460214	-1.11962	down
positive	meta0187	Isobutyric acid 2-methoxy-4-[1-(acetyloxy)-2-propenyl]phenyl ester	Phenolic acids	酚酸类	Phenolic acids	酚酸类	C16H20O5	293.138	293.138	3.81	[M+H]+1	-	-	3.25598e+07	4.83563e+07	3.68551e+07	9.68949e+06	2.14064e+07	2.02064e+07	2.60351e+07	4.03105e+07	2.43192e+07	2.91337e+07	-	1.09481	0.0230832	0.43561	-1.19889	down
positive	meta0228	Ser-Gln-Phe	Amino acids and derivatives	氨基酸及其衍生物	Small Peptide	小肽	C17H24N4O6	381.177	381.177	2.703	[M+H]+1	-	-	3.65198e+07	3.7301e+07	3.46211e+07	1.12549e+07	1.12802e+07	1.22105e+07	2.69677e+07	2.45193e+07	2.23149e+07	2.13322e+07	-	1.29679	0.000245513	0.320408	-1.64202	down
positive	meta0229	4-Guanidinobutyric acid	Organic acids	有机酸	Organic acids	有机酸	C5H11N3O2	146.092	146.092	0.957	[M+H]+1	463-00-3	C01035	6.28833e+06	5.57962e+06	5.8717e+06	3.65063e+07	3.67778e+07	3.63102e+07	2.38986e+07	2.17661e+07	2.0769e+07	2.12579e+07	ko00330,ko01100	1.29825	1.92117e-07	6.17792	2.62712	up
positive	meta0230	2-Pyrimidinemethanamine	Nucleotides and derivatives	核苷酸及其衍生物	Nucleotides and derivatives	核苷酸及其衍生物	C5H7N3	110.071	110.071	0.84	[M+H]+1	75985-45-4 | 60348-81-4	-	3.64293e+07	3.49122e+07	3.52869e+07	1.59354e+07	1.34633e+07	1.50159e+07	2.49632e+07	2.43341e+07	2.31612e+07	2.45036e+07	-	1.29032	6.51286e-05	0.416536	-1.26349	down
positive	meta0264	(-)-Epicatechin	Flavonoids	黄酮	Flavanols	黄烷醇类	C15H14O6	291.086	291.086	2.882	[M+H]+1	490-46-0	C09727	1.30807e+07	1.21838e+07	1.1386e+07	2.39689e+07	2.86476e+07	2.46858e+07	1.89447e+07	1.91888e+07	1.84721e+07	2.1524e+07	ko00941,ko01100,ko01110	1.27776	0.00649433	2.10918	1.07668	up
positive	meta0268	D-Limonene	Terpenoids	萜类	Terpene	萜类	C10H16	154.159	154.159	3.203	[M+NH4]+1	5989-27-5	C06099	2.50739e+07	2.82501e+07	2.45742e+07	9.85309e+06	1.05772e+07	1.03871e+07	2.14536e+07	2.04783e+07	1.57235e+07	1.98283e+07	ko00902,ko01100,ko01110	1.2923	0.00420397	0.395611	-1.33785	down
positive	meta0273	Junipediol A 8-glucoside	Organic acid And Its derivatives	有机酸及其衍生物	Organic acid And Its derivatives	有机酸及其衍生物	C16H24O9	361.151	361.151	3.046	[M+H]+1	-	-	367587	366507	317059	1.90674e+07	2.75131e+07	2.06132e+07	1.24749e+07	1.0339e+07	1.24714e+07	9.1227e+06	-	1.29685	0.0135818	63.9238	5.99828	up
positive	meta0319	isorhamnetin-3-O-glucoside	Flavonoids	黄酮	Flavonoid	黄酮	C22H22O12	479.118	479.118	2.876	[M+H]+1	5041-82-7	-	6.64053e+06	5.93048e+06	6.15278e+06	2.18006e+07	2.04872e+07	2.09469e+07	1.53786e+07	1.50397e+07	1.39392e+07	1.39299e+07	-	1.29674	4.45934e-05	3.37724	1.75584	up
positive	meta0334	N,N-Dimethylarginine	Organic acid And Its derivatives	有机酸及其衍生物	Organic acid And Its derivatives	有机酸及其衍生物	C8H18N4O2	203.15	203.15	1.167	[M+H]+1	63937-30-4	C03626	1.97841e+07	2.03244e+07	1.98866e+07	5.65396e+06	6.45416e+06	6.18033e+06	1.32114e+07	1.30995e+07	1.19467e+07	1.1385e+07	-	1.29635	3.42526e-06	0.304833	-1.71391	down
positive	meta0338	Isorhamnetin	Flavonoids	黄酮	Flavonols	黄酮醇	C16H12O7	317.065	317.065	2.875	[M+H]+1	480-19-3	C10084	6.51321e+06	6.38967e+06	6.56051e+06	2.00567e+07	1.99578e+07	1.81787e+07	1.5021e+07	1.35817e+07	1.44912e+07	1.39214e+07	-	1.29685	0.00209721	2.98988	1.58009	up
positive	meta0343	4-Hydroxy-2-methylquinoline	Heterocyclic compounds	杂环化合物	Heterocyclic compounds	杂环化合物	C10H9NO	160.076	160.076	2.121	[M+H]+1	607-67-0 | 5660-24-2	C21873	1.41562e+07	1.70067e+07	1.95235e+07	1.45612e+06	355253	2.81712e+06	7.81907e+06	1.0545e+07	1.09251e+07	7.42193e+06	ko01100,ko01110	1.18059	0.00374735	0.0913161	-3.45299	down
positive	meta0350	Val-Glu-Lys	Amino acids and derivatives	氨基酸及其衍生物	Amino acids and derivatives	氨基酸及其衍生物	C16H30N4O6	375.223	375.223	1.365	[M+H]+1	-	-	1.69035e+07	1.90491e+07	1.87232e+07	7.53653e+06	7.67161e+06	6.73885e+06	1.62222e+07	1.28519e+07	1.1158e+07	1.27686e+07	-	1.28985	0.0010526	0.401402	-1.31688	down
positive	meta0352	2-alpha-Linolenoyl-glycerol	Lipids	脂质	Glycerol ester	甘油酯	C21H36O4	353.268	353.268	6.068	[M+H]+1	55268-58-1	-	1.88435e+07	1.8252e+07	1.80583e+07	9.47017e+06	8.88584e+06	7.27756e+06	1.47962e+07	1.41171e+07	1.24983e+07	1.26818e+07	-	1.27177	0.00185986	0.464765	-1.10543	down
positive	meta0354	Acetoxy-6-gingerol	Benzene and substituted derivatives	苯及其衍生物	Benzene and substituted derivatives	苯及其衍生物	C19H28O5	337.201	337.201	4.505	[M+H]+1	-	-	1.73314e+07	1.86764e+07	1.6001e+07	7.2128e+06	7.54979e+06	7.6591e+06	1.36444e+07	1.20128e+07	1.14905e+07	1.21659e+07	-	1.29087	0.00499234	0.431114	-1.21386	down
positive	meta0364	3-[(1-Carboxyvinyl)oxy]benzoic acid	Benzene and substituted derivatives	苯及其衍生物	Benzene and substituted derivatives	苯及其衍生物	C10H8O5	191.034	191.034	1.66	[M+H-H2O]+1	16929-37-6	C20772	1.38602e+07	1.39708e+07	1.77628e+07	6.48247e+06	6.89797e+06	8.29804e+06	1.18802e+07	1.0383e+07	9.77011e+06	9.56657e+06	ko00130,ko01100,ko01110,ko01240	1.24545	0.0139657	0.47547	-1.07257	down
positive	meta0367	[5-Hydroxy-3-(hydroxymethyl)-2-oxo-6-propan-2-ylcyclohex-3-en-1-yl] 3-methylbutanoate	Lipids	脂质	Free fatty acids	游离脂肪酸	C15H24O5	285.17	285.17	4.184	[M+H]+1	-	-	1.76619e+07	1.68786e+07	1.21593e+07	8.79406e+06	5.90729e+06	4.72974e+06	1.4505e+07	1.35086e+07	1.16538e+07	1.1973e+07	-	1.17009	0.0156548	0.416085	-1.26505	down
positive	meta0369	Choline Alfoscerate	Lipids	脂质	PC	磷脂酰胆碱	C8H20NO6P	280.092	280.092	0.932	[M+Na]+1	28319-77-9	C00670	7.09054e+06	7.14063e+06	6.08598e+06	1.43972e+07	1.68724e+07	1.19978e+07	9.96998e+06	8.42154e+06	9.83659e+06	8.0387e+06	ko00564,ko00565	1.245	0.026629	2.1296	1.09058	up
positive	meta0375	Thonzylamine	Benzene and substituted derivatives	苯及其衍生物	Phenolics	苯酚类	C16H22N4O	269.175	269.175	4.084	[M+H-H2O]+1	91-85-0	-	1.44845e+07	7.67384e+06	1.62216e+07	8.44555e+06	5.22915e+06	5.07432e+06	1.31516e+07	7.50181e+06	6.8568e+06	6.49549e+06	-	1.00268	0.114001	0.488511	-1.03354	down
positive	meta0390	(8)-Gingerol	Benzene and substituted derivatives	苯及其衍生物	Phenolics	苯酚类	C19H30O4	323.221	323.221	4.582	[M+H]+1	23513-08-8	C17495	1.23594e+07	1.513e+07	1.34512e+07	6.23436e+06	6.60645e+06	6.13489e+06	1.23067e+07	1.10479e+07	9.97053e+06	1.06858e+07	-	1.28227	0.0100931	0.463495	-1.10938	down
positive	meta0397	2,5-Dimethyl-2,4-hexadiene	Others	其他	Hydrocarbon derivatives	烃衍生物	C8H14	152.143	152.143	3.497	[M+ACN+H]+1	-	-	1.37258e+07	1.42816e+07	1.47483e+07	4.10107e+06	3.55374e+06	4.10891e+06	1.00629e+07	8.9631e+06	7.79603e+06	8.19837e+06	-	1.29485	3.60359e-05	0.275138	-1.86177	down
positive	meta0412	Furaltadone	Aldehyde,Ketones,Esters	醛、酮、酯类	Ketones	酮类	C13H16N4O6	342.139	342.139	0.782	[M+NH4]+1	139-91-3 | 3795-88-8 | 59811-34-6	-	425423	1.16227e+06	1.18755e+06	1.38307e+07	1.23729e+07	1.2251e+07	8.32248e+06	7.97248e+06	6.85312e+06	6.27126e+06	-	1.26021	0.0002817	13.8563	3.79247	up
positive	meta0418	5,5'-Dehydrodivanillate	Benzene and substituted derivatives	苯及其衍生物	Benzene and substituted derivatives	苯及其衍生物	C16H14O8	335.075	335.075	0.946	[M+H]+1	2134-90-9	C18347	4.52314e+06	3.31034e+06	5.59963e+06	7.47242e+06	8.22379e+06	1.31301e+07	3.04195e+06	5.38367e+06	4.52834e+06	5.36726e+06	-	1.10758	0.0875077	2.14591	1.10159	up
positive	meta0419	Phenylethyl primeveroside	Benzene and substituted derivatives	苯及其衍生物	Benzene and substituted derivatives	苯及其衍生物	C19H28O10	399.165	399.165	4.491	[M+H-H2O]+1	129932-48-5	-	3.04554e+06	3.06825e+06	2.98564e+06	1.26618e+07	1.27109e+07	1.3017e+07	9.03367e+06	8.28107e+06	7.64841e+06	8.15821e+06	-	1.29896	6.48925e-05	4.21891	2.07687	up
positive	meta0422	Hyperoside	Flavonoids	黄酮	Flavonols	黄酮醇	C21H20O12	465.102	465.102	2.341	[M+H]+1	482-36-0	C10073	3.83354e+06	3.78379e+06	1.88691e+06	1.21125e+07	1.28414e+07	1.25516e+07	7.89247e+06	8.904e+06	9.83008e+06	7.87831e+06	-	1.23343	0.0022637	3.94619	1.98046	up
positive	meta0432	Taxiphyllin	Benzene and substituted derivatives	苯及其衍生物	Benzene and substituted derivatives	苯及其衍生物	C14H17NO7	334.09	334.09	1.973	[M+Na]+1	21401-21-8	C01855	5.20106e+06	5.11437e+06	4.76643e+06	1.25446e+07	1.17077e+07	1.09955e+07	8.90974e+06	7.91595e+06	6.20376e+06	6.81539e+06	-	1.29146	0.00240821	2.33709	1.22472	up
positive	meta0438	Desmethylxanthohumol	Flavonoids	黄酮	Chalcones	查耳酮	C20H20O5	341.138	341.138	2.798	[M+H]+1	115063-39-3	C16416	8.20571e+06	1.22373e+07	1.1205e+07	5.49842e+06	4.92689e+06	4.80325e+06	7.25546e+06	7.30146e+06	1.05665e+07	5.37324e+06	ko00941	1.22397	0.0418301	0.481185	-1.05534	down
positive	meta0442	Plumieride	Terpenoids	萜类	Monoterpenoids	倍萜	C21H26O12	471.149	471.149	3.003	[M+H]+1	511-89-7	C09797	5.73322e+06	5.51238e+06	5.94517e+06	1.21428e+07	1.12513e+07	1.20825e+07	9.52929e+06	8.91518e+06	1.0088e+07	8.09674e+06	-	1.29396	0.000524937	2.0637	1.04523	up
positive	meta0445	Leucomycin A9	Aldehyde,Ketones,Esters	醛、酮、酯类	Esters	酯类	C37H61NO14	744.414	744.414	5.253	[M+H]+1	18361-49-4	-	4.82553e+06	4.6756e+06	1.2131e+07	2.28421e+06	2.10814e+06	1.62088e+06	3.57731e+06	3.05868e+06	2.94061e+06	3.05175e+06	-	1.1352	0.167798	0.277976	-1.84697	down
positive	meta0456	Sterol 3-beta-D-glucoside	Heterocyclic compounds	杂环化合物	Heterocyclic compounds	杂环化合物	C23H38O6	433.258	433.258	5.141	[M+Na]+1	-	C03641	1.06741e+07	1.14953e+07	1.09094e+07	6.22735e+06	2.24635e+06	5.16207e+06	7.94707e+06	5.99228e+06	7.92266e+06	4.42073e+06	-	1.09104	0.0279683	0.412221	-1.27851	down
positive	meta0458	Estriol	Heterocyclic compounds	杂环化合物	Heterocyclic compounds	杂环化合物	C18H24O3	321.207	321.207	4.024	[M+H+MeOH]+1	50-27-1	C05141	1.14073e+07	1.07615e+07	9.93228e+06	4.62517e+06	4.08283e+06	4.19703e+06	1.01012e+07	7.63879e+06	6.83197e+06	7.37868e+06	ko01100	1.28965	0.00166247	0.402013	-1.31469	down
positive	meta0464	5-(6-Hydroxy-2,5,7,8-tetramethyl-chroman-2-YL)-2-methyl-pentanoic acid	Organic acids	有机酸	Organic acids	有机酸	C19H28O4	321.206	321.206	3.441	[M+H]+1	7083-09-2	-	9.56309e+06	1.12454e+07	9.80297e+06	4.38198e+06	4.97956e+06	3.80657e+06	8.73874e+06	6.26164e+06	7.39268e+06	7.70917e+06	-	1.26945	0.00152163	0.430169	-1.21703	down
positive	meta0480	1-Acetylindole	Alkaloids	生物碱	Plumerane	吲哚类生物碱	C10H9NO	160.075	160.075	4.458	[M+H]+1	576-15-8	-	1.01445e+07	1.04007e+07	8.46621e+06	2.00204e+06	812906	294058	4.40337e+06	5.61911e+06	3.77195e+06	4.60884e+06	-	1.18692	0.000470902	0.107165	-3.2221	down
positive	meta0481	Sucrose 6'-phosphate	Organic acid And Its derivatives	有机酸及其衍生物	Organic acid And Its derivatives	有机酸及其衍生物	C12H23O14P	455.116	455.116	0.939	[M+H+MeOH]+1	4549-10-4	C02591	4.34958e+06	4.91287e+06	3.89011e+06	1.01922e+07	1.03498e+07	1.01353e+07	9.41997e+06	8.27692e+06	7.63405e+06	7.73598e+06	ko00500,ko01100,ko01110	1.28282	0.00174131	2.33241	1.22182	up
positive	meta0484	4-Hydroxy-1-(2-hydroxyethyl)-2,2,6,6-tetramethylpiperidine	Heterocyclic compounds	杂环化合物	Heterocyclic compounds	杂环化合物	C11H23NO2	202.18	202.18	4.276	[M+H]+1	52722-86-8	-	9.17544e+06	1.02295e+07	9.30965e+06	4.32224e+06	4.52538e+06	4.0694e+06	6.59346e+06	6.26403e+06	5.80105e+06	5.90416e+06	-	1.29079	0.00135632	0.449842	-1.15251	down
positive	meta0491	3-(1,8-dihydroxy-8-methylnonyl)-4-(hydroxymethyl)oxolan-2-one	Aldehyde,Ketones,Esters	醛、酮、酯类	Ketones	酮类	C15H28O5	271.19	271.19	3.574	[M+H-H2O]+1	-	-	8.87734e+06	9.8936e+06	8.36659e+06	2.85332e+06	5.63473e+06	3.33746e+06	4.70706e+06	6.71211e+06	6.48219e+06	5.59599e+06	-	1.16954	0.0131032	0.435762	-1.19839	down
positive	meta0508	Quisinostat	Heterocyclic compounds	杂环化合物	Heterocyclic compounds	杂环化合物	C21H26N6O2	395.218	395.218	4.082	[M+H]+1	875320-29-9	-	4.46618e+06	4.00089e+06	3.41518e+06	9.19025e+06	9.08846e+06	9.30775e+06	7.67127e+06	6.64781e+06	6.5676e+06	6.3911e+06	-	1.27761	0.00241234	2.32165	1.21515	up
positive	meta0523	1-(3-Fluoro-4-methylphenyl)-3-(4-methylphenyl)urea	Benzene and substituted derivatives	苯及其衍生物	Benzene and substituted derivatives	苯及其衍生物	C15H15FN2O	259.123	259.123	1.674	[M+H]+1	-	-	2.08016e+06	2.17663e+06	2.63213e+06	6.03389e+06	6.77788e+06	8.50446e+06	4.20631e+06	4.17715e+06	4.81115e+06	3.71073e+06	-	1.26865	0.0181349	3.09427	1.6296	up
positive	meta0528	4-(beta-D-glucosyloxy)benzoic acid	Organic acids	有机酸	Organic acids	有机酸	C13H16O8	323.074	323.074	1.717	[M+Na]+1	-	C03993	3.25091e+06	3.06714e+06	3.14012e+06	7.9682e+06	7.3499e+06	6.19911e+06	5.79007e+06	5.16377e+06	4.21233e+06	5.02644e+06	ko00130	1.27745	0.0154402	2.27499	1.18586	up
positive	meta0529	L-gamma-Glutamyl-S-allylthio-L-cysteine	Amino acids and derivatives	氨基酸及其衍生物	Amino acids and derivatives	氨基酸及其衍生物	C11H18N2O5S2	323.074	323.074	1.72	[M+H]+1	-	-	3.25091e+06	3.06714e+06	3.14012e+06	7.9682e+06	7.3499e+06	6.19911e+06	5.79007e+06	5.16377e+06	4.21233e+06	5.02644e+06	-	1.27745	0.0154402	2.27499	1.18586	up
positive	meta0535	Monoglyceride citrate	Organic acid And Its derivatives	有机酸及其衍生物	Organic acid And Its derivatives	有机酸及其衍生物	C9H14O9	284.097	284.097	2.826	[M+NH4]+1	36291-32-4	-	6.76415e+06	7.69394e+06	6.46237e+06	1.87878e+06	3.76537e+06	3.39561e+06	7.26248e+06	4.80711e+06	4.7263e+06	4.76625e+06	-	1.15965	0.00719799	0.432102	-1.21056	down
positive	meta0549	Kaempferol 3-(2-p-coumaroylsophoroside) 7-glucoside	Flavonoids	黄酮	Flavonoid	黄酮	C42H46O23	919.249	919.249	2.903	[M+H]+1	151649-64-8	-	2.77597e+06	2.67115e+06	1.64654e+06	5.9807e+06	5.92295e+06	4.73967e+06	5.02458e+06	4.46444e+06	4.50117e+06	4.34486e+06	-	1.19669	0.00436271	2.34622	1.23034	up
positive	meta0550	N-Nitroso-pyrrolidine	Heterocyclic compounds	杂环化合物	Heterocyclic compounds	杂环化合物	C4H8N2O	133.097	133.097	0.842	[M+H+MeOH]+1	930-55-2	C19285	6.19609e+06	6.2975e+06	7.29837e+06	291099	495612	457987	3.37319e+06	3.06194e+06	3.14421e+06	3.04426e+06	-	1.2893	0.00251585	0.0628891	-3.99105	down
positive	meta0551	Ornithine	Amino acids and derivatives	氨基酸及其衍生物	Amino acids and derivatives	氨基酸及其衍生物	C5H12N2O2	133.097	133.097	0.835	[M+H]+1	3184-13-2	C00077	6.19609e+06	6.2975e+06	7.29837e+06	291099	495612	457987	3.37319e+06	3.06194e+06	3.14421e+06	3.04426e+06	ko00220,ko00330,ko00470,ko00480,ko01100,ko01110,ko01210,ko01230,ko02010	1.2893	0.00251585	0.0628891	-3.99105	down
positive	meta0558	Mono(2-ethyl-5-hydroxyhexyl) phthalate	Benzene and substituted derivatives	苯及其衍生物	Benzene and substituted derivatives	苯及其衍生物	C16H22O5	295.154	295.154	4.682	[M+H]+1	-	-	7.03196e+06	7.10785e+06	6.83669e+06	3.42724e+06	3.45616e+06	3.32198e+06	5.3718e+06	5.18494e+06	4.79483e+06	5.40088e+06	-	1.29779	3.96609e-05	0.486515	-1.03944	down
positive	meta0559	Artemisin	Others	其他	Lactones	内酯类化合物	C15H18O4	295.154	295.154	4.68	[M+H+MeOH]+1	481-05-0	C09344	7.03196e+06	7.10785e+06	6.83669e+06	3.42724e+06	3.45616e+06	3.32198e+06	5.3718e+06	5.18494e+06	4.79483e+06	5.40088e+06	-	1.29779	3.96609e-05	0.486515	-1.03944	down
positive	meta0564	Podecdysone B	Heterocyclic compounds	杂环化合物	Heterocyclic compounds	杂环化合物	C27H42O6	463.305	463.305	4.416	[M+H]+1	22612-27-7	C08832	7.01335e+06	6.68006e+06	6.72639e+06	2.54364e+06	2.64796e+06	2.83303e+06	5.48443e+06	4.35038e+06	4.59945e+06	4.32111e+06	-	1.29556	9.73955e-06	0.392983	-1.34746	down
positive	meta0566	[6]-Gingerdiol 3-acetate	Benzene and substituted derivatives	苯及其衍生物	Phenolics	苯酚类	C19H30O5	339.217	339.217	4.084	[M+H]+1	-	-	6.95813e+06	5.56709e+06	6.63424e+06	1.66057e+06	2.76367e+06	2.60754e+06	4.54928e+06	4.51968e+06	4.22264e+06	4.4557e+06	-	1.22952	0.0020203	0.367014	-1.44609	down
positive	meta0570	Methyl 7-epi-12-hydroxyjasmonate glucoside	FA	脂肪酰类	Others	其他	C19H30O9	385.185	385.185	3.573	[M+H-H2O]+1	142465-56-3	-	5.70517e+06	6.8643e+06	5.06383e+06	1.81534e+06	3.02458e+06	2.15447e+06	4.13043e+06	3.99224e+06	3.46399e+06	1.91935e+06	-	1.21874	0.00734048	0.396658	-1.33403	down
positive	meta0573	Quercetin	Flavonoids	黄酮	Flavonols	黄酮醇	C15H10O7	303.05	303.05	2.337	[M+H]+1	117-39-5	C00389	1.73505e+06	1.93463e+06	1.21767e+06	6.08919e+06	6.82754e+06	5.31621e+06	3.84319e+06	4.33553e+06	4.68505e+06	4.60957e+06	ko00941,ko00944,ko01100,ko01110	1.26401	0.00312103	3.73064	1.89942	up
positive	meta0598	Gluconasturtiin	Benzene and substituted derivatives	苯及其衍生物	Benzene and substituted derivatives	苯及其衍生物	C15H21NO9S2	424.073	424.073	2.214	[M+H]+1	499-30-9	C08417	2.42336e+06	2.4736e+06	2.51546e+06	5.52063e+06	5.02689e+06	5.99335e+06	3.11133e+06	3.63222e+06	4.23254e+06	4.35015e+06	ko00966,ko01110,ko01210	1.28839	0.00786399	2.23151	1.15802	up
positive	meta0612	3,4,5-trihydroxy-6-[(7-hydroxy-2,2-dimethyl-2H-chromen-5-yl)oxy]oxane-2-carboxylic acid	Organic acids	有机酸	Organic acids	有机酸	C17H20O9	369.118	369.118	2.031	[M+H]+1	-	-	5.61609e+06	5.0081e+06	5.36512e+06	2.06256e+06	4.15993e+06	1.51884e+06	5.17348e+06	4.83873e+06	4.39142e+06	4.24275e+06	-	1.04699	0.0699408	0.484157	-1.04645	down
positive	meta0621	Lupinine	Alkaloids	生物碱	Alkaloids	生物碱	C10H19NO	170.154	170.154	1.733	[M+H]+1	-	-	5.27399e+06	4.8202e+06	5.40048e+06	3.23118e+06	1.3742e+06	2.80839e+06	4.40666e+06	3.71794e+06	3.68309e+06	3.31752e+06	-	1.07974	0.0315682	0.478472	-1.06349	down
positive	meta0628	S-Methylglutathione	Amino acids and derivatives	氨基酸及其衍生物	Amino acids and derivatives	氨基酸及其衍生物	C11H19N3O6S	322.106	322.106	1.045	[M+H]+1	2922-56-7	C11347	3.40556e+06	5.18164e+06	3.55379e+06	1.54898e+06	1.75663e+06	1.97091e+06	3.79931e+06	3.47018e+06	2.36717e+06	2.84517e+06	-	1.2202	0.0510659	0.434604	-1.20223	down
positive	meta0631	Quercetin-3-O-(2''-O-galactosyl)glucoside	Flavonoids	黄酮	Flavonols	黄酮醇	C27H30O17	627.155	627.155	2.703	[M+H]+1	56782-99-1	-	1.57761e+06	1.35109e+06	1.36496e+06	5.13611e+06	4.13171e+06	5.13922e+06	4.0603e+06	3.40633e+06	3.37632e+06	3.03282e+06	-	1.28569	0.00749655	3.35542	1.74649	up
positive	meta0634	Manoalide	Terpenoids	萜类	Ditepenoids	二萜	C25H36O5	417.264	417.264	4.062	[M+H]+1	75088-80-1	C17156	5.05293e+06	4.74247e+06	4.83884e+06	1.95296e+06	2.20031e+06	2.07085e+06	3.6456e+06	3.35125e+06	3.20592e+06	3.13635e+06	-	1.29378	2.84143e-05	0.425313	-1.2334	down
positive	meta0648	Isomuronic acid	Organic acids	有机酸	Organic acids	有机酸	C21H34O5	367.248	367.248	3.621	[M+H]+1	-	-	3.11711e+06	4.57504e+06	3.51704e+06	1.88346e+06	1.87557e+06	1.63871e+06	2.60945e+06	2.06876e+06	2.19856e+06	2.40841e+06	-	1.2306	0.0428868	0.481546	-1.05425	down
positive	meta0656	Glucobrassicanapin	Organic acids	有机酸	Organic acids	有机酸	C12H21NO9S2	388.072	388.072	1.272	[M+H]+1	19041-10-2	-	1.70879e+06	1.49064e+06	2.09198e+06	3.82018e+06	3.99218e+06	4.29767e+06	3.11031e+06	3.02522e+06	2.72887e+06	2.85182e+06	-	1.26079	0.000686901	2.28862	1.19448	up
positive	meta0657	Guanosine diphosphate mannose	Nucleotides and derivatives	核苷酸及其衍生物	Nucleotides and derivatives	核苷酸及其衍生物	C16H25N5O16P2	606.083	606.083	1.272	[M+H]+1	3123-67-9	C00096	626688	493193	914088	4.26007e+06	3.64788e+06	3.74327e+06	2.60523e+06	2.12855e+06	1.83315e+06	2.08372e+06	ko00051,ko00053,ko00510,ko00520,ko01100,ko01110,ko01240,ko01250	1.27188	0.000361199	5.72831	2.51811	up
positive	meta0677	5,6-Dihydroxyindole-2-carboxylic acid	Organic acid And Its derivatives	有机酸及其衍生物	Organic acid And Its derivatives	有机酸及其衍生物	C9H7NO4	194.045	194.045	1.324	[M+H]+1	4790-08-3	C04185	419797	513088	517086	3.70511e+06	3.98787e+06	3.84528e+06	2.3119e+06	2.48574e+06	2.273e+06	2.42653e+06	ko00350,ko01100	1.29602	0.000120822	7.95758	2.99233	up
positive	meta0688	Agarotriose	Others	其他	Others	其他	C18H30O15	504.192	504.192	0.79	[M+NH4]+1	-	-	272082	173890	183579	3.79352e+06	3.13119e+06	2.91432e+06	2.09312e+06	1.87377e+06	1.63932e+06	1.66194e+06	-	1.29052	0.00673086	15.6286	3.96612	up
positive	meta0689	Cimigenol	Alcohol and amines	醇、胺类	Alcohols	醇类	C30H48O5	511.341	511.341	6.073	[M+Na]+1	-	C17538	3.72959e+06	3.42748e+06	3.31202e+06	1.91863e+06	1.63045e+06	1.38862e+06	2.91367e+06	2.72078e+06	2.23639e+06	2.49154e+06	-	1.25621	0.00088728	0.471645	-1.08423	down
positive	meta0708	3',4'-Dihydroxyetoposide	Lignans and Coumarins	木脂素和香豆素	Lignans	木脂素	C28H30O13	575.175	575.175	3.253	[M+H]+1	100007-54-3 | 113566-41-9	-	2.80009e+06	3.50066e+06	2.6957e+06	1.12919e+06	1.51385e+06	1.0459e+06	2.10182e+06	2.01628e+06	2.00058e+06	2.20064e+06	-	1.24138	0.00755557	0.410044	-1.28615	down
positive	meta0735	2-Methyl-5,7,8-trimethoxyisoflavone	Flavonoids	黄酮	Flavonoid	黄酮	C19H18O5	327.123	327.123	3.032	[M+H]+1	-	-	3.08899e+06	2.49391e+06	2.79476e+06	1.17411e+06	1.19422e+06	1.34398e+06	2.02124e+06	1.91773e+06	2.06782e+06	1.95676e+06	-	1.27737	0.00745109	0.44312	-1.17423	down
positive	meta0746	[8]-Gingerdione	Phenolic acids	酚酸类	Phenolic acids	酚酸类	C19H28O4	321.206	321.206	4.473	[M+H]+1	77334-06-6	-	2.62409e+06	2.84035e+06	2.81699e+06	294132	1.15136e+06	1.35276e+06	1.90979e+06	2.16333e+06	1.85625e+06	1.8906e+06	-	1.03493	0.0259104	0.337895	-1.56535	down
positive	meta0748	Scaposin	Phenylpropanoids and polyketides	0	O-methylated flavonoids	0	C19H18O9	391.1	391.1	2.608	[M+H]+1	-	-	2.81981e+06	2.63069e+06	2.10475e+06	1.11629e+06	1.17432e+06	690909	1.79706e+06	1.46241e+06	1.58418e+06	1.66858e+06	-	1.20551	0.00596077	0.394628	-1.34143	down
positive	meta0755	(3-Oxopiperazin-2-yl)acetic acid	Organic acids	有机酸	Organic acids	有机酸	C6H10N2O3	159.076	159.076	0.846	[M+H]+1	405214-33-7	-	2.67243e+06	2.37202e+06	2.56122e+06	399684	304266	313466	1.33408e+06	1.29576e+06	1.9346e+06	1.33175e+06	-	1.2935	0.000559945	0.133771	-2.90217	down
positive	meta0756	Benzquinamide	Alcohol and amines	醇、胺类	Amines	胺类	C22H32N2O5	405.239	405.239	5.786	[M+H]+1	63-12-7	-	2.64953e+06	2.54981e+06	2.31749e+06	591844	551213	254092	1.51454e+06	1.39694e+06	1.33776e+06	1.29199e+06	-	1.23962	0.000153842	0.185869	-2.42764	down
positive	meta0759	Prolyl-Histidine	Amino acids and derivatives	氨基酸及其衍生物	Small Peptide	小肽	C11H16N4O3	253.129	253.129	1.82	[M+H]+1	92027-43-5	-	501756	221326	157715	2.58096e+06	2.55368e+06	2.38865e+06	1.78734e+06	1.09911e+06	1.43722e+06	1.56539e+06	-	1.24317	0.000257588	8.54146	3.09448	up
positive	meta0763	(2S)-2-[(2R,3R,3aR,6S,7S,9bR)-6-(2-carboxyethyl)-2-hydroxy-3a,6,9b-trimethyl-7-prop-1-en-2-yl-1,2,3,4,7,8-hexahydrocyclopenta[a]naphthalen-3-yl]-6-methylhept-5-enoic acid	Others	其他	Others	其他	C30H44O5	485.325	485.325	5.813	[M+H]+1	-	-	2.17077e+06	2.55827e+06	2.10236e+06	508743	1.34159e+06	955333	1.95403e+06	2.07374e+06	1.60521e+06	1.69204e+06	-	1.11275	0.0143549	0.410702	-1.28384	down
positive	meta0771	Phytolaccagenic acid	Terpenoids	萜类	Triterpene	三萜	C31H48O6	517.355	517.355	5.886	[M+H]+1	54928-05-1	-	1.25505e+06	2.34206e+06	1.24848e+06	551516	158704	162357	1.2656e+06	1.32587e+06	688720	1.18653e+06	-	1.16253	0.0544834	0.180076	-2.47332	down
positive	meta0774	Valproic acid glucuronide	Organic acid And Its derivatives	有机酸及其衍生物	Organic acid And Its derivatives	有机酸及其衍生物	C14H24O8	321.156	321.156	2.379	[M+H]+1	60113-83-9	-	1.37509e+06	2.15098e+06	2.21689e+06	926930	1.01551e+06	760787	1.60012e+06	1.64761e+06	1.49034e+06	1.48577e+06	-	1.17246	0.0555046	0.470704	-1.08711	down
positive	meta0775	Isocarbamid	Heterocyclic compounds	杂环化合物	Heterocyclic compounds	杂环化合物	C8H15N3O2	186.124	186.124	1.275	[M+H]+1	30979-48-7	C19047	236712	187375	215253	2.0932e+06	2.19883e+06	2.13819e+06	868039	598151	1.2921e+06	1.016e+06	-	1.29689	2.00679e-05	10.0576	3.33021	up
positive	meta0785	Fagaronine	Heterocyclic compounds	杂环化合物	Heterocyclic compounds	杂环化合物	C21H20NO4	351.144	351.144	2.925	[M+H]+1	52259-65-1	C09438	2.00378e+06	2.07245e+06	1.41588e+06	1.17682e+06	684310	487294	1.41778e+06	1.63561e+06	1.36135e+06	1.55048e+06	-	1.099	0.0230825	0.4276	-1.22567	down
positive	meta0788	Quercetin-3,4'-O-di-beta-glucoside	Flavonoids	黄酮	Flavonoid	黄酮	C27H30O17	627.155	627.155	2.571	[M+H]+1	-	-	777595	487226	818886	2.02261e+06	1.35107e+06	1.357e+06	964741	1.58091e+06	896873	1.07999e+06	-	1.15635	0.0406548	2.27032	1.18289	up
positive	meta0791	Nobiletin	Flavonoids	黄酮	Flavonoid	黄酮	C21H22O8	403.138	403.138	5.461	[M+H]+1	478-01-3	C10112	282143	1.97307e+06	948034	144739	156299	113463	562596	612333	486769	477293	-	1.09086	0.199225	0.1294	-2.95009	down
positive	meta0796	Glycerone sulfate	Others	其他	Others	其他	C3H6O6S	170.996	170.996	1.174	[M+H]+1	17302-80-6	C02543	1.34363e+06	836802	438039	1.91183e+06	1.7448e+06	1.72868e+06	1.27877e+06	1.1429e+06	898315	1.39704e+06	-	1.0164	0.0657715	2.05666	1.0403	up
positive	meta0802	Geranylcitronellol	Alcohol and amines	醇、胺类	Alcohols	醇类	C20H36O	293.284	293.284	4.138	[M+H]+1	36237-66-8	-	1.4658e+06	1.13233e+06	1.8431e+06	720165	701689	786253	1.23847e+06	1.03863e+06	955210	896809	-	1.19479	0.066223	0.497184	-1.00815	down
positive	meta0803	Rosmarinine	Others	其他	Ketone compounds	酮类化合物	C18H27NO6	354.192	354.192	3.832	[M+H]+1	520-65-0	C10380	344600	694409	389634	1.66744e+06	1.324e+06	1.82166e+06	1.25571e+06	855596	1.10437e+06	799165	-	1.21556	0.00456694	3.369	1.75232	up
positive	meta0804	Ecdysterone	Lipids	脂质	Free fatty acids	游离脂肪酸	C27H44O7	481.315	481.315	4.815	[M+H]+1	-	-	1.81965e+06	1.52087e+06	1.40832e+06	745098	489591	565965	1.1069e+06	1.06829e+06	846720	999362	-	1.24557	0.00459593	0.379178	-1.39905	down
positive	meta0806	Ochromycinone	Phenylpropanoids and polyketides	0	Angucyclines	0	C19H14O4	329.078	329.078	1.554	[M+Na]+1	-	-	1.71245e+06	1.45246e+06	1.80709e+06	936363	705592	674442	1.35028e+06	1.50632e+06	1.16819e+06	1.06237e+06	-	1.23808	0.00336631	0.465889	-1.10194	down
positive	meta0823	1-Tetradecanoyl-sn-glycero-3-phosphoethanolamine	GP	甘油磷脂类	LPE	溶血磷脂酰乙醇胺	C19H40NO7P	426.261	426.261	5.126	[M+H]+1	-	-	1.5156e+06	964029	1.05049e+06	455342	442352	347156	876495	857407	685979	794062	-	1.23807	0.0424214	0.352636	-1.50375	down
positive	meta0830	2-(4-Pyridyl)-4-methylthiazole-5-carboxylic acid	Heterocyclic compounds	杂环化合物	Heterocyclic compounds	杂环化合物	C10H8N2O2S	203.027	203.027	4.044	[M+H-H2O]+1	144060-98-0	-	298223	356627	329591	1.18525e+06	1.40082e+06	1.2237e+06	775442	765711	816333	725761	-	1.29152	0.00318749	3.86998	1.95232	up
positive	meta0832	Moracin C	Phenolic acids	酚酸类	Phenolic acids	酚酸类	C19H18O4	311.127	311.127	2.785	[M+H]+1	69120-06-5	-	1.38064e+06	745834	875811	531131	613407	276725	775685	399852	237625	1.25129e+06	-	1.01465	0.0943265	0.473394	-1.07889	down
positive	meta0841	Trimethoprim	Phenolic acids	酚酸类	Phenolic acids	酚酸类	C14H18N4O3	291.146	291.146	4.121	[M+H]+1	738-70-5	C01965	1.21782e+06	972467	1.18148e+06	381982	410981	252998	892884	835998	817439	646024	-	1.25059	0.0020743	0.310211	-1.68868	down
positive	meta0846	Sulfoacetaldehyde	Others	其他	Aldehyde compounds	醛类化合物	C2H4O4S	124.991	124.991	1.173	[M+H]+1	32797-12-9	C00593	511343	576803	551510	1.10005e+06	1.08264e+06	1.11882e+06	758964	824841	939960	1.02592e+06	ko00430,ko01100,ko01240	1.29209	0.000104421	2.01354	1.00973	up
positive	meta0850	16-Heptadecyne-1,2,4-triol, 1-acetate, (2S,4S)-	FA	脂肪酰类	Others	其他	C19H34O4	309.242	309.242	5.866	[M+H-H2O]+1	24607-06-5	-	1.09134e+06	1.01517e+06	755957	582974	413168	340484	691555	768006	587220	562350	-	1.16224	0.0184944	0.466948	-1.09867	down
positive	meta0853	Sinalbin A	Heterocyclic compounds	杂环化合物	Heterocyclic compounds	杂环化合物	C12H12N2O2S2	281.041	281.041	4.639	[M+H]+1	-	-	317353	164737	147766	746151	1.00994e+06	680468	613591	498265	465155	521362	-	1.21383	0.0126439	3.86843	1.95175	up
positive	meta0856	2-Methyl-3-[(2S,3R,4S,5S,6R)-3,4,5-trihydroxy-6-(hydroxymethyl)oxan-2-yl]oxypyran-4-one	Aldehyde,Ketones,Esters	醛、酮、酯类	Ketones	酮类	C12H16O8	271.081	271.081	0.789	[M+H-H2O]+1	-	-	59997.3	54677.7	65012.6	955998	941023	784641	487195	442743	460801	406826	-	1.29691	0.004197	14.924	3.89956	up
positive	meta0857	3-({5,6-Dimethylthieno[2,3-d]pyrimidin-4-yl}sulfanyl)propanoic acid	Organic acid And Its derivatives	有机酸及其衍生物	Organic acid And Its derivatives	有机酸及其衍生物	C11H12N2O2S2	269.042	269.042	4.043	[M+H]+1	302952-45-0	-	200388	256663	231634	840853	911178	953799	652641	617056	622892	508579	-	1.29008	0.000415986	3.92898	1.97416	up
positive	meta0859	[(1S,15R,17R,18S,19R)-18-acetyloxy-5,7-dioxa-12-azapentacyclo[10.6.1.02,10.04,8.015,19]nonadeca-2,4(8),9-trien-17-yl] acetate	Alkaloids	生物碱	Alkaloids	生物碱	C20H23NO6	374.16	374.16	4.546	[M+H]+1	-	C12171	346998	413906	178378	861741	875019	903775	573463	656062	566433	527338	-	1.1756	0.0128647	2.81123	1.4912	up
positive	meta0869	Ganoderic acid G	Terpenoids	萜类	Triterpene	三萜	C30H44O8	533.309	533.309	5.166	[M+H]+1	98665-22-6	-	525999	753946	488959	254261	315774	141417	475371	649245	396984	456595	-	1.12372	0.0304787	0.402199	-1.31402	down
positive	meta0870	2(3H)-Furanone, dihydro-4-((4-hydroxy-3-(2-hydroxy-2-(4-hydroxy-3-methoxyphenyl)-1-(hydroxymethyl)ethyl)-5-methoxyphenyl)methyl)-3-((4-hydroxy-3-methoxyphenyl)methyl)-, (3R,4R)-	Lignans and Coumarins	木脂素和香豆素	Lignans	木脂素	C30H34O10	555.22	555.22	4.643	[M+H]+1	-	C17686	578329	703382	705417	331108	356486	305492	389080	485348	591485	472987	-	1.26634	0.00931589	0.499759	-1.00069	down
positive	meta0872	2-Methyl-d-erythritol 2,4-cyclodiphosphate	Carbohydrates and Its metabolites	碳水化合物及其代谢物	Phosphate sugars	磷酸糖	C5H12O9P2	260.992	260.992	0.733	[M+H-H2O]+1	143488-44-2	-	698274	650711	594333	342925	156275	291025	514931	340210	426010	468297	-	1.15543	0.00831275	0.406637	-1.29819	down
positive	meta0873	Prednisolone_Tebutate	Lipids	脂质	Free fatty acids	游离脂肪酸	C27H38O6	459.275	459.275	6.214	[M+H]+1	-	-	678572	495846	541526	202920	204549	217094	294828	226232	294504	382208	-	1.27586	0.0214332	0.363976	-1.45808	down
positive	meta0876	3-Dehydrocholic acid	Terpenoids	萜类	Terpene	萜类	C24H38O5	407.279	407.279	4.841	[M+H]+1	2304-89-4	-	571451	555720	622960	205297	123365	106635	396017	217524	296765	285838	-	1.25018	0.000595325	0.248723	-2.00739	down
negative	meta0890	D-Fructose	Others	其他	Saccharides	糖类	C6H12O6	215.033	215.033	0.856	[M+Cl]-1	57-48-7	C00095	4.17769e+08	4.11015e+08	4.04203e+08	1.27219e+09	8.95338e+08	8.48203e+08	6.28447e+08	6.06896e+08	6.03704e+08	5.868e+08	ko00051,ko00052,ko00500,ko01100,ko01110,ko02010	1.24794	0.0472708	2.44588	1.29035	up
negative	meta0897	4-Hydroxy-3-Indolylmethyl glucosinolate	Others	其他	Glucosinolates	硫苷类	C16H20N2O10S2	463.049	463.049	1.192	[M-H]-1	-	C08422	1.79246e+08	2.1249e+08	2.23475e+08	6.11594e+08	5.76283e+08	6.03689e+08	4.17092e+08	4.11191e+08	3.95363e+08	4.45828e+08	-	1.28848	3.05504e-05	2.91212	1.54207	up
negative	meta0900	1-Thio-beta-D-glucopyranose 1-(3-hydroxy-N-(sulfooxy)-5-hexenimidate)	Others	其他	Glucosinolates	硫苷类	C12H21NO10S2	402.053	402.053	1.185	[M-H]-1	19764-03-5	-	1.61327e+08	1.80381e+08	1.77632e+08	4.33172e+08	4.191e+08	4.30363e+08	3.20522e+08	3.20928e+08	2.90971e+08	3.27626e+08	-	1.29493	1.00696e-05	2.46974	1.30436	up
negative	meta0903	1,5-Anhydro-D-fructose	Carbohydrates and Its metabolites	碳水化合物及其代谢物	Sugars	糖类	C6H10O5	161.046	161.046	1.181	[M-H]-1	75414-43-6	C06485	9.40261e+07	9.95614e+07	9.30731e+07	3.04792e+08	3.54077e+08	3.67222e+08	1.28099e+08	1.89912e+08	2.35632e+08	2.19621e+08	-	1.29312	0.0054642	3.57946	1.83974	up
negative	meta0912	Myricetin 3-galactoside	Flavonoids	黄酮	Flavonoid	黄酮	C21H20O13	479.083	479.083	3.201	[M-H]-1	15648-86-9	-	6.38907e+07	7.25303e+07	6.33783e+07	2.98964e+08	3.00703e+08	2.82389e+08	1.73101e+08	1.72967e+08	1.98992e+08	1.82085e+08	-	1.29636	5.68003e-05	4.41471	2.14232	up
negative	meta0916	2-Deoxy-scyllo-inosose	Carbohydrates and Its metabolites	碳水化合物及其代谢物	Sugars	糖类	C6H10O5	161.046	161.046	0.956	[M-H]-1	-	C17209	1.15243e+08	1.14398e+08	1.10902e+08	2.75876e+08	2.5357e+08	2.87122e+08	2.12453e+08	2.0439e+08	1.88725e+08	1.89874e+08	ko00524,ko01110	1.29417	0.00335268	2.39784	1.26174	up
negative	meta0918	Thiosulfuric acid	Others	其他	Metal, Non-metal and related compounds	金属、非金属及相关物质	H2O3S2	112.937	112.937	0.814	[M-H]-1	13686-28-7	C05529	5.52405e+07	5.89568e+07	6.3159e+07	2.0583e+08	2.46467e+08	2.11362e+08	1.54286e+08	1.40295e+08	1.46803e+08	1.36185e+08	-	1.29217	0.00495217	3.74195	1.90379	up
negative	meta0924	Kaempferol 3-sophoroside-7-glucoside	Flavonoids	黄酮	Flavonoid	黄酮	C33H40O21	771.199	771.199	2.542	[M-H]-1	55136-76-0	-	7.63009e+07	6.91204e+07	7.25922e+07	1.89278e+08	2.08166e+08	1.98235e+08	1.4635e+08	1.49768e+08	1.32229e+08	1.33025e+08	-	1.29515	0.000569995	2.7323	1.45012	up
negative	meta0940	2-Hydroxy-2_4-pentadienoate	Organic acids	有机酸	Organic acids	有机酸	C5H6O3	113.024	113.024	0.95	[M-H]-1	167318-99-2	-	4.74992e+07	3.40962e+07	4.68023e+07	1.09521e+08	1.1591e+08	1.17629e+08	5.44584e+07	7.90865e+07	7.9211e+07	5.16321e+07	-	1.26854	0.000558325	2.67185	1.41784	up
negative	meta0942	Asn-Gly-Phe	Amino acids and derivatives	氨基酸及其衍生物	Amino acids and derivatives	氨基酸及其衍生物	C15H20N4O5	671.277	671.277	3.392	[2M-H]-1	-	-	9.29421e+07	1.05152e+08	1.00052e+08	4.72121e+07	5.0945e+07	4.75373e+07	7.42558e+07	7.19891e+07	6.12347e+07	6.84362e+07	-	1.28991	0.00228602	0.488667	-1.03308	down
negative	meta0944	Isofraxidin	Heterocyclic compounds	杂环化合物	Heterocyclic compounds	杂环化合物	C11H10O5	221.045	221.045	2.445	[M-H]-1	486-21-5	C17480	2.44069e+06	2.83084e+06	387524	3.72956e+07	9.08547e+07	7.89499e+07	4.64776e+07	3.9902e+07	4.64228e+07	4.2392e+07	-	1.22071	0.0535059	36.5962	5.19362	up
negative	meta0974	1,5-Dicaffeoyl quinic acid	Phenolic acids	酚酸类	Phenolic acids	酚酸类	C25H24O12	515.119	515.119	2.867	[M-H]-1	30964-13-7	-	535456	575662	644367	6.04296e+07	4.55678e+07	5.39407e+07	2.57219e+07	2.35734e+07	2.52315e+07	2.44679e+07	-	1.29797	0.00658786	91.1076	6.5095	up
negative	meta0979	4-Hydroxybenzyl isothiocyanate 4''-acetylrhamnoside	Benzene and substituted derivatives	苯及其衍生物	Benzene and substituted derivatives	苯及其衍生物	C16H19NO6S	352.086	352.086	3.815	[M-H]-1	-	-	2.27586e+07	2.37457e+07	2.64083e+07	5.67171e+07	4.83786e+07	5.50544e+07	3.85751e+07	4.21589e+07	3.27072e+07	3.47568e+07	-	1.28146	0.00285841	2.19647	1.13518	up
negative	meta0983	(±)9-HpODE	Lipids	脂质	Free fatty acids	游离脂肪酸	C18H32O4	311.223	311.223	5.897	[M-H]-1	5502-91-0	C14827	5.56168e+07	4.08995e+07	2.64293e+07	2.38987e+07	1.95267e+07	1.6483e+07	1.93372e+07	1.78548e+07	1.88484e+07	2.34505e+07	ko00591,ko01100	1.06239	0.122471	0.487276	-1.03719	down
negative	meta1028	4-Methoxycinnamic acid	Phenolic acids	酚酸类	Phenolic acids	酚酸类	C10H10O3	177.056	177.056	2.443	[M-H]-1	943-89-5	-	1.52965e+06	1.20209e+06	1.72342e+06	3.066e+07	3.70641e+07	3.12721e+07	1.84047e+07	1.68223e+07	1.81966e+07	1.73729e+07	-	1.29524	0.00399895	22.2205	4.47382	up
negative	meta1030	4-O-Glucosyl-4-hydroxybenzoic acid	Phenolic acids	酚酸类	Phenolic acids	酚酸类	C13H16O8	299.077	299.077	1.744	[M-H]-1	-	-	1.6669e+07	1.62563e+07	1.61201e+07	3.56236e+07	3.34303e+07	3.30906e+07	2.43611e+07	2.41361e+07	2.42307e+07	2.2026e+07	-	1.29618	0.00138087	2.08265	1.05842	up
negative	meta1035	1-(9Z-hexadecenoyl)-glycero-3-phospho-(1'-sn-glycerol)	GP	甘油磷脂类	PG	磷脂酰甘油	C22H43O9P	481.257	481.257	5.505	[M-H]-1	-	-	3.44839e+07	2.64984e+07	2.94584e+07	1.1837e+07	1.03182e+07	9.91772e+06	2.18946e+07	2.05471e+07	2.29457e+07	1.98766e+07	-	1.27814	0.0104336	0.354629	-1.49562	down
negative	meta1037	1H-Indole-3-acetonitrile, alpha-hydroxy-	Heterocyclic compounds	杂环化合物	Heterocyclic compounds	杂环化合物	C10H8N2O	171.056	171.056	1.203	[M-H]-1	117702-51-9	-	1.21054e+07	1.37646e+07	1.42574e+07	3.18964e+07	3.44229e+07	2.69657e+07	2.97005e+07	2.53017e+07	2.38584e+07	2.33752e+07	-	1.27177	0.0100262	2.32472	1.21706	up
negative	meta1051	3,5-Dicaffeoyl-4-succinoylquinic acid	Organic acid And Its derivatives	有机酸及其衍生物	Organic acid And Its derivatives	有机酸及其衍生物	C29H28O15	615.136	615.136	3.575	[M-H]-1	179761-31-0	-	368075	411795	393225	3.12262e+07	3.02629e+07	2.33414e+07	1.32266e+07	1.25152e+07	1.25105e+07	1.37814e+07	-	1.29779	0.00783613	72.3135	6.17619	up
negative	meta1067	Glucoraphanin	Amino acids and derivatives	氨基酸及其衍生物	Amino acids and derivatives	氨基酸及其衍生物	C12H23NO10S3	436.041	436.041	1.209	[M-H]-1	21414-41-5	C08419	8.39246e+06	9.56405e+06	7.95671e+06	2.7155e+07	2.38655e+07	2.08878e+07	1.64431e+07	1.65554e+07	1.71728e+07	1.72139e+07	-	1.27778	0.00977303	2.77496	1.47247	up
negative	meta1074	5-[3-[(2R,3R,4S,5S,6R)-3,4,5-trihydroxy-6-(hydroxymethyl)oxan-2-yl]oxyoctyl]oxolan-2-one	Others	其他	Saccharides	糖类	C18H32O8	435.224	435.224	3.656	[M-H+HAc]-1	-	-	2.48806e+07	2.50715e+07	2.58712e+07	6.34319e+06	1.39348e+07	1.28865e+07	1.83671e+07	1.9102e+07	1.96358e+07	1.68401e+07	-	1.13061	0.0252165	0.437392	-1.193	down
negative	meta1078	(1R,6R)-6-hydroxy-2-succinylcyclohexa-2,4-diene-1-carboxylate	Organic acids	有机酸	Organic acids	有机酸	C11H12O6	239.056	239.056	1.791	[M-H]-1	-	C05817	1.03161e+06	841346	704902	1.98524e+07	2.53147e+07	2.41831e+07	1.23916e+07	6.83997e+06	1.15961e+07	1.22879e+07	ko00130,ko01100,ko01110,ko01240	1.2949	0.0054257	26.9022	4.74965	up
negative	meta1080	(4-Amino-2-methylpyrimidin-5-YL)methyl dihydrogen phosphate	Organic acids	有机酸	Organic acids	有机酸	C6H10N3O4P	218.033	218.033	0.859	[M-H]-1	-	C04556	8.76256e+06	8.34339e+06	8.91693e+06	2.12816e+07	2.4903e+07	1.75864e+07	1.33946e+07	1.22187e+07	1.17498e+07	1.20466e+07	ko00730,ko01100,ko01240	1.26575	0.0263867	2.45057	1.29312	up
negative	meta1081	isorhamnetin-3-glucoside-4'-glucoside (Isorhamnetin 3,4'-diglucoside)	Flavonoids	黄酮	Flavonoid	黄酮	C28H32O17	639.157	639.157	2.939	[M-H]-1	-	-	5.49921e+06	5.97306e+06	3.75417e+06	2.48226e+07	2.10877e+07	1.76907e+07	1.41199e+07	1.42173e+07	1.26939e+07	1.34773e+07	-	1.263	0.0100376	4.17702	2.06247	up
negative	meta1083	[(2S,3R,4S,5S,6R)-3,4,5-trihydroxy-6-(hydroxymethyl)oxan-2-yl] 2-phenyl-N-sulfooxyethanimidothioate	Benzene and substituted derivatives	苯及其衍生物	Benzene and substituted derivatives	苯及其衍生物	C14H19NO9S2	408.043	408.043	1.387	[M-H]-1	499-26-3	C02153	2.21121e+07	2.30502e+07	2.44247e+07	1.14343e+07	1.03272e+07	9.40767e+06	1.69878e+07	8.5405e+06	1.64386e+07	1.64505e+07	ko00966,ko01110,ko01210	1.28327	0.000153044	0.447916	-1.1587	down
negative	meta1093	Glucolesquerellin	Benzene and substituted derivatives	苯及其衍生物	Benzene and substituted derivatives	苯及其衍生物	C14H27NO9S3	448.078	448.078	2.876	[M-H]-1	74542-17-9	C17250	2.84359e+06	3.04757e+06	3.06118e+06	2.24896e+07	1.84802e+07	2.24951e+07	1.32861e+07	1.2812e+07	1.38151e+07	1.40441e+07	ko00966,ko01110,ko01210	1.2959	0.00527254	7.08919	2.82562	up
negative	meta1098	6-{[2,4-dihydroxy-2,5-bis(hydroxymethyl)oxolan-3-yl]oxy}-3,4,5-trihydroxyoxane-2-carboxylic acid	Organic acids	有机酸	Organic acids	有机酸	C12H20O12	355.089	355.089	0.827	[M-H]-1	-	-	2.16599e+07	2.15722e+07	2.18697e+07	1.02905e+07	1.15215e+07	1.06541e+07	1.62811e+07	1.43718e+07	1.524e+07	1.53298e+07	-	1.29322	0.000637798	0.498698	-1.00376	down
negative	meta1103	PI 18:3	GP	甘油磷脂类	PI	磷脂酰肌醇	C27H47O12P	593.273	593.273	4.893	[M-H]-1	-	-	1.82563e+07	2.10026e+07	1.74835e+07	9.5049e+06	7.84917e+06	8.72118e+06	1.3358e+07	1.21219e+07	1.5292e+07	1.10191e+07	-	1.27364	0.00426373	0.459537	-1.12175	down
negative	meta1111	LPS(18:3/0:0)	GP	甘油磷脂类	LPS	溶血磷脂酰丝氨酸	C24H42NO9P	518.253	518.253	5.191	[M-H]-1	-	-	1.92736e+07	1.90647e+07	1.83851e+07	8.9171e+06	6.58571e+06	8.0927e+06	1.52089e+07	1.4543e+07	1.45641e+07	1.31028e+07	-	1.2726	0.001328	0.415975	-1.26543	down
negative	meta1122	Glucoerucin	Benzene and substituted derivatives	苯及其衍生物	Benzene and substituted derivatives	苯及其衍生物	C12H23NO9S3	420.047	420.047	1.403	[M-H]-1	21973-56-8	C08409	2.04652e+06	2.2804e+06	2.20888e+06	1.62148e+07	1.64812e+07	1.75942e+07	9.85397e+06	1.01397e+07	9.36653e+06	9.69947e+06	ko00966,ko01110,ko01210	1.29807	0.00063319	7.69456	2.94384	up
negative	meta1123	Tetranor-12(S)-hete	Lipids	脂质	Free fatty acids	游离脂肪酸	C16H26O3	265.181	265.181	5.783	[M-H]-1	-	-	1.75458e+07	1.73448e+07	1.42396e+07	6.94641e+06	8.24201e+06	7.42903e+06	1.15151e+07	1.09666e+07	8.41252e+06	9.56417e+06	-	1.26979	0.00826551	0.460358	-1.11917	down
negative	meta1126	Tricarballylic anhydride	Organic acids	有机酸	Organic acids	有机酸	C6H6O5	217.036	217.036	1.345	[M-H+HAc]-1	4756-10-9	-	1.37081e+07	1.29411e+07	1.71615e+07	7.17757e+06	6.40398e+06	8.1588e+06	9.49105e+06	1.17311e+07	1.24564e+07	8.48311e+06	-	1.23782	0.0188697	0.496233	-1.01091	down
negative	meta1136	Globotriose	Others	其他	Saccharides	糖类	C18H32O16	539.139	539.139	0.831	[M+Cl]-1	1109-28-0 | 33404-34-1 | 66580-68-5	C00420	5.47631e+06	5.66757e+06	5.25046e+06	1.44228e+07	1.59867e+07	1.44542e+07	1.03112e+07	1.13817e+07	1.01294e+07	1.14829e+07	-	1.29484	0.00192282	2.73654	1.45235	up
negative	meta1137	2,3-Dihydro-2,3-dihydroxy-4-(4-hydroxyphenyl)-1H-phenalen-1-one	Benzene and substituted derivatives	苯及其衍生物	Benzene and substituted derivatives	苯及其衍生物	C19H14O4	305.081	305.081	1.564	[M-H]-1	-	-	1.58964e+07	1.3467e+07	1.34167e+07	6.40201e+06	6.43646e+06	6.20042e+06	1.01112e+07	1.04822e+07	9.63273e+06	9.75799e+06	-	1.28621	0.0100638	0.445041	-1.16799	down
negative	meta1148	Corchorifatty acid F	Lipids	脂质	Free fatty acids	游离脂肪酸	C18H32O5	327.218	327.218	5.427	[M-H]-1	-	-	1.431e+07	1.01899e+07	1.40663e+07	5.3509e+06	5.99604e+06	3.13921e+06	1.05983e+07	8.03108e+06	1.33087e+07	8.30596e+06	-	1.18265	0.0107952	0.375618	-1.41266	down
negative	meta1153	FFA(12:0)	FA	脂肪酰类	FFA	游离脂肪酸	C12H24O2	199.17	199.17	7.24	[M-H]-1	143-07-7	C02679	1.39801e+07	9.00195e+06	9.12651e+06	7.49421e+06	2.50918e+06	2.7647e+06	1.00201e+07	1.13852e+07	6.44991e+06	8.90448e+06	ko00061,ko01100,ko01110	1.04675	0.0489769	0.397654	-1.33042	down
negative	meta1182	2-Hydroxy-4,7-dimethoxy-2H-1,4-benzoxazin-3(4H)-one	Heterocyclic compounds	杂环化合物	Heterocyclic compounds	杂环化合物	C10H11NO5	224.056	224.056	0.954	[M-H]-1	-	-	3.88639e+06	4.04708e+06	4.17064e+06	1.02228e+07	7.85168e+06	1.20321e+07	4.6058e+06	4.21529e+06	6.43701e+06	7.23275e+06	-	1.25077	0.037818	2.48731	1.31458	up
negative	meta1183	Coixol	Benzene and substituted derivatives	苯及其衍生物	Benzene and substituted derivatives	苯及其衍生物	C8H7NO3	224.056	224.056	0.952	[M-H+HAc]-1	532-91-2	-	3.88639e+06	4.04708e+06	4.17064e+06	1.02228e+07	7.85168e+06	1.20321e+07	4.6058e+06	4.21529e+06	6.43701e+06	7.23275e+06	-	1.25077	0.037818	2.48731	1.31458	up
negative	meta1213	2-Oxabicyclo(2.2.2)octan-6-one, 1,3,3-trimethyl-, (1R,4S)-	Aldehyde,Ketones,Esters	醛、酮、酯类	Ketones	酮类	C10H16O2	167.108	167.108	4.649	[M-H]-1	70222-88-7 | 18679-55-5	C00848	2.2956e+06	2.5527e+06	2.57896e+06	8.87297e+06	9.05482e+06	1.02218e+07	5.88753e+06	5.2686e+06	5.319e+06	5.35867e+06	ko00902,ko01110	1.29422	0.00265308	3.79004	1.92221	up
negative	meta1215	2-Ethyl-4-hydroxy-5-methyl-3(2H)-furanone	Others	其他	Ketone compounds	酮类化合物	C7H10O3	201.077	201.077	1.606	[M-H+HAc]-1	27538-10-9	-	2.33151e+06	2.44893e+06	2.86501e+06	1.00984e+07	9.51025e+06	9.177e+06	4.78457e+06	6.25919e+06	7.19464e+06	5.91673e+06	-	1.29246	0.000106067	3.76507	1.91268	up
negative	meta1233	Kynurenic acid	Organic acid And Its derivatives	有机酸及其衍生物	Organic acid And Its derivatives	有机酸及其衍生物	C10H7NO3	188.035	188.035	1.844	[M-H]-1	492-27-3	C01717	8.63476e+06	8.243e+06	8.20191e+06	3.51196e+06	3.73963e+06	3.72924e+06	6.08576e+06	5.61124e+06	5.98916e+06	5.49274e+06	ko00380,ko01100	1.29657	6.86123e-05	0.437838	-1.19153	down
negative	meta1234	Didemethylasterriquinone D	Others	其他	Ketone compounds	酮类化合物	C22H14N2O4	415.092	415.092	3.072	[M+FA-H]-1	78860-40-9	-	558004	592397	1.0776e+06	6.28243e+06	8.59491e+06	7.1471e+06	4.47822e+06	4.52104e+06	4.1624e+06	4.49457e+06	-	1.27478	0.00739879	9.8853	3.30528	up
negative	meta1235	3-Phenylpropyl glucosinolate	Others	其他	Glucosinolates	硫苷类	C16H23NO9S2	436.074	436.074	2.783	[M-H]-1	76265-25-3	-	3.22637e+06	3.3199e+06	3.26947e+06	8.16987e+06	8.59161e+06	8.00161e+06	5.96363e+06	5.3301e+06	6.65574e+06	6.00967e+06	-	1.29754	0.000984081	2.5228	1.33502	up
negative	meta1251	Leu-Glu-Glu	Amino acids and derivatives	氨基酸及其衍生物	Amino acids and derivatives	氨基酸及其衍生物	C16H27N3O8	388.173	388.173	1.945	[M-H]-1	-	-	6.87706e+06	7.40922e+06	7.62186e+06	2.39372e+06	2.86501e+06	2.53404e+06	4.69852e+06	4.32078e+06	4.74792e+06	4.51605e+06	-	1.29029	0.000181306	0.355702	-1.49126	down
negative	meta1260	Citrulline	Amino acids and derivatives	氨基酸及其衍生物	Amino acids and derivatives	氨基酸及其衍生物	C6H13N3O3	156.078	156.078	0.849	[M-H-H2O]-1	372-75-8	C00327	4.99035e+06	7.07549e+06	7.13772e+06	903120	952860	880276	2.98003e+06	3.91308e+06	2.64683e+06	2.58847e+06	ko00220,ko01100,ko01110,ko01230	1.28936	0.0160575	0.142487	-2.8111	down
negative	meta1284	6-Hydroxyl-1,6-dihydropurine ribonucleoside	Nucleotides and derivatives	核苷酸及其衍生物	Nucleotides and derivatives	核苷酸及其衍生物	C10H14N4O5	269.088	269.088	0.952	[M-H]-1	136315-04-3	C04583	2.33465e+06	2.65582e+06	2.40493e+06	6.11305e+06	5.39581e+06	5.81842e+06	3.57444e+06	4.70277e+06	4.38504e+06	3.76101e+06	-	1.28907	0.00097058	2.34298	1.22835	up
negative	meta1288	Rhodojaponin IV	Terpenoids	萜类	Ditepenoids	二萜	C24H38O8	499.255	499.255	4.856	[M+FA-H]-1	30460-34-5	C09180	5.19062e+06	5.70776e+06	5.95215e+06	3.00464e+06	2.37707e+06	2.88833e+06	3.69256e+06	4.10227e+06	4.36573e+06	3.46649e+06	-	1.26538	0.000715174	0.490788	-1.02683	down
negative	meta1289	L-Cysteine	Amino acids and derivatives	氨基酸及其衍生物	Amino acids and derivatives	氨基酸及其衍生物	C3H7NO2S	120.012	120.012	4.172	[M-H]-1	52-90-4	C00097	5.92066e+06	5.87893e+06	5.32217e+06	2.42779e+06	2.63456e+06	2.64242e+06	4.74961e+06	4.69863e+06	4.32997e+06	4.26125e+06	ko00260,ko00270,ko00332,ko00430,ko00460,ko00470,ko00480,ko00730,ko00770,ko00920,ko00970,ko01100,ko01110,ko01200,ko01230,ko01240,ko04122	1.29139	0.00149437	0.449999	-1.15201	down
negative	meta1308	3-Cyano-4,7-dimethylcoumarin	Lignans and Coumarins	木脂素和香豆素	Coumarins	香豆素	C12H9NO2	198.056	198.056	4.106	[M-H]-1	56394-30-0	-	4.95439e+06	4.44336e+06	4.27948e+06	1.75018e+06	1.35836e+06	1.4531e+06	3.03958e+06	3.55431e+06	2.70101e+06	2.74883e+06	-	1.28284	0.000705699	0.33352	-1.58415	down
negative	meta1312	Sophoranone	Others	其他	Ketone compounds	酮类化合物	C30H36O4	459.252	459.252	5.843	[M-H]-1	23057-55-8	C08719	4.80926e+06	4.8933e+06	4.65184e+06	2.58502e+06	2.31411e+06	2.13317e+06	3.13465e+06	3.18379e+06	3.47471e+06	3.0713e+06	-	1.28257	0.000433766	0.489905	-1.02943	down
negative	meta1313	20-COOH-leukotriene E4	Organic acids	有机酸	Organic acids	有机酸	C23H35NO7S	468.206	468.206	4.698	[M-H]-1	-	-	1.69187e+06	2.22397e+06	2.39017e+06	4.01207e+06	4.47413e+06	4.88279e+06	3.14249e+06	3.06438e+06	3.40198e+06	3.02615e+06	-	1.23881	0.00223955	2.12004	1.08409	up
negative	meta1315	Deoxyguanosine 5'-monophosphate(dGMP)	Nucleotides and derivatives	核苷酸及其衍生物	Nucleotides and derivatives	核苷酸及其衍生物	C10H14N5O7P	346.056	346.056	1.184	[M-H]-1	902-04-5	C00362	4.70148e+06	4.0438e+06	4.85755e+06	1.86088e+06	1.69948e+06	1.68093e+06	4.1768e+06	3.51404e+06	3.00234e+06	3.7728e+06	ko00230,ko01100,ko01232	1.28694	0.00580554	0.385309	-1.37591	down
negative	meta1317	Tyr-Ala	Amino acids and derivatives	氨基酸及其衍生物	Amino acids and derivatives	氨基酸及其衍生物	C12H16N2O4	251.104	251.104	2.141	[M-H]-1	730-08-5	-	4.51178e+06	4.81818e+06	4.5933e+06	2.16661e+06	1.88683e+06	2.6466e+06	3.33815e+06	3.45048e+06	3.54563e+06	3.44994e+06	-	1.25413	0.00344561	0.481213	-1.05525	down
negative	meta1318	n'-Hydroxymethylnorcotinine	Heterocyclic compounds	杂环化合物	Heterocyclic compounds	杂环化合物	C10H12N2O2	251.104	251.104	2.145	[M-H+HAc]-1	157129-55-0	-	4.51178e+06	4.81818e+06	4.5933e+06	2.16661e+06	1.88683e+06	2.6466e+06	3.33815e+06	3.45048e+06	3.54563e+06	3.44994e+06	-	1.25413	0.00344561	0.481213	-1.05525	down
negative	meta1322	Pinolenic acid	Lipids	脂质	Free fatty acids	游离脂肪酸	C18H30O2	277.217	277.217	7.666	[M-H]-1	16833-54-8	-	3.98597e+06	709705	4.16707e+06	49431.2	42021.1	345088	4.08823e+06	290422	255800	202409	-	1.13706	0.128514	0.0492556	-4.34357	down
negative	meta1328	alpha-(beta-D-Glucopyranosyloxy)-4-hydroxybenzeneacetonitrile	Heterocyclic compounds	杂环化合物	Heterocyclic compounds	杂环化合物	C14H17NO7	310.092	310.092	2.953	[M-H]-1	-	-	3.18764e+06	3.78551e+06	4.14056e+06	1.32806e+06	579433	1.28131e+06	2.39278e+06	3.10846e+06	4.62408e+06	1.97867e+06	-	1.19315	0.00215644	0.286925	-1.80126	down
negative	meta1345	N-(2,6-Dimethylphenyl)-2-hydroxyacetamide	Benzene and substituted derivatives	苯及其衍生物	Benzene and substituted derivatives	苯及其衍生物	C10H13NO2	178.087	178.087	2.441	[M-H]-1	-	-	2.82067e+06	1.56928e+06	1.34908e+06	3.58525e+06	4.15428e+06	3.77536e+06	3.00302e+06	2.9317e+06	3.08952e+06	3.47821e+06	-	1.10785	0.0395463	2.00642	1.00462	up
negative	meta1349	Diospyrin	Benzene and substituted derivatives	苯及其衍生物	Benzene and substituted derivatives	苯及其衍生物	C22H14O6	373.071	373.071	4.109	[M-H]-1	28164-57-0	-	4.12131e+06	3.83441e+06	3.81214e+06	1.70908e+06	1.44264e+06	1.37959e+06	2.57323e+06	3.17489e+06	2.52078e+06	2.95447e+06	-	1.28536	7.01258e-05	0.385059	-1.37685	down
negative	meta1351	Precorrin-2	Heterocyclic compounds	杂环化合物	Heterocyclic compounds	杂环化合物	C42H48N4O16	863.299	863.299	3.715	[M-H]-1	82542-92-5	C02463	1.62716e+06	1.25102e+06	1.57373e+06	4.03847e+06	3.86528e+06	3.04722e+06	2.69041e+06	3.09162e+06	2.30901e+06	2.74569e+06	ko00860,ko01100,ko01110,ko01240	1.25534	0.0110815	2.45984	1.29856	up
negative	meta1359	1-(1-Naphthyl)-2-thiourea	Benzene and substituted derivatives	苯及其衍生物	Benzene and substituted derivatives	苯及其衍生物	C11H10N2S	201.049	201.049	2.991	[M-H]-1	86-88-4	C19136	329693	403027	295608	2.68986e+06	3.82235e+06	3.32368e+06	1.57331e+06	1.41903e+06	1.54292e+06	1.50788e+06	-	1.2895	0.0116481	9.56492	3.25775	up
negative	meta1361	Psoralidin	Lignans and Coumarins	木脂素和香豆素	Coumarins	香豆素	C20H16O5	335.091	335.091	2.081	[M-H]-1	18642-23-4	C10523	1.13764e+06	1.53288e+06	2.42222e+06	3.76131e+06	3.22468e+06	3.80045e+06	2.80607e+06	1.42353e+06	2.94787e+06	3.00308e+06	-	1.13	0.0220905	2.118	1.08271	up
negative	meta1379	kaempferol 3-O-[6-(4-coumaroyl)-beta-D-glucosyl-(1->2)-glucosyl-(1->2)-beta-D-glucoside	Flavonoids	黄酮	Flavonols	黄酮醇	C42H46O23	458.114	458.114	3.092	[M-2H]-2	-	-	1.36245e+06	1.48786e+06	1.14384e+06	3.36948e+06	3.03872e+06	3.52037e+06	2.73965e+06	2.6683e+06	2.53474e+06	2.38292e+06	-	1.27523	0.000601561	2.48578	1.3137	up
negative	meta1383	Thalsimine	Heterocyclic compounds	杂环化合物	Heterocyclic compounds	杂环化合物	C38H40N2O7	635.274	635.274	3.738	[M-H]-1	5525-36-0	C09661	3.29587e+06	3.43375e+06	3.43013e+06	904781	546952	557183	2.1751e+06	1.73975e+06	2.47987e+06	2.29293e+06	-	1.27358	0.000550503	0.197733	-2.33838	down
negative	meta1385	Robinin	Flavonoids	黄酮	Flavonoid	黄酮	C33H40O19	369.101	369.101	3.471	[M-2H]-2	301-19-9	C10178	806247	1.37071e+06	1.06733e+06	3.35924e+06	2.72671e+06	3.35167e+06	2.49629e+06	1.94737e+06	2.67552e+06	2.03631e+06	-	1.2408	0.00187068	2.909	1.54052	up
negative	meta1386	(2S)-8-[(E)-3-Hydroxy-3-methylbut-1-enyl]-5,7-dimethoxy-2-phenyl-2,3-dihydrochromen-4-one	Flavonoids	黄酮	Flavonoid	黄酮	C22H24O5	367.154	367.154	3.696	[M-H]-1	-	-	3.09575e+06	3.34683e+06	2.58539e+06	1.73583e+06	1.3895e+06	482193	2.14561e+06	1.98396e+06	2.10468e+06	1.70752e+06	-	1.02929	0.0214852	0.399593	-1.3234	down
negative	meta1389	His-Phe	Amino acids and derivatives	氨基酸及其衍生物	Amino acids and derivatives	氨基酸及其衍生物	C15H18N4O3	301.13	301.13	3.983	[M-H]-1	16874-81-0	-	696769	701842	540641	3.21098e+06	2.68086e+06	2.6529e+06	1.93277e+06	1.86095e+06	1.77937e+06	1.51826e+06	-	1.28618	0.00402507	4.4062	2.13954	up
negative	meta1391	5-Ammonio-2-naphthalenesulfonate	Benzene and substituted derivatives	苯及其衍生物	Benzene and substituted derivatives	苯及其衍生物	C10H9NO3S	222.023	222.023	4.547	[M-H]-1	-	-	1.21684e+06	1.0905e+06	1.18492e+06	2.52285e+06	3.16241e+06	2.75005e+06	2.1456e+06	1.86102e+06	1.73177e+06	1.68517e+06	-	1.28121	0.0103023	2.41543	1.27228	up
negative	meta1410	Crenatoside	Benzene and substituted derivatives	苯及其衍生物	Benzene and substituted derivatives	苯及其衍生物	C29H34O15	621.183	621.183	3.393	[M-H]-1	-	C10481	2.78271e+06	2.8472e+06	2.44021e+06	1.1301e+06	440370	1.34125e+06	2.27746e+06	1.46204e+06	1.4207e+06	1.72266e+06	-	1.1023	0.0124022	0.360802	-1.47072	down
negative	meta1421	Phenylacetylglycine	Amino acids and derivatives	氨基酸及其衍生物	Amino acid derivatives	氨基酸衍生物	C10H11NO3	306.058	306.058	1.177	[M-H+TFA]-1	500-98-1	C05598	2.45951e+06	2.76655e+06	2.66133e+06	1.19964e+06	1.24716e+06	1.22948e+06	2.0306e+06	1.8574e+06	1.67188e+06	1.97997e+06	ko00360	1.2934	0.0034428	0.466094	-1.10131	down
negative	meta1431	Sennoside F	Flavonoids	黄酮	Flavonoid	黄酮	C44H38O23	933.169	933.169	2.514	[M-H]-1	-	-	1.94454e+06	2.04393e+06	2.6484e+06	648238	1.17688e+06	771821	1.66063e+06	1.37944e+06	1.19852e+06	1.36126e+06	-	1.19858	0.00977361	0.39129	-1.35369	down
negative	meta1434	3-Benzoyl-6-phenyl-pyran-2,4-dione	Benzene and substituted derivatives	苯及其衍生物	Benzene and substituted derivatives	苯及其衍生物	C18H12O4	291.066	291.066	1.396	[M-H]-1	602-98-2	-	2.39844e+06	2.4686e+06	2.57202e+06	816692	999756	1.18636e+06	1.82257e+06	1.62466e+06	1.66905e+06	1.7176e+06	-	1.26373	0.00140323	0.403654	-1.30881	down
negative	meta1445	Anisatin	Heterocyclic compounds	杂环化合物	Heterocyclic compounds	杂环化合物	C15H20O8	327.109	327.109	3.376	[M-H]-1	5230-87-5	C09294	578328	1.26189e+06	1.34331e+06	2.37186e+06	2.43335e+06	1.97053e+06	1.8083e+06	1.71494e+06	1.12314e+06	1.61222e+06	-	1.07232	0.0202553	2.12837	1.08975	up
negative	meta1448	Isosalipurposide-6''-O-p-coumaric acid	Flavonoids	黄酮	Chalcones	查耳酮	C30H28O12	579.153	579.153	2.154	[M-H]-1	-	-	2.19915e+06	2.38103e+06	2.31461e+06	435247	878031	929476	1.43047e+06	1.33664e+06	1.15776e+06	1.89493e+06	-	1.19974	0.00559296	0.325283	-1.62023	down
negative	meta1456	3-Methylthiopropyl-desulfoglucosinolate	Carbohydrates and Its metabolites	碳水化合物及其代谢物	Carbohydrates and Its metabolites	碳水化合物及其代谢物	C11H21NO6S2	440.066	440.066	3.521	[M-H+TFA]-1	-	C17244 | C21872	860974	929710	1.05783e+06	2.00196e+06	2.15452e+06	2.25306e+06	1.61508e+06	1.40763e+06	1.50086e+06	1.46897e+06	-	1.28067	0.000295672	2.25014	1.17001	up
negative	meta1459	Quercetin-3-O-sophoroside	Flavonoids	黄酮	Flavonoid	黄酮	C27H30O17	625.139	625.139	2.737	[M-H]-1	18609-17-1 | 27459-71-8	-	790224	573056	786730	2.10412e+06	2.1247e+06	2.18379e+06	1.36398e+06	879067	820347	1.21771e+06	-	1.27568	0.00107163	2.98259	1.57657	up
negative	meta1464	Threonylproline	Amino acids and derivatives	氨基酸及其衍生物	Small Peptide	小肽	C9H16N2O4	215.104	215.104	1.553	[M-H]-1	46398-79-2	-	2.10529e+06	1.79573e+06	1.85445e+06	434709	487712	559391	1.21937e+06	1.20772e+06	963469	1.32657e+06	-	1.28852	0.0017028	0.257462	-1.95757	down
negative	meta1468	2,6-Di-tert-butylhydroquinone	Benzene and substituted derivatives	苯及其衍生物	Benzene and substituted derivatives	苯及其衍生物	C14H22O2	281.176	281.176	5.88	[M-H+HAc]-1	2444-28-2	-	2.07458e+06	2.01385e+06	1.77865e+06	1.0416e+06	892276	843267	1.30304e+06	1.42461e+06	1.09581e+06	1.11992e+06	-	1.27126	0.00131978	0.473343	-1.07904	down
negative	meta1475	Acanthoside B	Lignans and Coumarins	木脂素和香豆素	Lignans	木脂素	C28H36O13	579.208	579.208	3.369	[M-H]-1	7374-79-0	C10890	517402	569678	825345	1.57406e+06	1.97942e+06	1.97806e+06	1.34945e+06	1.3887e+06	1.10069e+06	1.27178e+06	-	1.24439	0.00279156	2.89242	1.53228	up
negative	meta1478	Z-Gly-Pro-Leu-Gly-Pro	Amino acids and derivatives	氨基酸及其衍生物	Amino acids and derivatives	氨基酸及其衍生物	C28H39N5O8	572.272	572.272	4.344	[M-H]-1	2646-61-9	C03183	1.91538e+06	1.94593e+06	1.92448e+06	696441	650887	868180	1.52104e+06	1.18148e+06	1.41498e+06	1.23213e+06	-	1.27862	0.00265334	0.382922	-1.38488	down
negative	meta1480	6-tuliposide B	Others	其他	Lactones	内酯类化合物	C11H18O9	293.088	293.088	1.204	[M-H]-1	244105-18-8	C21186	1.47316e+06	1.87479e+06	1.92784e+06	618717	885857	444918	1.07296e+06	1.51082e+06	1.03783e+06	973805	-	1.19754	0.00468118	0.369516	-1.43629	down
negative	meta1481	(4-Methyl-2-oxo-2H-quinolin-1-yl)-acetic acid	Organic acids	有机酸	Organic acids	有机酸	C12H11NO3	216.067	216.067	4.101	[M-H]-1	103368-21-4	-	1.88858e+06	1.81364e+06	1.5774e+06	712543	515562	573894	1.19671e+06	1.30542e+06	1.1263e+06	1.08171e+06	-	1.27304	0.00112083	0.341312	-1.55084	down
negative	meta1488	Isoeugenitol	Heterocyclic compounds	杂环化合物	Heterocyclic compounds	杂环化合物	C11H10O4	205.051	205.051	4.2	[M-H]-1	479-06-1	-	528874	611393	887619	1.11287e+06	1.5939e+06	1.77628e+06	1.0521e+06	1.00796e+06	1.03995e+06	1.17058e+06	-	1.15061	0.0341289	2.2107	1.1445	up
negative	meta1489	[(1R,2R,3R,4R,5S,6R)-2,3,4,5-tetrahydroxy-6-[(2S,3R,4S,5R,6R)-3,4,5-trihydroxy-6-(hydroxymethyl)oxan-2-yl]oxycyclohexyl] 2-(1H-indol-3-yl)acetate	Heterocyclic compounds	杂环化合物	Indole and Its derivatives	吲哚及其衍生物	C22H29NO12	498.161	498.161	3.673	[M-H]-1	-	-	1.67358e+06	1.73683e+06	1.77049e+06	736458	708569	645044	1.33555e+06	1.2414e+06	1.37792e+06	1.19803e+06	-	1.29342	1.27477e-05	0.403418	-1.30965	down
negative	meta1499	Flavonol 3-O-D-xylosylglucoside	Flavonoids	黄酮	Flavonols	黄酮醇	C26H28O12	531.152	531.152	4.11	[M-H]-1	-	C04068	569801	411493	396123	1.60989e+06	1.45242e+06	1.42286e+06	1.10663e+06	936183	640095	1.03792e+06	-	1.27318	0.000210867	3.25622	1.7032	up
negative	meta1500	alpha-Arbutin	Terpenoids	萜类	Triterpene	三萜	C12H16O7	271.082	271.082	1.133	[M-H]-1	84380-01-8	-	1.60915e+06	586934	1.06572e+06	133351	244257	115828	475365	613321	329830	519326	-	1.20636	0.0863377	0.151277	-2.72474	down
negative	meta1501	10-Nitro-octadeca-9,12-dienoic acid	Organic acids	有机酸	Organic acids	有机酸	C18H31NO4	324.218	324.218	7.393	[M-H]-1	-	-	1.192e+06	1.57949e+06	1.51504e+06	249701	24835.6	77746.2	1.52917e+06	91969.3	17755.3	21556.3	-	1.17793	0.00197078	0.0821835	-3.60501	down
negative	meta1506	Pyrimidifen	Benzene and substituted derivatives	苯及其衍生物	Phenolics	苯酚类	C20H28ClN3O2	376.18	376.18	4.382	[M-H]-1	105779-78-0	C18603	834619	1.50928e+06	1.32247e+06	594052	656657	468350	695934	683468	887082	1.01681e+06	-	1.13484	0.0749084	0.468872	-1.09273	down
negative	meta1510	Nocardamine	Aldehyde,Ketones,Esters	醛、酮、酯类	Ketones	酮类	C27H48N6O9	599.344	599.344	4.746	[M-H]-1	26605-16-3	-	1.42337e+06	1.47323e+06	1.33964e+06	540356	516160	799667	1.14282e+06	1.01907e+06	1.10866e+06	1.19196e+06	-	1.2318	0.00574711	0.438168	-1.19044	down
negative	meta1514	Lumichrome	Heterocyclic compounds	杂环化合物	Heterocyclic compounds	杂环化合物	C12H10N4O2	241.074	241.074	4.544	[M-H]-1	1086-80-2	C01727	1.38143e+06	1.34793e+06	1.4136e+06	304094	432972	417461	999476	849950	875787	797319	ko00740	1.27982	0.000289459	0.278672	-1.84336	down
negative	meta1518	5-Methoxyindoleacetate	Heterocyclic compounds	杂环化合物	Indole and Its derivatives	吲哚及其衍生物	C11H11NO3	186.056	186.056	4.109	[M-H-H2O]-1	3471-31-6	C05660	1.38558e+06	1.28002e+06	1.27315e+06	520175	387762	439642	1.0067e+06	1.00201e+06	845151	807493	ko00380	1.28146	8.4774e-05	0.342134	-1.54737	down
negative	meta1533	Urdamycinone B	Aldehyde,Ketones,Esters	醛、酮、酯类	Ketones	酮类	C25H24O8	451.138	451.138	4.663	[M-H]-1	-	C12404	101111	152985	118047	1.02381e+06	1.09928e+06	1.17374e+06	411604	481245	280686	609293	ko01110	1.29034	0.000703335	8.85905	3.14715	up
negative	meta1534	(Ac)2-L-Lys-D-Ala	Amino acids and derivatives	氨基酸及其衍生物	Amino acids and derivatives	氨基酸及其衍生物	C13H23N3O5	601.321	601.321	2.483	[2M-H]-1	-	C02487	776796	1.16438e+06	649430	168445	374386	203704	547475	846133	480382	624613	-	1.17864	0.0427478	0.28817	-1.79501	down
negative	meta1537	Xanthoaphin	Heterocyclic compounds	杂环化合物	Heterocyclic compounds	杂环化合物	C30H26O10	545.147	545.147	1.537	[M-H]-1	1674-44-8	C01863	1.14016e+06	631922	799834	422182	415695	434956	644881	355775	579560	624516	-	1.1565	0.101182	0.494896	-1.0148	down
negative	meta1547	5-aminoisoquinolin-1(2H)-one	Aldehyde,Ketones,Esters	醛、酮、酯类	Ketones	酮类	C9H8N2O	159.056	159.056	4.161	[M-H]-1	-	-	285390	220297	227442	925377	997929	992595	663176	567712	609688	667584	-	1.28955	2.25616e-05	3.97734	1.99181	up
negative	meta1549	Heptyl 4-hydroxybenzoate	Benzene and substituted derivatives	苯及其衍生物	Benzene and substituted derivatives	苯及其衍生物	C14H20O3	235.134	235.134	5.326	[M-H]-1	1085-12-7	C14718	237922	250397	990378	54606.9	191881	63606.4	151147	190795	161545	229334	-	1.00491	0.25586	0.209707	-2.25355	down
negative	meta1556	1,4-Dibenzyloxybenzene	Benzene and substituted derivatives	苯及其衍生物	Phenolics	苯酚类	C20H18O2	289.125	289.125	3.613	[M-H]-1	621-91-0	-	382968	930348	700848	196599	369052	266576	413441	593556	540021	594838	-	1.04149	0.12057	0.413187	-1.27513	down
negative	meta1564	Taurochenodeoxycholate-7-sulfate	Bile acids	胆汁酸	Bile acids	胆汁酸	C26H45NO9S2	578.244	578.244	4.676	[M-H]-1	66874-12-2	-	646092	819660	561973	257966	327059	362131	586273	420386	453203	307507	-	1.20973	0.0283292	0.467103	-1.09819	down
negative	meta1578	2,3-Dimethyl-1H-indole-5-carboxylic acid	Heterocyclic compounds	杂环化合物	Indole and Its derivatives	吲哚及其衍生物	C11H11NO2	234.077	234.077	4.109	[M+FA-H]-1	14844-73-6	-	702832	704798	591291	281207	221151	171489	525083	516124	454715	424233	-	1.25117	0.000959825	0.337105	-1.56873	down
negative	meta1600	7-Mercaptoheptanoic acid	Organic acid And Its derivatives	有机酸及其衍生物	Organic acid And Its derivatives	有机酸及其衍生物	C7H14O2S	161.064	161.064	4.451	[M-H]-1	52000-32-5	-	157803	218089	176348	490898	448398	514835	303182	359613	413044	361842	-	1.27079	0.000351382	2.63315	1.39679	up
negative	meta1602	Ser-Phe-Val-Phe-Ser	Amino acids and derivatives	氨基酸及其衍生物	Amino acids and derivatives	氨基酸及其衍生物	C29H39N5O8	584.273	584.273	4.482	[M-H]-1	-	-	427981	469412	222027	69546.9	81627.8	158381	402504	322322	369496	281937	-	1.14828	0.0581168	0.276532	-1.85448	down
negative	meta1612	Alliospiroside D	Heterocyclic compounds	杂环化合物	Heterocyclic compounds	杂环化合物	C39H62O14	753.405	753.405	6.801	[M-H]-1	-	-	391071	407335	386250	134603	139312	166445	297603	288696	288693	283031	-	1.28736	9.88969e-05	0.371718	-1.42772	down
negative	meta1623	1-Octadecyl-glycero-3-phosphate	GP	甘油磷脂类	PA	磷脂酸	C21H45O6P	423.286	423.286	5.506	[M-H]-1	-	-	317069	232932	288846	90078.7	89181	97059.7	182884	185583	215169	175521	-	1.28002	0.0161732	0.329404	-1.60207	down
negative	meta1643	Oxycodone	Benzene and substituted derivatives	苯及其衍生物	Benzene and substituted derivatives	苯及其衍生物	C18H21NO4	374.161	374.161	4.971	[M-H+HAc]-1	76-42-6	C08018	38488.6	36440.4	39521.3	217455	178672	197709	93491.1	114722	100993	117545	-	1.29565	0.00465442	5.18859	2.37534	up
negative	meta1644	Roquefortine D	Heterocyclic compounds	杂环化合物	Heterocyclic compounds	杂环化合物	C22H25N5O2	390.192	390.192	5.399	[M-H]-1	-	-	83808.4	57146.8	91897.6	212842	182609	209587	112219	156734	180087	92267.9	-	1.23951	0.000985116	2.59837	1.37761	up
negative	meta1649	6-O-Caffeoyl-D-glucose	Phenolic acids	酚酸类	Phenolic acids	酚酸类	C15H18O9	341.087	341.087	4.792	[M-H]-1	-	-	53302.3	45137.8	60977.5	113770	112961	140492	91568.1	94441.5	157405	55255.5	-	1.25471	0.00669174	2.30353	1.20384	up
