# Supplementary material for: Integrated Analysis of Metabolome and Transcriptome Reveals the Effect of Burdock Fructooligosaccharide on the Quality of Chinese Cabbage (Brassica rapa L. ssp. Pekinensis)
Source: Int J Mol Sci. 2024 Oct 25;25(21):11459. doi: 10.3390/ijms252111459 (PMC11546758; doi:10.3390/ijms252111459)
Supplement: Supplementary file 1 [file ijms-25-11459-s001.zip › supplementary data 2.xlsx]

## Sheet: BOvsCK_deg_all
gene_id	BO_1	BO_2	BO_3	CK_1	CK_2	CK_3	BO	CK	log2FoldChange	pvalue	padj	gene_name	gene_chr	gene_start	gene_end	gene_strand	gene_length	gene_biotype	gene_description	Subfamily	Family
BraA01g002770.3C	12.443	23.2724	8.45888	2673.05	6393.97	2466.36	14.7247	3844.46	-8.0246	2.8e-51	7.77e-47	BraA01g002770.3C	A01	1388601	1389464	-	549	protein_coding	- && sp|P27626|DIN1_RAPSA Senescence-associated protein DIN1 OS=Raphanus sativus OX=3726 GN=DIN1 PE=2 SV=1 && PF00581:Rhodanese-like domain	-	-
BraA06g019700.3C	6.99917	7.44716	6.34416	429.562	915.95	735.013	6.93016	693.509	-6.64124	5.41e-41	7.5e-37	BraA06g019700.3C	A06	11338465	11341875	+	1716	protein_coding	- && sp|P49091|ASNS_BRAOL Asparagine synthetase [glutamine-hydrolyzing] OS=Brassica oleracea OX=3712 PE=2 SV=2 && PF13537:Glutamine amidotransferase domain|PF00733:Asparagine synthase	-	-
BraA02g019450.3C	9.33223	8.37805	3.17208	1686.36	5218.68	1326.36	6.96079	2743.8	-8.60045	1.81e-40	1.59e-36	BraA02g019450.3C	A02	11140864	11142057	-	858	protein_coding	- && sp|Q9CAR7|HIR2_ARATH Hypersensitive-induced response protein 2 OS=Arabidopsis thaliana OX=3702 GN=HIR2 PE=1 SV=1 && PF01145:SPFH domain / Band 7 family	-	-
BraA03g029060.3C	626.815	586.464	1022.47	17.94	18.8613	16.6575	745.249	17.8196	5.38704	2.29e-40	1.59e-36	BraA03g029060.3C	A03	14557246	14558351	+	642	protein_coding	- && sp|P46422|GSTF2_ARATH Glutathione S-transferase F2 OS=Arabidopsis thaliana OX=3702 GN=GSTF2 PE=1 SV=3 && PF00043:Glutathione S-transferase, C-terminal domain|PF02798:Glutathione S-transferase, N-terminal domain	-	-
BraA01g000700.3C	1373.39	3099.88	1347.08	39.8666	28.2919	42.6849	1940.12	36.9478	5.71158	1.74e-37	9.65e-34	BraA01g000700.3C	A01	365090	367609	-	1533	protein_coding	- && sp|Q96348|INO1_BRANA Inositol-3-phosphate synthase OS=Brassica napus OX=3708 PE=2 SV=2 && PF01658:Myo-inositol-1-phosphate synthase|PF07994:Myo-inositol-1-phosphate synthase	-	-
BraA01g002630.3C	26.4413	10.2398	17.9751	601.985	930.096	656.931	18.2188	729.671	-5.31111	1.96e-35	9.08e-32	BraA01g002630.3C	A01	1308486	1309816	-	954	protein_coding	- && - && -	-	-
BraA06g042490.3C	34.2182	37.2358	30.6635	523.249	575.268	428.931	34.0391	509.15	-3.90045	1.03e-34	4.09e-31	BraA06g042490.3C	A06	27855135	27857391	-	1950	protein_coding	- && sp|Q8VZC7|DRL36_ARATH Probable disease resistance protein At5g45510 OS=Arabidopsis thaliana OX=3702 GN=At5g45510 PE=1 SV=2 && -	-	-
BraA09g033390.3C	30.3298	33.5122	31.7208	529.229	899.446	485.151	31.8543	637.942	-4.32424	1.62e-29	5.61e-26	BraA09g033390.3C	A09	26047346	26048105	+	273	protein_coding	- && sp|Q39315|ACBP_BRANA Acyl-CoA-binding protein OS=Brassica napus OX=3708 PE=3 SV=1 && -	-	-
BraA09g001750.3C	0	0	0	2100.97	3411.53	1538.74	0	2350.41	-13.7698	4.42e-28	1.36e-24	BraA09g001750.3C	A09	1030503	1032349	+	1692	protein_coding	- && sp|O81291|LRK44_ARATH L-type lectin-domain containing receptor kinase IV.4 OS=Arabidopsis thaliana OX=3702 GN=LECRK44 PE=3 SV=1 && PF00069:Protein kinase domain|PF00139:Legume lectin domain	-	-
BraA05g025550.3C	808.793	562.26	846.946	40.8632	67.1932	45.8082	739.333	51.2882	3.85431	1.4e-27	3.88e-24	BraA05g025550.3C	A05	19259289	19260782	-	1494	protein_coding	- && sp|Q9LVF0|U84A2_ARATH UDP-glycosyltransferase 84A2 OS=Arabidopsis thaliana OX=3702 GN=UGT84A2 PE=1 SV=1 && PF00201:UDP-glucoronosyl and UDP-glucosyl transferase	-	-
BraA07g027140.3C	474.388	1485.71	1280.46	0	9.43063	3.12329	1080.19	4.18464	8.06016	3.03e-27	7.65e-24	BraA07g027140.3C	A07	20541638	20542355	+	480	protein_coding	- && - && -	-	-
BraA03g022840.3C	968.997	1593.69	1116.57	60.7965	66.0144	23.9452	1226.42	50.2521	4.6112	8.55e-26	1.98e-22	BraA03g022840.3C	A03	10985456	10986575	-	849	protein_coding	- && sp|O24603|CHI_ARATH Endochitinase CHI OS=Arabidopsis thaliana OX=3702 GN=CHI PE=2 SV=1 && PF00187:Chitin recognition protein|PF00182:Chitinase class I	-	-
BraA03g049900.3C	1298.74	3534.61	1447.53	67.7732	33.0072	66.6301	2093.62	55.8035	5.22649	9.93e-26	2.12e-22	BraA03g049900.3C	A03	25567427	25569010	-	1407	protein_coding	- && sp|P92980|APR3_ARATH 5'-adenylylsulfate reductase 3, chloroplastic OS=Arabidopsis thaliana OX=3702 GN=APR3 PE=2 SV=2 && PF00085:Thioredoxin|PF01507:Phosphoadenosine phosphosulfate reductase family	-	-
BraA08g019700.3C	4036.19	2739.62	4754.95	472.419	386.656	394.575	3843.59	417.883	3.20097	2.36e-25	4.68e-22	BraA08g019700.3C	A08	15239293	15241005	+	1326	protein_coding	- && sp|Q8RWE8|GGAP1_ARATH GDP-L-galactose phosphorylase 1 OS=Arabidopsis thaliana OX=3702 GN=VTC2 PE=1 SV=1 && -	-	-
BraA08g006150.3C	59.1041	37.2358	39.1223	482.386	497.466	649.644	45.1541	543.165	-3.58127	2.66e-25	4.93e-22	BraA08g006150.3C	A08	5005703	5007571	-	534	protein_coding	- && sp|Q9SVM8|RBG2_ARATH Glycine-rich RNA-binding protein 2, mitochondrial OS=Arabidopsis thaliana OX=3702 GN=RBG2 PE=1 SV=1 && PF00076:RNA recognition motif. (a.k.a. RRM, RBD, or RNP domain)	-	-
BraA08g030620.3C	423.839	630.216	230.505	10.9633	5.89414	5.20548	428.186	7.35431	5.85353	1.6e-24	2.77e-21	BraA08g030620.3C	A08	20731445	20733314	-	1509	protein_coding	- && sp|O65788|C71B2_ARATH Cytochrome P450 71B2 OS=Arabidopsis thaliana OX=3702 GN=CYP71B2 PE=2 SV=2 && PF00067:Cytochrome P450	-	-
BraA10g006950.3C	4.66612	0.930895	6.34416	187.373	273.488	223.836	3.98039	228.232	-5.85409	5.75e-24	9.39e-21	BraA10g006950.3C	A10	4020865	4022533	-	1026	protein_coding	- && - && -	-	-
BraA01g034090.3C	850.011	2105.68	1397.83	50.8299	70.7297	92.6575	1451.17	71.4057	4.34543	1.11e-23	1.7e-20	BraA01g034090.3C	A01	23379329	23382135	+	1590	protein_coding	- && sp|Q8VZ80|PLT5_ARATH Polyol transporter 5 OS=Arabidopsis thaliana OX=3702 GN=PLT5 PE=1 SV=2 && PF00083:Sugar (and other) transporter	-	-
BraA03g063110.3C	0.777686	0	2.11472	469.429	604.739	370.63	0.964136	481.599	-9.04383	4.71e-23	6.88e-20	BraA03g063110.3C	A03	35617587	35622879	-	2055	protein_coding	- && sp|Q940G0|TMN1_ARATH Transmembrane 9 superfamily member 1 OS=Arabidopsis thaliana OX=3702 GN=TMN1 PE=1 SV=1 && PF02990:Endomembrane protein 70	-	-
BraA03g013440.3C	216.197	1333.97	748.611	6.97665	5.89414	2.08219	766.26	4.98433	7.26518	1.18e-22	1.64e-19	BraA03g013440.3C	A03	5872514	5872813	-	300	protein_coding	- && - && PF14368:Probable lipid transfer	-	-
BraA06g027010.3C	1.55537	0.930895	4.22944	207.306	178.003	271.726	2.23857	219.012	-6.67568	1.53e-22	1.94e-19	BraA06g027010.3C	A06	18921936	18922902	+	759	protein_coding	- && sp|Q9FMV1|GCAL1_ARATH Gamma carbonic anhydrase-like 1, mitochondrial OS=Arabidopsis thaliana OX=3702 GN=GAMMACAL1 PE=1 SV=1 && -	-	-
BraA09g053400.3C	11.6653	4.65447	26.434	711.619	895.91	422.685	14.2513	676.738	-5.58633	1.54e-22	1.94e-19	BraA09g053400.3C	A09	38757206	38759427	-	1071	protein_coding	- && sp|O65572|CCD1_ARATH Carotenoid 9,10(9',10')-cleavage dioxygenase 1 OS=Arabidopsis thaliana OX=3702 GN=CCD1 PE=1 SV=2 && PF03055:Retinal pigment epithelial membrane protein	-	-
BraA10g003270.3C	759.799	971.854	632.302	89.6998	57.7626	47.8904	787.985	65.1176	3.59491	1.61e-22	1.94e-19	BraA10g003270.3C	A10	1701471	1702667	-	894	protein_coding	- && sp|Q8L730|SDI2_ARATH Protein SULFUR DEFICIENCY-INDUCED 2 OS=Arabidopsis thaliana OX=3702 GN=At1g04770 PE=2 SV=1 && -	-	-
BraA04g001740.3C	0	0	0	788.362	491.572	641.315	0	640.416	-11.8944	6e-22	6.94e-19	BraA04g001740.3C	A04	1090152	1091496	-	1257	protein_coding	- && sp|Q9SD53|Y3720_ARATH UPF0481 protein At3g47200 OS=Arabidopsis thaliana OX=3702 GN=At3g47200 PE=2 SV=1 && PF03140:Plant protein of unknown function	-	-
BraA04g001790.3C	0	0	0	1253.8	871.155	382.082	0	835.68	-12.2781	1.91e-21	2.12e-18	BraA04g001790.3C	A04	1132215	1135414	-	2361	protein_coding	- && - && PF09331:Domain of unknown function (DUF1985)|PF02902:Ulp1 protease family, C-terminal catalytic domain	-	-
BraA08g029750.3C	3.88843	1.86179	9.51625	242.19	242.839	166.575	5.08882	217.201	-5.45717	2.41e-21	2.57e-18	BraA08g029750.3C	A08	20378902	20383761	-	1908	protein_coding	- && sp|Q8CCA0|DCNL4_MOUSE DCN1-like protein 4 OS=Mus musculus OX=10090 GN=Dcun1d4 PE=2 SV=1 && PF03556:Cullin binding	-	-
BraA03g042600.3C	4544.8	12396.7	13282.6	587.035	269.952	434.137	10074.7	430.375	4.54851	2.69e-21	2.76e-18	BraA03g042600.3C	A03	21387971	21388456	-	486	protein_coding	- && sp|Q9ZNS4|PRB1_ARATH Pathogenesis-related protein 1 OS=Arabidopsis thaliana OX=3702 GN=PRB1 PE=2 SV=1 && PF00188:Cysteine-rich secretory protein family	-	-
BraA05g031670.3C	1431.72	1836.65	1447.53	8626.13	15119.7	11342.7	1571.97	11696.2	-2.89538	8.25e-21	8.18e-18	BraA05g031670.3C	A05	23136191	23137050	-	762	protein_coding	- && sp|P24805|TSJT1_TOBAC Stem-specific protein TSJT1 OS=Nicotiana tabacum OX=4097 GN=TSJT1 PE=2 SV=1 && PF12481:Aluminium induced protein	-	-
BraA06g006260.3C	0	0	0	534.212	1204.76	402.904	0	713.96	-12.0506	1.19e-20	1.14e-17	BraA06g006260.3C	A06	3602197	3603278	+	699	protein_coding	- && sp|Q9SA52|CP41B_ARATH Chloroplast stem-loop binding protein of 41 kDa b, chloroplastic OS=Arabidopsis thaliana OX=3702 GN=CSP41B PE=1 SV=1 && -	-	-
BraA09g047910.3C	1067.76	4189.96	1583.93	39.8666	87.2333	33.3151	2280.55	53.4717	5.41786	2.11e-20	1.95e-17	BraA09g047910.3C	A09	36146800	36147890	-	990	protein_coding	- && sp|P33157|E13A_ARATH Glucan endo-1,3-beta-glucosidase, acidic isoform OS=Arabidopsis thaliana OX=3702 GN=BG2 PE=1 SV=2 && PF00332:Glycosyl hydrolases family 17	-	-
BraA01g012700.3C	818.903	2962.11	658.736	31.8933	8.2518	20.8219	1479.92	20.3223	6.17909	2.18e-20	1.95e-17	BraA01g012700.3C	A01	6618089	6619655	-	1407	protein_coding	- && sp|P92980|APR3_ARATH 5'-adenylylsulfate reductase 3, chloroplastic OS=Arabidopsis thaliana OX=3702 GN=APR3 PE=2 SV=2 && PF00085:Thioredoxin|PF01507:Phosphoadenosine phosphosulfate reductase family	-	-
BraA07g005430.3C	0	0	0	767.432	383.119	442.466	0	531.006	-11.6242	2.48e-20	2.15e-17	BraA07g005430.3C	A07	4238112	4239455	+	897	protein_coding	- && - && -	-	-
BraA01g019450.3C	885.007	1466.16	2092.52	136.543	122.598	134.301	1481.23	131.148	3.4968	4.79e-20	4.03e-17	BraA01g019450.3C	A01	10389927	10391815	+	1650	protein_coding	- && sp|O23553|BAM3_ARATH Beta-amylase 3, chloroplastic OS=Arabidopsis thaliana OX=3702 GN=BAM3 PE=1 SV=3 && PF01373:Glycosyl hydrolase family 14	-	-
BraA05g025380.3C	737.246	1327.46	920.961	122.59	100.2	128.055	995.221	116.948	3.08793	7.44e-20	6.08e-17	BraA05g025380.3C	A05	19073452	19074915	-	1464	protein_coding	- && sp|Q9LSY8|U71B2_ARATH UDP-glycosyltransferase 71B2 OS=Arabidopsis thaliana OX=3702 GN=UGT71B2 PE=1 SV=1 && PF00201:UDP-glucoronosyl and UDP-glucosyl transferase	-	-
BraA09g044380.3C	3342.49	6969.61	6118.95	639.859	710.834	594.466	5477.02	648.386	3.07851	7.58e-19	6.01e-16	BraA09g044380.3C	A09	34212158	34213742	-	864	protein_coding	- && sp|P43286|PIP21_ARATH Aquaporin PIP2-1 OS=Arabidopsis thaliana OX=3702 GN=PIP2-1 PE=1 SV=1 && PF00230:Major intrinsic protein	-	-
BraA01g032090.3C	498.497	822.911	1154.64	71.7599	43.6167	71.8356	825.348	62.404	3.72207	1.33e-18	1.03e-15	BraA01g032090.3C	A01	21885380	21889127	+	1737	protein_coding	- && sp|Q9LVE0|PTR33_ARATH Protein NRT1/ PTR FAMILY 6.4 OS=Arabidopsis thaliana OX=3702 GN=NPF6.4 PE=1 SV=1 && PF00854:POT family	-	-
BraA03g010480.3C	261.302	283.923	252.709	1236.86	2033.48	1530.41	265.978	1600.25	-2.58859	1.56e-18	1.17e-15	BraA03g010480.3C	A03	4533916	4535805	+	879	protein_coding	- && sp|Q9FFB6|ZFP34_ARATH E3 ubiquitin-protein ligase RZFP34 OS=Arabidopsis thaliana OX=3702 GN=RZPF34 PE=1 SV=1 && PF14599:Zinc-ribbon|PF13639:Ring finger domain|PF05495:CHY zinc finger	-	-
BraA06g032020.3C	371.734	646.972	152.26	3.98666	0	1.0411	390.322	1.67592	7.80411	3.55e-18	2.59e-15	BraA06g032020.3C	A06	22031594	22031875	-	282	protein_coding	- && sp|Q9FIR9|LSU2_ARATH Protein RESPONSE TO LOW SULFUR 2 OS=Arabidopsis thaliana OX=3702 GN=LSU2 PE=1 SV=1 && -	-	-
BraA05g015000.3C	922.335	1297.67	1037.27	174.416	90.7698	95.7808	1085.76	120.322	3.17152	5.27e-18	3.75e-15	BraA05g015000.3C	A05	8576225	8577774	+	1002	protein_coding	- && sp|F4K5X6|RVE2_ARATH Protein REVEILLE 2 OS=Arabidopsis thaliana OX=3702 GN=RVE2 PE=1 SV=1 && PF00249:Myb-like DNA-binding domain	MYB-related	MYB->MYB-related
BraA10g000820.3C	603.484	1685.85	1837.69	60.7965	29.4707	84.3287	1375.68	58.1987	4.5601	1.2e-17	8.3e-15	BraA10g000820.3C	A10	418303	421107	+	1824	protein_coding	- && sp|Q6R0H1|LHY_ARATH Protein LHY OS=Arabidopsis thaliana OX=3702 GN=LHY PE=1 SV=2 && PF00249:Myb-like DNA-binding domain	MYB-related	MYB->MYB-related
BraA08g035740.3C	496.164	1783.59	1324.87	48.8366	18.8613	58.3013	1201.54	41.9997	4.8343	1.33e-17	9.02e-15	BraA08g035740.3C	A08	22872050	22874765	-	1557	protein_coding	- && sp|Q6R0H1|LHY_ARATH Protein LHY OS=Arabidopsis thaliana OX=3702 GN=LHY PE=1 SV=2 && PF00249:Myb-like DNA-binding domain	MYB-related	MYB->MYB-related
BraA08g008240.3C	202.976	911.346	378.535	10.9633	2.35766	11.4521	497.619	8.25767	5.89741	1.88e-17	1.24e-14	BraA08g008240.3C	A08	7230129	7231864	+	1419	protein_coding	- && sp|Q93Z38|TAR4_ARATH Tryptophan aminotransferase-related protein 4 OS=Arabidopsis thaliana OX=3702 GN=TAR4 PE=2 SV=2 && PF04864:Allinase|PF04863:Alliinase EGF-like domain	-	-
BraA09g047010.3C	119.764	298.817	588.95	5.97999	3.53649	7.28767	335.844	5.60138	5.8948	3.29e-17	2.12e-14	BraA09g047010.3C	A09	35694321	35695123	-	531	protein_coding	- && - && -	-	-
BraA09g014270.3C	529.604	811.74	969.6	103.653	53.0473	64.5479	770.315	73.7494	3.38128	3.39e-17	2.14e-14	BraA09g014270.3C	A09	8356572	8357654	-	1083	protein_coding	- && sp|Q9FLE8|Y5986_ARATH Uncharacterized protein At5g39865 OS=Arabidopsis thaliana OX=3702 GN=At5g39865 PE=2 SV=1 && PF00462:Glutaredoxin	-	-
BraA05g012040.3C	0	0	0	178.403	523.4	270.685	0	324.163	-10.9111	4.33e-17	2.67e-14	BraA05g012040.3C	A05	6529533	6535727	+	3108	protein_coding	- && - && PF14111:Domain of unknown function (DUF4283)	-	-
BraA10g001350.3C	475.166	831.289	598.466	5444.78	5702	3399.18	634.974	4848.65	-2.93306	5.48e-17	3.31e-14	BraA10g001350.3C	A10	729989	733308	+	2298	protein_coding	- && sp|Q94KD8|BXL2_ARATH Probable beta-D-xylosidase 2 OS=Arabidopsis thaliana OX=3702 GN=BXL2 PE=2 SV=1 && PF00933:Glycosyl hydrolase family 3 N terminal domain|PF14310:Fibronectin type III-like domain|PF01915:Glycosyl hydrolase family 3 C-terminal domain	-	-
BraA06g037830.3C	363.179	1004.44	1178.96	55.8132	44.7955	56.2192	848.857	52.276	4.01963	5.87e-17	3.47e-14	BraA06g037830.3C	A06	25231901	25234792	-	2352	protein_coding	- && sp|P92942|CLCB_ARATH Chloride channel protein CLC-b OS=Arabidopsis thaliana OX=3702 GN=CLC-B PE=1 SV=1 && PF00654:Voltage gated chloride channel	-	-
BraA04g023510.3C	0	0	0	381.723	466.816	141.589	0	330.043	-10.9374	6.14e-17	3.55e-14	BraA04g023510.3C	A04	17290273	17293255	-	2259	protein_coding	- && sp|Q9LJS2|RLP41_ARATH Receptor-like protein 41 OS=Arabidopsis thaliana OX=3702 GN=RLP41 PE=3 SV=1 && PF13855:Leucine rich repeat	-	-
BraA08g001310.3C	129.096	420.764	268.57	0.996665	0	4.16438	272.81	1.72035	7.27333	6.89e-17	3.9e-14	BraA08g001310.3C	A08	897061	900253	-	1092	protein_coding	- && sp|Q9SYF5|GLIP3_ARATH GDSL esterase/lipase 3 OS=Arabidopsis thaliana OX=3702 GN=GLIP3 PE=2 SV=2 && PF00657:GDSL-like Lipase/Acylhydrolase	-	-
BraA09g026970.3C	1.55537	0	0	509.296	720.264	228	0.518457	485.853	-9.67461	7.12e-17	3.95e-14	BraA09g026970.3C	A09	18339334	18340389	-	591	protein_coding	- && sp|Q9SUR6|CORI3_ARATH Cystine lyase CORI3 OS=Arabidopsis thaliana OX=3702 GN=CORI3 PE=1 SV=1 && PF00155:Aminotransferase class I and II	-	-
BraA03g012690.3C	0	0	0	169.433	242.839	263.397	0	225.223	-10.3861	1.09e-16	5.93e-14	BraA03g012690.3C	A03	5450952	5452013	-	666	protein_coding	- && - && -	-	-
BraA02g015410.3C	193.644	686.069	324.61	3.98666	16.5036	10.411	401.441	10.3004	5.29904	1.4e-16	7.38e-14	BraA02g015410.3C	A02	8060006	8061028	+	633	protein_coding	- && - && PF06521:PAR1 protein	-	-
BraA02g009250.3C	83.9901	565.053	392.281	3.98666	4.71532	3.12329	347.108	3.94175	6.46525	1.41e-16	7.38e-14	BraA02g009250.3C	A02	4354250	4361313	+	4083	protein_coding	- && sp|Q7G193|ALDO1_ARATH Indole-3-acetaldehyde oxidase OS=Arabidopsis thaliana OX=3702 GN=AAO1 PE=1 SV=2 && PF00941:FAD binding domain in molybdopterin dehydrogenase|PF02738:Molybdopterin-binding domain of aldehyde dehydrogenase|PF03450:CO dehydrogenase flavoprotein C-terminal domain|PF01315:Aldehyde oxidase and xanthine dehydrogenase, a/b hammerhead domain|PF00111:2Fe-2S iron-sulfur cluster bi…	-	-
BraA03g014080.3C	1275.4	1081.7	2154.9	200.33	101.379	129.096	1504	143.602	3.3869	1.61e-16	8.15e-14	BraA03g014080.3C	A03	6217122	6219248	-	1095	protein_coding	- && sp|Q9FK25|OMT1_ARATH Flavone 3'-O-methyltransferase 1 OS=Arabidopsis thaliana OX=3702 GN=OMT1 PE=1 SV=1 && PF00891:O-methyltransferase domain|PF08100:Dimerisation domain	-	-
BraA05g022890.3C	2941.21	6276.09	5125.03	670.755	617.706	694.411	4780.78	660.957	2.85445	1.61e-16	8.15e-14	BraA05g022890.3C	A05	16684862	16688249	+	1920	protein_coding	- && sp|Q9MAQ0|SSG1_ARATH Granule-bound starch synthase 1, chloroplastic/amyloplastic OS=Arabidopsis thaliana OX=3702 GN=GBSS1 PE=1 SV=1 && PF00534:Glycosyl transferases group 1|PF08323:Starch synthase catalytic domain	-	-
BraA01g002420.3C	1318.18	2112.2	1137.72	231.226	233.408	230.082	1522.7	231.572	2.71717	2e-16	9.93e-14	BraA01g002420.3C	A01	1201085	1203054	+	1563	protein_coding	- && sp|Q42600|C84A1_ARATH Cytochrome P450 84A1 OS=Arabidopsis thaliana OX=3702 GN=CYP84A1 PE=1 SV=1 && PF00067:Cytochrome P450	-	-
BraA05g042420.3C	1.55537	16.7561	7.40152	258.136	423.2	280.055	8.571	320.463	-5.24315	2.26e-16	1.1e-13	BraA05g042420.3C	A05	28365152	28368473	-	3096	protein_coding	- && sp|F4JWM0|DSC2_ARATH Disease resistance-like protein DSC2 OS=Arabidopsis thaliana OX=3702 GN=DSC2 PE=1 SV=1 && PF00931:NB-ARC domain	-	-
BraA09g062380.3C	164.869	361.187	644.99	5.97999	0	9.36986	390.349	5.11662	6.22767	2.31e-16	1.11e-13	BraA09g062380.3C	A09	43307342	43309624	-	969	protein_coding	- && sp|A0A0B6VQ48|PAR1_ROSHC Phenylacetaldehyde reductase OS=Rosa hybrid cultivar OX=128735 GN=PAR PE=1 SV=1 && PF01370:NAD dependent epimerase/dehydratase family	-	-
BraA02g020110.3C	28.7744	57.7155	33.8355	821.252	2055.88	441.424	40.1085	1106.18	-4.78644	2.37e-16	1.12e-13	BraA02g020110.3C	A02	11599570	11600436	-	543	protein_coding	- && sp|Q9SSK9|MLP28_ARATH MLP-like protein 28 OS=Arabidopsis thaliana OX=3702 GN=MLP28 PE=1 SV=1 && PF00407:Pathogenesis-related protein Bet v I family	-	-
BraA06g040570.3C	138.428	181.524	149.088	780.388	1589.06	1164.99	156.347	1178.15	-2.9138	3.03e-16	1.4e-13	BraA06g040570.3C	A06	26948612	26950898	+	1464	protein_coding	- && sp|Q84M93|MPK17_ARATH Mitogen-activated protein kinase 17 OS=Arabidopsis thaliana OX=3702 GN=MPK17 PE=2 SV=1 && PF00069:Protein kinase domain	-	-
BraA03g063030.3C	27.219	42.8211	22.2046	444.512	426.736	1493.97	30.7482	788.407	-4.67946	3.83e-16	1.74e-13	BraA03g063030.3C	A03	35451660	35455944	+	1638	protein_coding	- && sp|Q84UU4|HUMS_ARATH Alpha-humulene/(-)-(E)-beta-caryophyllene synthase OS=Arabidopsis thaliana OX=3702 GN=TPS21 PE=1 SV=2 && PF01397:Terpene synthase, N-terminal domain|PF03936:Terpene synthase family, metal binding domain	-	-
BraA03g028490.3C	0	0	0	320.926	293.528	124.931	0	246.462	-10.5163	4.31e-16	1.93e-13	BraA03g028490.3C	A03	14269290	14271497	+	2037	protein_coding	- && sp|Q8LPS2|ACD6_ARATH Protein ACCELERATED CELL DEATH 6 OS=Arabidopsis thaliana OX=3702 GN=ACD6 PE=1 SV=1 && PF12796:Ankyrin repeats (3 copies)|PF13962:Domain of unknown function	-	-
BraA07g021800.3C	1315.84	1891.58	1293.15	180.396	202.759	299.836	1500.19	227.663	2.72002	4.67e-16	2.06e-13	BraA07g021800.3C	A07	17710097	17713036	+	1146	protein_coding	- && sp|Q9M1G8|DJ1F_ARATH DJ-1 protein homolog F OS=Arabidopsis thaliana OX=3702 GN=DJ1F PE=1 SV=1 && PF01965:DJ-1/PfpI family	-	-
BraA02g027600.3C	234.861	540.85	321.438	3660.75	4009.2	2465.31	365.716	3378.42	-3.20798	6.42e-16	2.78e-13	BraA02g027600.3C	A02	16916151	16917275	+	1125	protein_coding	- && sp|Q01908|ATPG1_ARATH ATP synthase gamma chain 1, chloroplastic OS=Arabidopsis thaliana OX=3702 GN=ATPC1 PE=1 SV=1 && PF00231:ATP synthase	-	-
BraA09g013260.3C	0	0	0	151.493	181.54	279.014	0	204.015	-10.2438	6.54e-16	2.79e-13	BraA09g013260.3C	A09	7802758	7803261	-	504	protein_coding	- && - && -	-	-
BraA10g023720.3C	327.406	1692.37	766.586	42.8566	38.9014	27.0685	928.786	36.2755	4.67819	9.31e-16	3.91e-13	BraA10g023720.3C	A10	16381732	16382745	+	1014	protein_coding	- && sp|O50055|COL1_ARATH Zinc finger protein CONSTANS-LIKE 1 OS=Arabidopsis thaliana OX=3702 GN=COL1 PE=1 SV=1 && PF00643:B-box zinc finger|PF06203:CCT motif	C2C2-CO-like	C2C2->C2C2-CO-like
BraA04g029510.3C	479.055	480.342	593.179	83.7198	36.5437	64.5479	517.525	61.6038	3.06532	9.8e-16	4.06e-13	BraA04g029510.3C	A04	20424377	20426194	-	1509	protein_coding	- && sp|P48421|C83A1_ARATH Cytochrome P450 83A1 OS=Arabidopsis thaliana OX=3702 GN=CYP83A1 PE=1 SV=2 && PF00067:Cytochrome P450	-	-
BraA02g020900.3C	692.918	155.459	259.053	0	0	4.16438	369.144	1.38813	8.02993	1.09e-15	4.45e-13	BraA02g020900.3C	A02	12202472	12203146	+	675	protein_coding	- && sp|Q9C7S6|KTI2_ARATH Kunitz trypsin inhibitor 2 OS=Arabidopsis thaliana OX=3702 GN=KTI2 PE=1 SV=1 && PF00197:Trypsin and protease inhibitor	-	-
BraA03g023660.3C	238.75	371.427	324.61	0	0	2.08219	311.595	0.694064	8.77668	1.16e-15	4.68e-13	BraA03g023660.3C	A03	11361707	11363942	-	1533	protein_coding	- && sp|O22149|PME17_ARATH Probable pectinesterase/pectinesterase inhibitor 17 OS=Arabidopsis thaliana OX=3702 GN=PME17 PE=2 SV=2 && PF04043:Plant invertase/pectin methylesterase inhibitor|PF01095:Pectinesterase	-	-
BraA05g029900.3C	0	0	0	177.406	147.354	161.37	0	162.043	-9.91182	2.13e-15	8.46e-13	BraA05g029900.3C	A05	22025408	22026231	+	207	protein_coding	- && - && -	-	-
BraA06g016280.3C	256.636	84.7114	302.405	2845.48	4428.86	2433.04	214.584	3235.79	-3.91472	2.37e-15	9.27e-13	BraA06g016280.3C	A06	8874964	8877739	-	2166	protein_coding	- && sp|Q96290|MSSP1_ARATH Monosaccharide-sensing protein 1 OS=Arabidopsis thaliana OX=3702 GN=MSSP1 PE=1 SV=2 && PF00083:Sugar (and other) transporter	-	-
BraA02g016030.3C	3.88843	1.86179	2.11472	236.21	129.671	82.2465	2.62165	149.376	-5.80018	2.62e-15	1.01e-12	BraA02g016030.3C	A02	8534749	8538716	+	3216	protein_coding	- && - && PF02902:Ulp1 protease family, C-terminal catalytic domain|PF09331:Domain of unknown function (DUF1985)	-	-
BraA02g041960.3C	3.11074	0	2.11472	95.6798	126.135	119.726	1.74182	113.847	-5.98625	3.1e-15	1.18e-12	BraA02g041960.3C	A02	29112935	29114190	+	807	protein_coding	- && sp|O82122|VSP2_ARATH Vegetative storage protein 2 OS=Arabidopsis thaliana OX=3702 GN=VSP2 PE=2 SV=1 && PF03767:HAD superfamily, subfamily IIIB (Acid phosphatase)	-	-
BraA09g000010.3C	455.724	765.195	1302.67	44.8499	40.0802	84.3287	841.196	56.4196	3.8963	3.64e-15	1.36e-12	BraA09g000010.3C	A09	4196	5870	+	1539	protein_coding	- && sp|Q9ZPJ8|AMT12_ARATH Ammonium transporter 1 member 2 OS=Arabidopsis thaliana OX=3702 GN=AMT1-2 PE=1 SV=1 && PF00909:Ammonium Transporter Family	-	-
BraA09g055610.3C	121.319	155.459	111.023	10.9633	7.07297	8.32876	129.267	8.78835	3.87013	4.12e-15	1.52e-12	BraA09g055610.3C	A09	40065915	40067034	-	567	protein_coding	- && sp|Q9SJU5|BBX18_ARATH B-box zinc finger protein 18 OS=Arabidopsis thaliana OX=3702 GN=BBX18 PE=1 SV=2 && PF00643:B-box zinc finger	Others	Others
BraA05g002030.3C	3.88843	0	0	125.58	216.905	130.137	1.29614	157.54	-6.75833	4.17e-15	1.52e-12	BraA05g002030.3C	A05	1167563	1169180	+	1188	protein_coding	- && - && PF10250:GDP-fucose protein O-fucosyltransferase	-	-
BraA03g031830.3C	240.305	1794.76	1546.92	33.8866	37.7225	13.5342	1194	28.3811	5.39622	5.24e-15	1.89e-12	BraA03g031830.3C	A03	15807139	15807843	-	423	protein_coding	- && sp|P29062|PR4A_TOBAC Pathogenesis-related protein PR-4A OS=Nicotiana tabacum OX=4097 PE=2 SV=1 && PF00967:Barwin family	-	-
BraA09g026980.3C	0	0.930895	2.11472	283.053	328.893	91.6164	1.01521	234.521	-7.97775	5.4e-15	1.92e-12	BraA09g026980.3C	A09	18343098	18346127	-	909	protein_coding	- && sp|Q9SUR6|CORI3_ARATH Cystine lyase CORI3 OS=Arabidopsis thaliana OX=3702 GN=CORI3 PE=1 SV=1 && PF00155:Aminotransferase class I and II	-	-
BraA05g011140.3C	143.872	309.988	181.866	2141.83	5351.88	1889.59	211.909	3127.77	-3.88392	7.08e-15	2.49e-12	BraA05g011140.3C	A05	5963090	5963652	+	324	protein_coding	- && sp|P93017|DRMH1_ARATH Dormancy-associated protein homolog 1 OS=Arabidopsis thaliana OX=3702 GN=DRMH1 PE=1 SV=1 && PF05564:Dormancy/auxin associated protein	-	-
BraA09g010100.3C	734.913	532.472	260.111	36.8766	30.6496	51.0137	509.165	39.5133	3.68663	8.09e-15	2.81e-12	BraA09g010100.3C	A09	5756831	5758065	+	822	protein_coding	- && sp|Q43295|APK1_ARATH Adenylyl-sulfate kinase 1, chloroplastic OS=Arabidopsis thaliana OX=3702 GN=APK1 PE=1 SV=1 && PF01583:Adenylylsulphate kinase	-	-
BraA01g017580.3C	3945.2	6602.83	5129.26	1104.3	855.83	1121.26	5225.76	1027.13	2.34679	9.62e-15	3.3e-12	BraA01g017580.3C	A01	9364303	9366206	-	1305	protein_coding	- && sp|Q8RWE8|GGAP1_ARATH GDP-L-galactose phosphorylase 1 OS=Arabidopsis thaliana OX=3702 GN=VTC2 PE=1 SV=1 && -	-	-
BraA06g014920.3C	833.679	12849.1	5535.28	21.9266	42.4378	140.548	6406.03	68.3041	6.551	1.15e-14	3.88e-12	BraA06g014920.3C	A06	7953446	7954349	+	741	protein_coding	- && sp|P28493|PR5_ARATH Pathogenesis-related protein 5 OS=Arabidopsis thaliana OX=3702 GN=At1g75040 PE=1 SV=1 && PF00314:Thaumatin family	-	-
BraA03g035360.3C	293.188	765.195	801.479	61.7932	29.4707	35.3972	619.954	42.2204	3.87199	1.48e-14	4.94e-12	BraA03g035360.3C	A03	17438369	17440713	-	1959	protein_coding	- && sp|Q9LHA8|HS704_ARATH Heat shock 70 kDa protein 4 OS=Arabidopsis thaliana OX=3702 GN=HSP70-4 PE=1 SV=1 && PF00012:Hsp70 protein	-	-
BraA10g028180.3C	527.271	605.081	409.199	47.8399	33.0072	83.2876	513.85	54.7116	3.22855	1.58e-14	5.21e-12	BraA10g028180.3C	A10	18315639	18316328	-	690	protein_coding	- && - && -	-	-
BraA01g016530.3C	71.5471	95.8821	59.2122	376.739	695.509	585.096	75.5471	552.448	-2.86884	2.76e-14	9.01e-12	BraA01g016530.3C	A01	8751266	8752750	+	864	protein_coding	- && sp|Q38910|XTH23_ARATH Probable xyloglucan endotransglucosylase/hydrolase protein 23 OS=Arabidopsis thaliana OX=3702 GN=XTH23 PE=2 SV=1 && PF06955:Xyloglucan endo-transglycosylase (XET) C-terminus|PF00722:Glycosyl hydrolases family 16	-	-
BraA10g027410.3C	3.11074	3.72358	2.11472	141.526	73.0874	96.8219	2.98301	103.812	-5.10899	2.84e-14	9.18e-12	BraA10g027410.3C	A10	18004717	18006439	+	693	protein_coding	- && sp|Q8VZB2|HACD_ARATH Very-long-chain (3R)-3-hydroxyacyl-CoA dehydratase PASTICCINO 2 OS=Arabidopsis thaliana OX=3702 GN=PAS2 PE=1 SV=1 && PF04387:Protein tyrosine phosphatase-like protein, PTPLA	-	-
BraA09g025690.3C	717.804	1330.25	665.08	137.54	75.445	98.9041	904.377	103.963	3.11898	4.2e-14	1.34e-11	BraA09g025690.3C	A09	17272980	17274619	-	1374	protein_coding	- && sp|P92979|APR1_ARATH 5'-adenylylsulfate reductase 1, chloroplastic OS=Arabidopsis thaliana OX=3702 GN=APR1 PE=1 SV=2 && PF00085:Thioredoxin|PF01507:Phosphoadenosine phosphosulfate reductase family	-	-
BraA06g031370.3C	0	0	0	74.7498	225.156	210.301	0	170.069	-9.98044	4.62e-14	1.46e-11	BraA06g031370.3C	A06	21618256	21622724	+	1650	protein_coding	- && sp|Q84UU4|HUMS_ARATH Alpha-humulene/(-)-(E)-beta-caryophyllene synthase OS=Arabidopsis thaliana OX=3702 GN=TPS21 PE=1 SV=2 && PF01397:Terpene synthase, N-terminal domain|PF03936:Terpene synthase family, metal binding domain	-	-
BraA04g003450.3C	0	0	0	119.6	166.215	103.068	0	129.628	-9.58854	5.33e-14	1.66e-11	BraA04g003450.3C	A04	2156824	2157667	+	759	protein_coding	- && sp|F4J270|BG3_ARATH Probable glucan endo-1,3-beta-glucosidase BG3 OS=Arabidopsis thaliana OX=3702 GN=BG3 PE=2 SV=1 && PF00332:Glycosyl hydrolases family 17	-	-
BraA07g040410.3C	1026.55	15755.4	7986.24	165.446	192.149	228	8256.06	195.198	5.40244	5.66e-14	1.74e-11	BraA07g040410.3C	A07	27435060	27436139	-	1080	protein_coding	- && - && PF04554:Extensin-like region	-	-
BraA03g013630.3C	622.149	894.59	893.47	168.436	183.897	191.562	803.403	181.298	2.14747	7.71e-14	2.35e-11	BraA03g013630.3C	A03	5957392	5959381	-	1134	protein_coding	- && sp|Q9FIA1|GDL87_ARATH GDSL esterase/lipase At5g55050 OS=Arabidopsis thaliana OX=3702 GN=At5g55050 PE=2 SV=1 && PF00657:GDSL-like Lipase/Acylhydrolase	-	-
BraA10g029420.3C	185.089	685.138	1033.04	16.9433	21.2189	36.4383	634.423	24.8669	4.67224	8.17e-14	2.46e-11	BraA10g029420.3C	A10	18785490	18786951	-	1077	protein_coding	- && sp|Q9FG34|PER54_ARATH Peroxidase 54 OS=Arabidopsis thaliana OX=3702 GN=PER54 PE=2 SV=1 && PF00141:Peroxidase	-	-
BraA06g016170.3C	61.4372	95.8821	29.6061	608.962	741.483	548.657	62.3085	633.034	-3.34143	8.5e-14	2.54e-11	BraA06g016170.3C	A06	8804509	8806089	+	459	protein_coding	- && sp|O49596|HMGB2_ARATH High mobility group B protein 2 OS=Arabidopsis thaliana OX=3702 GN=HMGB2 PE=1 SV=1 && PF00505:HMG (high mobility group) box	HMG	HMG
BraA01g012890.3C	367.845	881.557	823.684	80.7298	80.1604	86.4109	691.029	82.4337	3.06673	8.8e-14	2.6e-11	BraA01g012890.3C	A01	6753014	6756647	-	2367	protein_coding	- && sp|Q38898|AKT2_ARATH Potassium channel AKT2/3 OS=Arabidopsis thaliana OX=3702 GN=AKT2 PE=1 SV=1 && PF00520:Ion transport protein|PF11834:KHA, dimerisation domain of potassium ion channel|PF00027:Cyclic nucleotide-binding domain|PF12796:Ankyrin repeats (3 copies)	-	-
BraA03g034380.3C	74.6578	100.537	60.2696	1063.44	1057.41	400.822	78.488	840.557	-3.41987	9.26e-14	2.7e-11	BraA03g034380.3C	A03	16997904	17001413	+	1932	protein_coding	- && sp|Q9LZ66|SIR_ARATH Assimilatory sulfite reductase (ferredoxin), chloroplastic OS=Arabidopsis thaliana OX=3702 GN=SIR PE=1 SV=1 && PF01077:Nitrite and sulphite reductase 4Fe-4S domain|PF03460:Nitrite/Sulfite reductase ferredoxin-like half domain	-	-
BraA07g006630.3C	0	0	0	101.66	111.989	141.589	0	118.413	-9.45891	9.42e-14	2.72e-11	BraA07g006630.3C	A07	6476643	6477503	-	543	protein_coding	- && - && -	-	-
BraA07g006150.3C	0	0	0	156.476	178.003	79.1233	0	137.868	-9.67781	9.59e-14	2.74e-11	BraA07g006150.3C	A07	5226809	5228545	+	1737	protein_coding	- && sp|P93295|M310_ARATH Uncharacterized mitochondrial protein AtMg00310 OS=Arabidopsis thaliana OX=3702 GN=AtMg00310 PE=4 SV=1 && PF13456:Reverse transcriptase-like|PF13966:zinc-binding in reverse transcriptase	-	-
BraA09g055030.3C	607.373	80.0569	309.807	0	4.71532	5.20548	332.412	3.30693	6.67242	1.06e-13	2.99e-11	BraA09g055030.3C	A09	39775928	39777666	+	1341	protein_coding	- && sp|Q9S7U0|INO1_WHEAT Inositol-3-phosphate synthase OS=Triticum aestivum OX=4565 GN=MIPS PE=2 SV=1 && PF07994:Myo-inositol-1-phosphate synthase|PF01658:Myo-inositol-1-phosphate synthase	-	-
BraA02g007510.3C	48.2165	41.8903	21.1472	246.176	358.364	376.877	37.0847	327.139	-3.13145	1.09e-13	3.04e-11	BraA02g007510.3C	A02	3515741	3517230	-	675	protein_coding	- && sp|Q9FK59|IF4E5_ARATH Eukaryotic translation initiation factor NCBP OS=Arabidopsis thaliana OX=3702 GN=NCBP PE=1 SV=1 && PF01652:Eukaryotic initiation factor 4E	-	-
BraA01g037530.3C	136.873	107.053	153.317	546.172	1037.37	875.561	132.414	819.701	-2.63026	1.64e-13	4.55e-11	BraA01g037530.3C	A01	25534046	25536244	+	1902	protein_coding	- && sp|P0C1S9|DGLB_RAT Diacylglycerol lipase-beta OS=Rattus norvegicus OX=10116 GN=Daglb PE=1 SV=1 && PF03893:Lipase 3 N-terminal region|PF01764:Lipase (class 3)	-	-
BraA10g021480.3C	360.846	1399.13	831.085	61.7932	45.9743	77.0411	863.689	61.6029	3.80783	1.82e-13	5e-11	BraA10g021480.3C	A10	15350838	15352708	-	1614	protein_coding	- && sp|Q8VYW2|BAM9_ARATH Inactive beta-amylase 9 OS=Arabidopsis thaliana OX=3702 GN=BAM9 PE=2 SV=1 && PF01373:Glycosyl hydrolase family 14	-	-
BraA03g042380.3C	31.1074	67.0244	13.7457	932.878	703.761	409.151	37.2925	681.93	-4.18995	2.17e-13	5.9e-11	BraA03g042380.3C	A03	21265473	21267196	-	1128	protein_coding	- && sp|F4I594|RLM1A_ARATH Disease resistance protein RML1A OS=Arabidopsis thaliana OX=3702 GN=RLM1A PE=3 SV=1 && PF01582:TIR domain|PF13499:EF-hand domain pair	-	-
BraA05g034040.3C	419.173	1617.89	713.718	76.7432	62.4779	65.589	916.929	68.27	3.74671	2.55e-13	6.88e-11	BraA05g034040.3C	A05	24354668	24355849	+	1182	protein_coding	- && sp|Q39218|SAT3_ARATH Serine acetyltransferase 3, mitochondrial OS=Arabidopsis thaliana OX=3702 GN=SAT3 PE=1 SV=3 && PF06426:Serine acetyltransferase, N-terminal|PF00132:Bacterial transferase hexapeptide (six repeats)	-	-
BraA03g001470.3C	284.633	658.142	245.308	8.96998	15.3248	33.3151	396.028	19.2033	4.36591	2.74e-13	7.31e-11	BraA03g001470.3C	A03	682313	683615	-	795	protein_coding	- && sp|Q9FYE6|BH101_ARATH Transcription factor bHLH101 OS=Arabidopsis thaliana OX=3702 GN=BHLH101 PE=1 SV=1 && PF00010:Helix-loop-helix DNA-binding domain	bHLH	bHLH
BraA01g005140.3C	6.22149	5.58537	7.40152	111.626	144.996	71.8356	6.40279	109.486	-4.10054	3.72e-13	9.84e-11	BraA01g005140.3C	A01	2449238	2451056	+	582	protein_coding	- && sp|Q9Y3E5|PTH2_HUMAN Peptidyl-tRNA hydrolase 2, mitochondrial OS=Homo sapiens OX=9606 GN=PTRH2 PE=1 SV=1 && PF01981:Peptidyl-tRNA hydrolase PTH2	-	-
BraA06g021550.3C	5131.17	10090	4920.96	1187.03	1064.48	979.671	6714.03	1077.06	2.64005	4.1e-13	1.07e-10	BraA06g021550.3C	A06	12881787	12884094	-	1026	protein_coding	- && sp|P32962|NRL2_ARATH Nitrilase 2 OS=Arabidopsis thaliana OX=3702 GN=NIT2 PE=1 SV=1 && PF00795:Carbon-nitrogen hydrolase	-	-
BraA03g024350.3C	41.995	362.118	354.216	0	0	0	252.776	0	10.3268	4.39e-13	1.14e-10	BraA03g024350.3C	A03	11990618	11991533	-	822	protein_coding	- && sp|O80713|SDR3A_ARATH Short-chain dehydrogenase reductase 3a OS=Arabidopsis thaliana OX=3702 GN=SDR3a PE=2 SV=1 && PF13561:Enoyl-(Acyl carrier protein) reductase	-	-
BraA02g039740.3C	4.66612	0	1.05736	107.64	134.386	84.3287	1.90783	108.785	-5.73354	4.52e-13	1.16e-10	BraA02g039740.3C	A02	27658580	27659754	-	504	protein_coding	- && sp|Q38936|FK152_ARATH Peptidyl-prolyl cis-trans isomerase FKBP15-2 OS=Arabidopsis thaliana OX=3702 GN=FKBP15-2 PE=2 SV=2 && PF00254:FKBP-type peptidyl-prolyl cis-trans isomerase	-	-
BraA05g028350.3C	5.4438	11.1707	4.22944	127.573	88.4122	117.644	6.94799	111.21	-3.99894	4.63e-13	1.18e-10	BraA05g028350.3C	A05	21163056	21164432	-	1377	protein_coding	- && sp|O48716|JGB_ARATH Protein JINGUBANG OS=Arabidopsis thaliana OX=3702 GN=JGB PE=1 SV=1 && -	-	-
BraA10g019460.3C	233.306	203.866	287.602	859.125	1274.31	1068.16	241.591	1067.2	-2.14382	7.14e-13	1.8e-10	BraA10g019460.3C	A10	14288709	14291169	-	969	protein_coding	- && sp|Q84VQ1|KINB1_ARATH SNF1-related protein kinase regulatory subunit beta-1 OS=Arabidopsis thaliana OX=3702 GN=KINB1 PE=1 SV=1 && PF04739:5'-AMP-activated protein kinase beta subunit, interaction domain|PF16561:Glycogen recognition site of AMP-activated protein kinase	-	-
BraA04g008320.3C	1266.85	1898.09	858.577	177.406	91.9487	197.808	1341.17	155.721	3.10517	8.36e-13	2.09e-10	BraA04g008320.3C	A04	5882958	5884583	+	1506	protein_coding	- && sp|P48421|C83A1_ARATH Cytochrome P450 83A1 OS=Arabidopsis thaliana OX=3702 GN=CYP83A1 PE=1 SV=2 && PF00067:Cytochrome P450	-	-
BraA06g013450.3C	116.653	17.687	158.604	1432.21	3794.65	2834.9	97.648	2687.25	-4.78309	8.9e-13	2.21e-10	BraA06g013450.3C	A06	7107837	7111180	+	3177	protein_coding	- && sp|Q9FZ59|PEPR2_ARATH Leucine-rich repeat receptor-like protein kinase PEPR2 OS=Arabidopsis thaliana OX=3702 GN=PEPR2 PE=1 SV=1 && PF13855:Leucine rich repeat|PF08263:Leucine rich repeat N-terminal domain|PF00069:Protein kinase domain	-	-
BraA01g003230.3C	800.239	909.484	200.899	43.8532	17.6824	35.3972	636.874	32.311	4.29713	9.73e-13	2.39e-10	BraA01g003230.3C	A01	1599469	1601350	+	1443	protein_coding	- && sp|Q84WE9|LHTL7_ARATH Lysine histidine transporter-like 7 OS=Arabidopsis thaliana OX=3702 GN=At4g35180 PE=2 SV=2 && PF01490:Transmembrane amino acid transporter protein	-	-
BraA02g009430.3C	170.313	195.488	288.659	1018.59	1556.05	1044.22	218.154	1206.29	-2.46881	9.84e-13	2.4e-10	BraA02g009430.3C	A02	4464383	4466213	+	840	protein_coding	- && sp|Q84VQ1|KINB1_ARATH SNF1-related protein kinase regulatory subunit beta-1 OS=Arabidopsis thaliana OX=3702 GN=KINB1 PE=1 SV=1 && PF16561:Glycogen recognition site of AMP-activated protein kinase|PF04739:5'-AMP-activated protein kinase beta subunit, interaction domain	-	-
BraA08g026870.3C	146.205	217.829	82.4741	0.996665	2.35766	0	148.836	1.11811	7.1133	1.02e-12	2.47e-10	BraA08g026870.3C	A08	19080229	19081856	+	1443	protein_coding	- && sp|Q9LMF0|U85A5_ARATH UDP-glycosyltransferase 85A5 OS=Arabidopsis thaliana OX=3702 GN=UGT85A5 PE=2 SV=1 && PF00201:UDP-glucoronosyl and UDP-glucosyl transferase	-	-
BraA08g007700.3C	496.164	1629.07	570.975	83.7198	63.6568	73.9178	898.735	73.7648	3.60599	1.41e-12	3.38e-10	BraA08g007700.3C	A08	6851455	6853696	+	1773	protein_coding	- && sp|Q84WV0|GLYC7_ARATH Serine hydroxymethyltransferase 7 OS=Arabidopsis thaliana OX=3702 GN=SHM7 PE=2 SV=1 && PF00464:Serine hydroxymethyltransferase	-	-
BraA02g008780.3C	589.486	1202.72	527.623	4401.27	5829.31	5389.75	773.275	5206.78	-2.7513	1.62e-12	3.83e-10	BraA02g008780.3C	A02	4134768	4137431	+	2208	protein_coding	- && sp|Q8RX87|RFS6_ARATH Probable galactinol--sucrose galactosyltransferase 6 OS=Arabidopsis thaliana OX=3702 GN=RFS6 PE=2 SV=2 && PF05691:Raffinose synthase or seed imbibition protein Sip1	-	-
BraA09g009000.3C	716.249	2043.31	2130.58	216.276	147.354	144.712	1630.05	169.447	3.26522	1.88e-12	4.41e-10	BraA09g009000.3C	A09	5170243	5172040	+	1179	protein_coding	- && sp|Q9FN15|GLD27_ARATH Protein CONSERVED IN THE GREEN LINEAGE AND DIATOMS 27, chloroplastic OS=Arabidopsis thaliana OX=3702 GN=CGLD27 PE=2 SV=1 && PF06799:Conserved in the green lineage and diatoms 27	-	-
BraA06g003430.3C	42.7727	26.065	49.6959	211.293	478.605	388.329	39.5112	359.409	-3.18613	1.95e-12	4.54e-10	BraA06g003430.3C	A06	2072095	2074650	+	2556	protein_coding	- && sp|Q9LMP6|DRL3_ARATH Probable disease resistance protein At1g15890 OS=Arabidopsis thaliana OX=3702 GN=At1g15890 PE=3 SV=2 && PF00931:NB-ARC domain|PF13855:Leucine rich repeat	-	-
BraA05g042400.3C	13.2207	32.5813	16.9178	168.436	287.634	196.767	20.9066	217.613	-3.38323	2.54e-12	5.88e-10	BraA05g042400.3C	A05	28355931	28359857	-	3504	protein_coding	- && sp|F4JWM0|DSC2_ARATH Disease resistance-like protein DSC2 OS=Arabidopsis thaliana OX=3702 GN=DSC2 PE=1 SV=1 && PF00931:NB-ARC domain|PF01582:TIR domain	-	-
BraA07g026980.3C	0	0	0	371.756	94.3063	49.9726	0	172.012	-9.9982	3.71e-12	8.51e-10	BraA07g026980.3C	A07	20437185	20438942	-	963	protein_coding	- && sp|Q9LPU8|IGMT4_ARATH Indole glucosinolate O-methyltransferase 4 OS=Arabidopsis thaliana OX=3702 GN=IGMT4 PE=1 SV=1 && PF08100:Dimerisation domain|PF00891:O-methyltransferase domain	-	-
BraA09g064720.3C	8.55455	11.1707	12.6883	98.6698	99.0216	98.9041	10.8045	98.8652	-3.20666	3.84e-12	8.74e-10	BraA09g064720.3C	A09	44327643	44330363	+	2634	protein_coding	- && sp|Q8W4N3|UBP2_ARATH Ubiquitin carboxyl-terminal hydrolase 2 OS=Arabidopsis thaliana OX=3702 GN=UBP2 PE=1 SV=2 && PF00443:Ubiquitin carboxyl-terminal hydrolase|PF02148:Zn-finger in ubiquitin-hydrolases and other protein	-	-
BraA09g043790.3C	332.85	789.399	684.112	93.6865	78.9815	57.2603	602.12	76.6428	2.97303	4.53e-12	1.02e-09	BraA09g043790.3C	A09	33847795	33850312	-	855	protein_coding	- && sp|O04846|ATCA1_ARATH Alpha carbonic anhydrase 1, chloroplastic OS=Arabidopsis thaliana OX=3702 GN=ACA1 PE=1 SV=2 && PF00194:Eukaryotic-type carbonic anhydrase	-	-
BraA04g020950.3C	5.4438	0	9.51625	190.363	335.966	103.068	4.98668	209.799	-5.41147	5.08e-12	1.14e-09	BraA04g020950.3C	A04	15764648	15766164	-	792	protein_coding	- && sp|O49332|TRNHE_ARATH Tropinone reductase homolog At2g30670 OS=Arabidopsis thaliana OX=3702 GN=At2g30670 PE=3 SV=1 && PF13561:Enoyl-(Acyl carrier protein) reductase	-	-
BraA01g032130.3C	1300.29	392.837	623.843	82.7232	25.9342	36.4383	772.324	48.3652	3.99377	5.54e-12	1.23e-09	BraA01g032130.3C	A01	21921546	21923039	-	1494	protein_coding	- && sp|Q9LVF0|U84A2_ARATH UDP-glycosyltransferase 84A2 OS=Arabidopsis thaliana OX=3702 GN=UGT84A2 PE=1 SV=1 && PF00201:UDP-glucoronosyl and UDP-glucosyl transferase	-	-
BraA10g016660.3C	200.643	1078.91	636.531	16.9433	36.5437	43.726	638.694	32.4043	4.30251	5.68e-12	1.25e-09	BraA10g016660.3C	A10	12748855	12749950	+	918	protein_coding	- && sp|Q56Y11|DDPS2_ARATH Dehydrodolichyl diphosphate synthase 2 OS=Arabidopsis thaliana OX=3702 GN=At5g58770 PE=2 SV=2 && PF01255:Putative undecaprenyl diphosphate synthase	-	-
BraA10g020230.3C	0	0	0	101.66	101.379	57.2603	0	86.7664	-9.00991	5.74e-12	1.25e-09	BraA10g020230.3C	A10	14702110	14704194	+	897	protein_coding	- && - && -	-	-
BraA10g024000.3C	788.574	862.939	861.749	221.26	149.711	242.575	837.754	204.515	2.03274	6.12e-12	1.33e-09	BraA10g024000.3C	A10	16512344	16516030	+	3003	protein_coding	- && sp|Q9LF37|CLPB3_ARATH Chaperone protein ClpB3, chloroplastic OS=Arabidopsis thaliana OX=3702 GN=CLPB3 PE=1 SV=1 && PF02861:Clp amino terminal domain, pathogenicity island component|PF10431:C-terminal, D2-small domain, of ClpB protein|PF07724:AAA domain (Cdc48 subfamily)|PF17871:AAA lid domain|PF00004:ATPase family associated with various cellular activities (AAA)	-	-
BraA05g030800.3C	0	0	0	107.64	96.664	56.2192	0	86.841	-9.0114	6.35e-12	1.37e-09	BraA05g030800.3C	A05	22612020	22613146	+	648	protein_coding	- && - && -	-	-
BraA07g037210.3C	193.644	540.85	353.158	42.8566	16.5036	16.6575	362.551	25.3392	3.83222	6.68e-12	1.43e-09	BraA07g037210.3C	A07	25904170	25905555	-	876	protein_coding	- && sp|Q67YC0|PPSP1_ARATH Inorganic pyrophosphatase 1 OS=Arabidopsis thaliana OX=3702 GN=PS2 PE=1 SV=1 && PF06888:Putative Phosphatase	-	-
BraA02g016960.3C	94.8777	163.837	291.832	3.98666	1.17883	11.4521	183.516	5.53918	5.03237	7.06e-12	1.49e-09	BraA02g016960.3C	A02	9103329	9106539	-	801	protein_coding	- && sp|P0DKI3|TRNH1_ARATH Tropinone reductase homolog At1g07440 OS=Arabidopsis thaliana OX=3702 GN=At1g07440 PE=1 SV=1 && PF13561:Enoyl-(Acyl carrier protein) reductase	-	-
BraA05g025470.3C	398.175	761.472	547.713	108.636	69.5509	103.068	569.12	93.7519	2.59946	7.07e-12	1.49e-09	BraA05g025470.3C	A05	19159756	19165138	-	1518	protein_coding	- && sp|Q9LVD9|DTX40_ARATH Protein DETOXIFICATION 40 OS=Arabidopsis thaliana OX=3702 GN=DTX40 PE=1 SV=1 && PF01554:MatE	-	-
BraA03g042710.3C	65.3256	337.915	371.134	3.98666	0	8.32876	258.125	4.10514	5.95108	7.25e-12	1.51e-09	BraA03g042710.3C	A03	21450848	21452422	-	1575	protein_coding	- && - && -	-	-
BraA07g041880.3C	984.55	871.317	1683.32	6715.53	9411.77	5297.09	1179.73	7141.46	-2.59805	7.44e-12	1.53e-09	BraA07g041880.3C	A07	28146304	28147945	-	1365	protein_coding	- && sp|Q9ZVA2|EP1L2_ARATH EP1-like glycoprotein 2 OS=Arabidopsis thaliana OX=3702 GN=At1g78830 PE=1 SV=1 && PF01453:D-mannose binding lectin	-	-
BraA03g012840.3C	19.4421	61.439	17.9751	324.913	432.63	422.685	32.9521	393.409	-3.57799	7.44e-12	1.53e-09	BraA03g012840.3C	A03	5533424	5535860	-	1668	protein_coding	- && sp|Q9SW96|SYNC1_ARATH Asparagine--tRNA ligase, cytoplasmic 1 OS=Arabidopsis thaliana OX=3702 GN=SYNC1 PE=1 SV=1 && PF00458:WHEP-TRS domain|PF00152:tRNA synthetases class II (D, K and N)|PF01336:OB-fold nucleic acid binding domain	-	-
BraA04g008810.3C	78.5463	821.98	158.604	5.97999	4.71532	8.32876	353.043	6.34136	5.79472	7.81e-12	1.59e-09	BraA04g008810.3C	A04	6190151	6190909	+	759	protein_coding	- && sp|Q8W4G6|CRK15_ARATH Cysteine-rich receptor-like protein kinase 15 OS=Arabidopsis thaliana OX=3702 GN=CRK15 PE=2 SV=2 && PF01657:Salt stress response/antifungal	-	-
BraA09g009920.3C	227.084	185.248	109.966	18.9366	5.89414	6.24657	174.099	10.3591	4.05767	8.04e-12	1.63e-09	BraA09g009920.3C	A09	5623554	5626618	+	1410	protein_coding	- && sp|Q9SI93|MGDG3_ARATH Monogalactosyldiacylglycerol synthase 3, chloroplastic OS=Arabidopsis thaliana OX=3702 GN=MGD3 PE=1 SV=2 && PF06925:Monogalactosyldiacylglycerol (MGDG) synthase|PF04101:Glycosyltransferase family 28 C-terminal domain	-	-
BraA03g048830.3C	0	0	0	111.626	307.674	36.4383	0	151.913	-9.81733	9.23e-12	1.86e-09	BraA03g048830.3C	A03	24849634	24854201	+	3831	protein_coding	- && sp|F4JT78|RPP2A_ARATH Disease resistance protein RPP2A OS=Arabidopsis thaliana OX=3702 GN=RPP2A PE=2 SV=1 && PF00931:NB-ARC domain|PF01582:TIR domain|PF02362:B3 DNA binding domain|PF08711:TFIIS helical bundle-like domain|PF07725:Leucine Rich Repeat	B3	B3->B3
BraA09g059750.3C	177.312	736.338	96.2198	3.98666	0	8.32876	336.623	4.10514	6.33728	9.56e-12	1.91e-09	BraA09g059750.3C	A09	42004355	42009005	-	2433	protein_coding	- && sp|Q6R8G7|PHO13_ARATH Phosphate transporter PHO1 homolog 3 OS=Arabidopsis thaliana OX=3702 GN=PHO1;H3 PE=2 SV=2 && PF03105:SPX domain|PF03124:EXS family	-	-
BraA07g008790.3C	0	0	0	42.8566	119.062	140.548	0	100.822	-9.22614	1e-11	1.99e-09	BraA07g008790.3C	A07	8816878	8818132	+	867	protein_coding	- && - && -	-	-
BraA07g033670.3C	396.62	1023.05	576.262	94.6831	36.5437	60.3835	665.311	63.8701	3.37739	1.16e-11	2.29e-09	BraA07g033670.3C	A07	24040121	24045889	+	1692	protein_coding	- && sp|Q9SX20|PTR18_ARATH Protein NRT1/ PTR FAMILY 3.1 OS=Arabidopsis thaliana OX=3702 GN=NPF3.1 PE=2 SV=1 && PF00854:POT family	-	-
BraA10g002880.3C	188.2	411.455	66.6137	6.97665	0	3.12329	222.09	3.36665	6.00903	1.3e-11	2.54e-09	BraA10g002880.3C	A10	1483448	1484831	+	1041	protein_coding	- && sp|P93824|ACCH6_ARATH 1-aminocyclopropane-1-carboxylate oxidase homolog 6 OS=Arabidopsis thaliana OX=3702 GN=At1g04350 PE=2 SV=1 && PF03171:2OG-Fe(II) oxygenase superfamily|PF14226:non-haem dioxygenase in morphine synthesis N-terminal	-	-
BraA01g012570.3C	9.33223	13.9634	16.9178	136.543	91.9487	144.712	13.4045	124.401	-3.2304	1.31e-11	2.54e-09	BraA01g012570.3C	A01	6552240	6552797	-	417	protein_coding	- && sp|O49710|HS154_ARATH 15.4 kDa class V heat shock protein OS=Arabidopsis thaliana OX=3702 GN=HSP15.4 PE=2 SV=1 && PF00011:Hsp20/alpha crystallin family	-	-
BraA09g004960.3C	2.33306	2.79268	2.11472	184.383	73.0874	54.137	2.41349	103.869	-5.42608	1.63e-11	3.14e-09	BraA09g004960.3C	A09	2961672	2967233	-	2004	protein_coding	- && - && PF14111:Domain of unknown function (DUF4283)|PF14392:Zinc knuckle	-	-
BraA04g011430.3C	581.709	802.431	559.344	165.446	161.5	179.068	647.828	168.671	1.94119	1.71e-11	3.27e-09	BraA04g011430.3C	A04	9061795	9065070	+	1926	protein_coding	- && sp|Q0WML0|AB27B_ARATH ABC transporter B family member 27 OS=Arabidopsis thaliana OX=3702 GN=ABCB27 PE=1 SV=1 && PF00005:ABC transporter|PF00664:ABC transporter transmembrane region	-	-
BraA04g031380.3C	1012.55	756.817	913.56	212.29	234.587	285.26	894.308	244.046	1.87381	1.72e-11	3.28e-09	BraA04g031380.3C	A04	21336698	21338910	+	681	protein_coding	- && sp|Q93XC4|TMT2_BRAOL Probable thiocyanate methyltransferase 2 OS=Brassica oleracea OX=3712 GN=TMT2 PE=2 SV=1 && PF05724:Thiopurine S-methyltransferase (TPMT)	-	-
BraA05g031540.3C	150.871	131.256	142.744	21.9266	15.3248	26.0274	141.624	21.0929	2.74139	1.8e-11	3.39e-09	BraA05g031540.3C	A05	23048755	23050029	-	585	protein_coding	- && sp|O24409|IAA19_ARATH Auxin-responsive protein IAA19 OS=Arabidopsis thaliana OX=3702 GN=IAA19 PE=1 SV=2 && PF02309:AUX/IAA family	AUX/IAA	AUX/IAA
BraA06g019390.3C	206.864	287.646	297.118	59.7999	44.7955	53.0959	263.876	52.5637	2.32404	1.88e-11	3.53e-09	BraA06g019390.3C	A06	11073295	11076417	-	3123	protein_coding	- && sp|C0LGP4|Y3475_ARATH Probable LRR receptor-like serine/threonine-protein kinase At3g47570 OS=Arabidopsis thaliana OX=3702 GN=At3g47570 PE=2 SV=1 && PF08263:Leucine rich repeat N-terminal domain|PF13855:Leucine rich repeat|PF00069:Protein kinase domain	-	-
BraA04g017550.3C	0	0	0	45.8466	88.4122	128.055	0	87.4378	-9.02098	1.92e-11	3.57e-09	BraA04g017550.3C	A04	13413745	13414264	+	243	protein_coding	- && sp|O82221|RUXG_ARATH Probable small nuclear ribonucleoprotein G OS=Arabidopsis thaliana OX=3702 GN=At2g23930 PE=3 SV=1 && -	-	-
BraA05g000150.3C	129.874	202.935	172.35	841.185	923.023	590.301	168.386	784.836	-2.2218	1.93e-11	3.57e-09	BraA05g000150.3C	A05	88663	89921	-	1005	protein_coding	- && sp|O82256|COL13_ARATH Zinc finger protein CONSTANS-LIKE 13 OS=Arabidopsis thaliana OX=3702 GN=COL13 PE=1 SV=1 && PF06203:CCT motif	C2C2-CO-like	C2C2->C2C2-CO-like
BraA02g010950.3C	0	0	0	44.8499	326.536	68.7123	0	146.699	-9.76669	2.1e-11	3.86e-09	BraA02g010950.3C	A02	5346772	5347717	+	510	protein_coding	- && - && -	-	-
BraA05g012890.3C	267.524	426.35	198.784	20.93	10.6095	39.5616	297.552	23.7003	3.6444	2.33e-11	4.25e-09	BraA05g012890.3C	A05	7043552	7046058	-	1371	protein_coding	- && sp|Q9SKC1|U74C1_ARATH UDP-glycosyltransferase 74C1 OS=Arabidopsis thaliana OX=3702 GN=UGT74C1 PE=2 SV=1 && PF00201:UDP-glucoronosyl and UDP-glucosyl transferase	-	-
BraA06g019600.3C	615.927	2352.37	579.434	77.7398	102.558	60.3835	1182.58	80.2272	3.88263	2.45e-11	4.45e-09	BraA06g019600.3C	A06	11257725	11259388	+	1584	protein_coding	- && sp|Q9C5L3|GLPT1_ARATH Putative glycerol-3-phosphate transporter 1 OS=Arabidopsis thaliana OX=3702 GN=At3g47420 PE=2 SV=1 && PF07690:Major Facilitator Superfamily	-	-
BraA02g042390.3C	0	0	0	126.576	100.2	40.6027	0	89.1265	-9.04901	2.52e-11	4.54e-09	BraA02g042390.3C	A02	29451527	29455602	-	1947	protein_coding	- && - && PF08646:Replication factor-A C terminal domain	-	-
BraA09g036640.3C	9.33223	10.2398	7.40152	72.7565	100.2	100.986	8.9912	91.3144	-3.33705	2.74e-11	4.91e-09	BraA09g036640.3C	A09	29025743	29026848	-	432	protein_coding	- && - && -	-	-
BraA01g034870.3C	187.422	124.74	117.367	12.9566	20.0401	19.7808	143.176	17.5925	3.03144	3.21e-11	5.71e-09	BraA01g034870.3C	A01	23886458	23887697	-	1002	protein_coding	- && sp|Q9SCX8|PPA17_ARATH Purple acid phosphatase 17 OS=Arabidopsis thaliana OX=3702 GN=PAP17 PE=2 SV=1 && PF00149:Calcineurin-like phosphoesterase	-	-
BraA10g020190.3C	75.4355	135.911	125.826	11.96	8.2518	10.411	112.391	10.2076	3.45245	3.39e-11	5.99e-09	BraA10g020190.3C	A10	14687915	14689235	-	1050	protein_coding	- && sp|D4N502|DIOX3_PAPSO Codeine O-demethylase OS=Papaver somniferum OX=3469 GN=CODM PE=1 SV=1 && PF14226:non-haem dioxygenase in morphine synthesis N-terminal|PF03171:2OG-Fe(II) oxygenase superfamily	-	-
BraA10g012080.3C	0	0	0	99.6665	42.4378	95.7808	0	79.295	-8.88187	3.45e-11	6.06e-09	BraA10g012080.3C	A10	9994697	9994949	-	168	protein_coding	- && - && -	-	-
BraA05g013860.3C	1381.17	2925.8	1260.37	341.856	206.295	245.699	1855.78	264.617	2.80946	3.96e-11	6.9e-09	BraA05g013860.3C	A05	7783816	7786611	+	1776	protein_coding	- && sp|Q682S0|RPT2_ARATH Root phototropism protein 2 OS=Arabidopsis thaliana OX=3702 GN=RPT2 PE=1 SV=2 && PF00651:BTB/POZ domain|PF03000:NPH3 family	-	-
BraA09g053410.3C	0	0	2.11472	161.46	108.452	82.2465	0.704907	117.386	-7.57281	4e-11	6.94e-09	BraA09g053410.3C	A09	38762243	38763032	-	636	protein_coding	- && sp|O65572|CCD1_ARATH Carotenoid 9,10(9',10')-cleavage dioxygenase 1 OS=Arabidopsis thaliana OX=3702 GN=CCD1 PE=1 SV=2 && -	-	-
BraA07g016570.3C	1305.73	1724.95	1399.95	492.352	484.499	472.657	1476.88	483.169	1.61185	4.17e-11	7.18e-09	BraA07g016570.3C	A07	14540267	14542255	-	1539	protein_coding	- && sp|Q9FN18|NRAM4_ARATH Metal transporter Nramp4 OS=Arabidopsis thaliana OX=3702 GN=NRAMP4 PE=2 SV=1 && PF01566:Natural resistance-associated macrophage protein	-	-
BraA03g039200.3C	20.2198	11.1707	7.40152	228.236	417.305	95.7808	12.9307	247.107	-4.23991	4.19e-11	7.18e-09	BraA03g039200.3C	A03	19392795	19394436	+	1476	protein_coding	- && sp|Q9LJY5|C05AK_ARATH Cytochrome P450 705A22 OS=Arabidopsis thaliana OX=3702 GN=CYP705A22 PE=2 SV=1 && PF00067:Cytochrome P450	-	-
BraA06g004620.3C	1467.49	3224.62	2224.69	423.582	467.995	476.822	2305.6	456.133	2.33757	4.34e-11	7.38e-09	BraA06g004620.3C	A06	2719088	2724476	+	4557	protein_coding	- && sp|Q7DM58|AB4C_ARATH ABC transporter C family member 4 OS=Arabidopsis thaliana OX=3702 GN=ABCC4 PE=1 SV=2 && PF00005:ABC transporter|PF00664:ABC transporter transmembrane region	-	-
BraA02g010670.3C	101.877	83.7805	62.3843	354.813	793.352	493.479	82.6805	547.215	-2.7229	4.87e-11	8.2e-09	BraA02g010670.3C	A02	5205285	5205623	-	339	protein_coding	- && sp|Q42410|ZAT12_ARATH Zinc finger protein ZAT12 OS=Arabidopsis thaliana OX=3702 GN=ZAT12 PE=2 SV=1 && PF13912:C2H2-type zinc finger	C2H2	C2H2
BraA06g036050.3C	0	0	0	51.8266	86.0545	66.6301	0	68.1704	-8.661	4.87e-11	8.2e-09	BraA06g036050.3C	A06	24235644	24236830	+	948	protein_coding	- && sp|B5X561|SHA_ARATH SH2 domain-containing protein A OS=Arabidopsis thaliana OX=3702 GN=SHA PE=1 SV=1 && -	-	-
BraA03g052360.3C	439.393	646.972	719.005	148.503	110.81	143.671	601.79	134.328	2.16153	5.19e-11	8.68e-09	BraA03g052360.3C	A03	27056184	27059237	-	2139	protein_coding	- && sp|Q9AQM4|CARC_PSERE 2-hydroxy-6-oxo-6-(2'-aminophenyl)hexa-2,4-dienoic acid hydrolase OS=Pseudomonas resinovorans OX=53412 GN=carC PE=1 SV=1 && PF00875:DNA photolyase|PF00561:alpha/beta hydrolase fold	-	-
BraA08g020230.3C	36.5512	13.9634	21.1472	165.446	216.905	196.767	23.8873	193.039	-3.00251	5.44e-11	9.04e-09	BraA08g020230.3C	A08	15494926	15495958	-	477	protein_coding	- && sp|Q9SW21|ACP4_ARATH Acyl carrier protein 4, chloroplastic OS=Arabidopsis thaliana OX=3702 GN=ACP4 PE=2 SV=1 && PF00550:Phosphopantetheine attachment site	-	-
BraA03g016420.3C	3879.1	3875.31	1854.61	658.795	643.641	549.698	3203.01	617.378	2.37536	5.62e-11	9.28e-09	BraA03g016420.3C	A03	7602021	7602889	+	648	protein_coding	- && sp|O80852|GSTF9_ARATH Glutathione S-transferase F9 OS=Arabidopsis thaliana OX=3702 GN=GSTF9 PE=1 SV=1 && PF02798:Glutathione S-transferase, N-terminal domain|PF00043:Glutathione S-transferase, C-terminal domain	-	-
BraA02g016050.3C	0	0	0	88.7032	53.0473	59.3424	0	67.031	-8.63911	6.43e-11	1.05e-08	BraA02g016050.3C	A02	8540356	8543309	-	2418	protein_coding	- && - && PF03108:MuDR family transposase	-	-
BraA01g018630.3C	63.7702	31.6504	63.4416	313.949	405.517	268.603	52.9541	329.356	-2.63584	6.44e-11	1.05e-08	BraA01g018630.3C	A01	9912414	9915099	-	2208	protein_coding	- && sp|Q9T095|OPT6_ARATH Oligopeptide transporter 6 OS=Arabidopsis thaliana OX=3702 GN=OPT6 PE=2 SV=1 && PF03169:OPT oligopeptide transporter protein	-	-
BraA03g008720.3C	304.075	847.114	752.841	82.7232	55.405	92.6575	634.677	76.9285	3.04231	6.7e-11	1.09e-08	BraA03g008720.3C	A03	3739691	3743895	+	1593	protein_coding	- && sp|Q8VYW2|BAM9_ARATH Inactive beta-amylase 9 OS=Arabidopsis thaliana OX=3702 GN=BAM9 PE=2 SV=1 && PF01373:Glycosyl hydrolase family 14	-	-
BraA08g000180.3C	483.721	3291.64	581.548	84.7165	41.259	54.137	1452.3	60.0375	4.59497	6.93e-11	1.12e-08	BraA08g000180.3C	A08	134327	135295	-	969	protein_coding	- && sp|Q42588|SAT1_ARATH Serine acetyltransferase 1, chloroplastic OS=Arabidopsis thaliana OX=3702 GN=SAT1 PE=1 SV=2 && PF06426:Serine acetyltransferase, N-terminal|PF00132:Bacterial transferase hexapeptide (six repeats)	-	-
BraA10g027930.3C	0	0	0	58.8032	56.5838	74.9589	0	63.4486	-8.55907	6.96e-11	1.12e-08	BraA10g027930.3C	A10	18217404	18218912	-	951	protein_coding	- && sp|O82188|RDR5_ARATH Probable RNA-dependent RNA polymerase 5 OS=Arabidopsis thaliana OX=3702 GN=RDR5 PE=2 SV=2 && PF05183:RNA dependent RNA polymerase	-	-
BraA04g031090.3C	95.6554	214.106	103.621	0	0	1.0411	137.794	0.347032	8.49013	7.17e-11	1.14e-08	BraA04g031090.3C	A04	21218491	21221708	-	1233	protein_coding	- && sp|Q9M1D1|BGL27_ARATH Beta-glucosidase 27 OS=Arabidopsis thaliana OX=3702 GN=BGLU27 PE=2 SV=2 && PF00232:Glycosyl hydrolase family 1	-	-
BraA06g003770.3C	135.317	122.878	163.891	513.282	485.677	446.63	140.695	481.863	-1.7777	8.08e-11	1.28e-08	BraA06g003770.3C	A06	2246940	2249504	+	2565	protein_coding	- && sp|Q9LMP6|DRL3_ARATH Probable disease resistance protein At1g15890 OS=Arabidopsis thaliana OX=3702 GN=At1g15890 PE=3 SV=2 && PF13855:Leucine rich repeat|PF00931:NB-ARC domain	-	-
BraA02g000220.3C	3287.28	5115.27	5871.52	1127.23	1095.13	1318.03	4758.02	1180.13	2.01126	8.98e-11	1.42e-08	BraA02g000220.3C	A02	163579	164508	+	930	protein_coding	- && sp|Q8L940|PDX13_ARATH Pyridoxal 5'-phosphate synthase subunit PDX1.3 OS=Arabidopsis thaliana OX=3702 GN=PDX13 PE=1 SV=2 && PF01680:SOR/SNZ family	-	-
BraA09g036150.3C	157.87	95.8821	189.268	20.93	12.9671	16.6575	147.673	16.8515	3.1248	9.62e-11	1.51e-08	BraA09g036150.3C	A09	28534766	28537137	+	1194	protein_coding	- && sp|Q9FXJ2|GDL7_ARATH GDSL esterase/lipase At1g28580 OS=Arabidopsis thaliana OX=3702 GN=At1g28580 PE=2 SV=1 && PF00657:GDSL-like Lipase/Acylhydrolase	-	-
BraA07g028670.3C	1173.53	6105.74	1541.63	226.243	69.5509	160.329	2940.3	152.041	4.27245	9.69e-11	1.51e-08	BraA07g028670.3C	A07	21307771	21312459	-	1521	protein_coding	- && sp|Q9C6B9|PEAM3_ARATH Phosphoethanolamine N-methyltransferase 3 OS=Arabidopsis thaliana OX=3702 GN=NMT3 PE=2 SV=2 && PF13489:Methyltransferase domain|PF08241:Methyltransferase domain	-	-
BraA07g000880.3C	1.55537	0.930895	5.2868	70.7632	57.7626	107.233	2.59102	78.5862	-4.98401	9.72e-11	1.51e-08	BraA07g000880.3C	A07	597096	601438	+	2751	protein_coding	- && sp|O82188|RDR5_ARATH Probable RNA-dependent RNA polymerase 5 OS=Arabidopsis thaliana OX=3702 GN=RDR5 PE=2 SV=2 && PF05183:RNA dependent RNA polymerase	-	-
BraA01g014390.3C	79.324	341.638	32.7782	0	0	0	151.247	0	9.58669	1.03e-10	1.59e-08	BraA01g014390.3C	A01	7641308	7644625	-	2454	protein_coding	- && sp|Q9SUQ7|CHX17_ARATH Cation/H(+) antiporter 17 OS=Arabidopsis thaliana OX=3702 GN=CHX17 PE=1 SV=1 && PF00999:Sodium/hydrogen exchanger family	-	-
BraA02g036810.3C	0	0	0	61.7932	51.8685	68.7123	0	60.7913	-8.49764	1.04e-10	1.6e-08	BraA02g036810.3C	A02	25794569	25795745	-	330	protein_coding	- && - && -	-	-
BraA03g034810.3C	58.3264	90.2968	270.684	1.99333	0	4.16438	139.769	2.05257	6.05426	1.16e-10	1.77e-08	BraA03g034810.3C	A03	17195952	17197321	+	996	protein_coding	- && sp|Q6XMI3|BSMT1_ARATH Salicylate/benzoate carboxyl methyltransferase OS=Arabidopsis thaliana OX=3702 GN=BSMT1 PE=1 SV=1 && PF03492:SAM dependent carboxyl methyltransferase	-	-
BraA06g029360.3C	414.507	2096.37	247.422	33.8866	27.1131	47.8904	919.434	36.2967	4.66177	1.21e-10	1.83e-08	BraA06g029360.3C	A06	20362957	20363317	+	237	protein_coding	- && sp|Q9FEB4|PSK5_ARATH Phytosulfokines 5 OS=Arabidopsis thaliana OX=3702 GN=PSK5 PE=2 SV=1 && -	-	-
BraA03g042730.3C	101.877	119.154	107.851	14.95	15.3248	18.7397	109.627	16.3382	2.7451	1.22e-10	1.83e-08	BraA03g042730.3C	A03	21468537	21469178	+	642	protein_coding	- && sp|C0HJG8|BSP_BOSSE Basic secretory protease (Fragments) OS=Boswellia serrata OX=613112 PE=1 SV=1 && PF04450:Peptidase of plants and bacteria	-	-
BraA07g002760.3C	0	0	0	92.6898	111.989	32.274	0	78.9842	-8.87389	1.22e-10	1.83e-08	BraA07g002760.3C	A07	2112608	2113728	+	273	protein_coding	- && sp|Q93VC9|CATB2_ARATH Cathepsin B-like protease 2 OS=Arabidopsis thaliana OX=3702 GN=CATHB2 PE=2 SV=1 && -	-	-
BraA05g019630.3C	374.067	477.549	504.361	117.606	120.241	138.466	451.992	125.438	1.84838	1.36e-10	2.02e-08	BraA05g019630.3C	A05	12609515	12610474	+	960	protein_coding	- && sp|Q9FX94|CXE5_ARATH Probable carboxylesterase 5 OS=Arabidopsis thaliana OX=3702 GN=CXE5 PE=2 SV=1 && PF07859:alpha/beta hydrolase fold	-	-
BraA04g017820.3C	7528	4758.73	8044.4	1927.55	1453.5	1757.37	6777.04	1712.8	1.98418	1.36e-10	2.02e-08	BraA04g017820.3C	A04	13588737	13590946	-	1491	protein_coding	- && sp|Q1WIQ6|GAPN_ARATH NADP-dependent glyceraldehyde-3-phosphate dehydrogenase OS=Arabidopsis thaliana OX=3702 GN=ALDH11A3 PE=1 SV=2 && PF00171:Aldehyde dehydrogenase family	-	-
BraA03g060660.3C	8.55455	9.30895	3.17208	78.7365	90.7698	84.3287	7.01186	84.6117	-3.56868	1.38e-10	2.03e-08	BraA03g060660.3C	A03	32324449	32326372	-	1182	protein_coding	- && sp|Q9LHA1|C8D11_ARATH Cytochrome P450 81D11 OS=Arabidopsis thaliana OX=3702 GN=CYP81D11 PE=2 SV=1 && PF00067:Cytochrome P450	-	-
BraA04g021750.3C	68.4364	116.362	90.933	0	4.71532	5.20548	91.9104	3.30693	4.82307	1.41e-10	2.07e-08	BraA04g021750.3C	A04	16245684	16245992	-	309	protein_coding	- && sp|O04341|GRXS9_ARATH Monothiol glutaredoxin-S9 OS=Arabidopsis thaliana OX=3702 GN=GRXS9 PE=1 SV=1 && PF00462:Glutaredoxin	-	-
BraA05g003310.3C	62.9926	150.805	47.5812	0	0	0	87.1262	0	8.79106	1.42e-10	2.08e-08	BraA05g003310.3C	A05	1758362	1760425	-	843	protein_coding	- && sp|Q9SK55|NAC42_ARATH Transcription factor JUNGBRUNNEN 1 OS=Arabidopsis thaliana OX=3702 GN=JUB1 PE=1 SV=1 && PF02365:No apical meristem (NAM) protein	NAC	NAC
BraA07g021420.3C	157.093	282.061	35.9503	0.996665	0	3.12329	158.368	1.37332	6.81653	1.45e-10	2.11e-08	BraA07g021420.3C	A07	17523592	17531631	-	2526	protein_coding	- && sp|Q9M353|CHX20_ARATH Cation/H(+) antiporter 20 OS=Arabidopsis thaliana OX=3702 GN=CHX20 PE=2 SV=1 && PF00999:Sodium/hydrogen exchanger family	-	-
BraA05g017760.3C	417.617	91.2277	326.724	11.96	5.89414	22.9041	278.523	13.5861	4.35114	1.54e-10	2.22e-08	BraA05g017760.3C	A05	10747154	10751168	-	2118	protein_coding	- && sp|F4ICX9|TSA1_ARATH TSK-associating protein 1 OS=Arabidopsis thaliana OX=3702 GN=TSA1 PE=1 SV=1 && -	-	-
BraA02g042100.3C	91.7669	255.996	67.6711	0	0	3.12329	138.478	1.0411	7.0284	1.64e-10	2.36e-08	BraA02g042100.3C	A02	29241722	29245662	+	1836	protein_coding	- && sp|Q3ECE2|FB85_ARATH Putative F-box protein At1g70960 OS=Arabidopsis thaliana OX=3702 GN=At1g70960 PE=4 SV=1 && PF08268:F-box associated domain	-	-
BraA04g014130.3C	275.301	535.264	79.302	12.9566	15.3248	17.6986	296.622	15.3267	4.27558	1.66e-10	2.37e-08	BraA04g014130.3C	A04	11034020	11035931	+	1200	protein_coding	- && sp|Q9ZV19|DJ1E_ARATH DJ-1 protein homolog E OS=Arabidopsis thaliana OX=3702 GN=DJ1E PE=1 SV=1 && PF01965:DJ-1/PfpI family	-	-
BraA09g029750.3C	478.277	1211.09	1690.72	156.476	58.9414	94.7397	1126.7	103.386	3.4439	1.76e-10	2.51e-08	BraA09g029750.3C	A09	21413189	21413986	-	732	protein_coding	- && sp|Q9SMS0|NDHT_ARATH NAD(P)H-quinone oxidoreductase subunit T, chloroplastic OS=Arabidopsis thaliana OX=3702 GN=ndhT PE=1 SV=1 && PF00226:DnaJ domain	-	-
BraA10g031980.3C	514.828	357.463	275.971	1406.29	2004.01	1694.9	382.754	1701.74	-2.15107	1.87e-10	2.65e-08	BraA10g031980.3C	A10	19868099	19868785	+	687	protein_coding	- && sp|O22533|ZAT6_ARATH Zinc finger protein ZAT6 OS=Arabidopsis thaliana OX=3702 GN=ZAT6 PE=2 SV=1 && PF13912:C2H2-type zinc finger	C2H2	C2H2
BraA09g061930.3C	108.098	157.321	204.071	17.94	10.6095	23.9452	156.497	17.4982	3.15182	1.89e-10	2.67e-08	BraA09g061930.3C	A09	43110665	43111652	+	684	protein_coding	- && sp|Q9FUS9|GSTUI_ARATH Glutathione S-transferase U18 OS=Arabidopsis thaliana OX=3702 GN=GSTU18 PE=2 SV=1 && PF00043:Glutathione S-transferase, C-terminal domain|PF13417:Glutathione S-transferase, N-terminal domain	-	-
BraA05g025490.3C	562.267	1045.39	969.6	174.416	90.7698	169.699	859.087	144.962	2.56513	1.92e-10	2.7e-08	BraA05g025490.3C	A05	19200397	19202444	+	1077	protein_coding	- && sp|Q9LVE0|PTR33_ARATH Protein NRT1/ PTR FAMILY 6.4 OS=Arabidopsis thaliana OX=3702 GN=NPF6.4 PE=1 SV=1 && PF00854:POT family	-	-
BraA08g003220.3C	771.464	1022.12	1557.49	222.256	170.93	261.315	1117.03	218.167	2.35506	2.02e-10	2.82e-08	BraA08g003220.3C	A08	2380510	2381616	+	648	protein_coding	- && - && -	-	-
BraA03g053180.3C	26.4413	25.1342	23.2619	116.61	173.288	136.384	24.9458	142.094	-2.50596	2.04e-10	2.82e-08	BraA03g053180.3C	A03	27548915	27551170	-	1359	protein_coding	- && sp|Q84W65|SUFE1_ARATH SufE-like protein 1, chloroplastic/mitochondrial OS=Arabidopsis thaliana OX=3702 GN=SUFE1 PE=1 SV=2 && PF01722:BolA-like protein|PF02657:Fe-S metabolism associated domain|PF04178:Got1/Sft2-like family	-	-
BraA04g001800.3C	0	0	0	145.513	74.2662	30.1918	0	83.3237	-8.95249	2.15e-10	2.97e-08	BraA04g001800.3C	A04	1135477	1136048	-	405	protein_coding	- && - && -	-	-
BraA03g028380.3C	13.2207	17.687	14.803	99.6665	194.507	105.151	15.2369	133.108	-3.12793	2.16e-10	2.97e-08	BraA03g028380.3C	A03	14210447	14210725	-	279	protein_coding	- && - && -	-	-
BraA09g049310.3C	1311.18	1149.65	3296.85	219.266	176.824	307.123	1919.23	234.405	3.03286	2.18e-10	2.97e-08	BraA09g049310.3C	A09	36862407	36863177	-	771	protein_coding	- && sp|Q9LX31|GUN4C_ARATH Tetrapyrrole-binding protein, chloroplastic OS=Arabidopsis thaliana OX=3702 GN=GUN4 PE=1 SV=1 && PF05419:GUN4-like	-	-
BraA04g023360.3C	199.865	799.638	319.323	13.9533	25.9342	44.7671	439.609	28.2182	3.96198	2.19e-10	2.97e-08	BraA04g023360.3C	A04	17204712	17209684	+	2280	protein_coding	- && sp|Q8RX83|CSLB3_ARATH Cellulose synthase-like protein B3 OS=Arabidopsis thaliana OX=3702 GN=CSLB3 PE=2 SV=1 && PF03552:Cellulose synthase	-	-
BraA06g006510.3C	0	0	0	81.7265	45.9743	53.0959	0	60.2656	-8.48576	2.2e-10	2.97e-08	BraA06g006510.3C	A06	3709588	3712845	-	3147	protein_coding	- && sp|F4I116|SYLC_ARATH Leucine--tRNA ligase, cytoplasmic OS=Arabidopsis thaliana OX=3702 GN=At1g09620 PE=1 SV=1 && PF08264:Anticodon-binding domain of tRNA|PF00133:tRNA synthetases class I (I, L, M and V)	-	-
BraA06g012140.3C	0.777686	0	0	123.586	63.6568	106.192	0.259229	97.8116	-8.22268	2.35e-10	3.17e-08	BraA06g012140.3C	A06	6513199	6514227	-	1029	protein_coding	- && sp|Q8H125|SCL5_ARATH Scarecrow-like protein 5 OS=Arabidopsis thaliana OX=3702 GN=SCL5 PE=1 SV=1 && PF03514:GRAS domain family	GRAS	GRAS
BraA09g055600.3C	1910	2917.42	4996.03	555.142	379.583	616.329	3274.48	517.018	2.66254	2.5e-10	3.35e-08	BraA09g055600.3C	A09	40063037	40065124	+	1203	protein_coding	- && sp|Q9SJU4|ALFP1_ARATH Fructose-bisphosphate aldolase 1, chloroplastic OS=Arabidopsis thaliana OX=3702 GN=FBA1 PE=1 SV=2 && PF00274:Fructose-bisphosphate aldolase class-I	-	-
BraA09g042670.3C	515.606	961.614	1237.11	131.56	73.0874	164.493	904.777	123.047	2.87644	2.55e-10	3.4e-08	BraA09g042670.3C	A09	33100256	33101753	+	963	protein_coding	- && sp|Q9FN15|GLD27_ARATH Protein CONSERVED IN THE GREEN LINEAGE AND DIATOMS 27, chloroplastic OS=Arabidopsis thaliana OX=3702 GN=CGLD27 PE=2 SV=1 && PF06799:Conserved in the green lineage and diatoms 27	-	-
BraA09g022350.3C	148.538	394.699	177.637	25.9133	10.6095	24.9863	240.291	20.503	3.54342	2.56e-10	3.4e-08	BraA09g022350.3C	A09	14685491	14687014	+	1524	protein_coding	- && sp|Q9LUK7|BH028_ARATH Transcription factor bHLH28 OS=Arabidopsis thaliana OX=3702 GN=BHLH28 PE=2 SV=1 && PF00010:Helix-loop-helix DNA-binding domain|PF14215:bHLH-MYC and R2R3-MYB transcription factors N-terminal	bHLH	bHLH
BraA02g025300.3C	3.11074	0	0	67.7732	76.6239	70.7945	1.03691	71.7305	-5.94102	2.84e-10	3.75e-08	BraA02g025300.3C	A02	15181924	15184482	-	2559	protein_coding	- && sp|Q9SYP1|DEXHC_ARATH DExH-box ATP-dependent RNA helicase DExH12 OS=Arabidopsis thaliana OX=3702 GN=BRR2A PE=1 SV=1 && PF02889:Sec63 Brl domain|PF00270:DEAD/DEAH box helicase	-	-
BraA09g037610.3C	0	0	0	47.8399	56.5838	59.3424	0	54.5887	-8.3414	3.01e-10	3.96e-08	BraA09g037610.3C	A09	29737172	29738610	-	690	protein_coding	- && sp|A4FV84|MRT4_BOVIN mRNA turnover protein 4 homolog OS=Bos taurus OX=9913 GN=MRTO4 PE=2 SV=1 && PF17777:Insertion domain in 60S ribosomal protein L10P|PF00466:Ribosomal protein L10	-	-
BraA01g044400.3C	55.2157	225.276	96.2198	3.98666	3.53649	7.28767	125.571	4.93694	4.66238	3.11e-10	4.08e-08	BraA01g044400.3C	A01	29301110	29302075	+	966	protein_coding	- && sp|Q96502|COL2_ARATH Zinc finger protein CONSTANS-LIKE 2 OS=Arabidopsis thaliana OX=3702 GN=COL2 PE=1 SV=1 && PF06203:CCT motif|PF00643:B-box zinc finger	C2C2-CO-like	C2C2->C2C2-CO-like
BraA05g029990.3C	60.6595	133.118	139.572	3.98666	0	7.28767	111.116	3.75811	4.85459	3.18e-10	4.14e-08	BraA05g029990.3C	A05	22061532	22062167	-	453	protein_coding	- && sp|Q8W191|HYH_ARATH Transcription factor HY5-like OS=Arabidopsis thaliana OX=3702 GN=HYH PE=1 SV=1 && PF00170:bZIP transcription factor	bZIP	bZIP
BraA05g001030.3C	248.859	956.029	268.57	26.9099	20.0401	49.9726	491.153	32.3075	3.92394	3.56e-10	4.61e-08	BraA05g001030.3C	A05	617384	619751	-	1659	protein_coding	- && sp|P92973|CCA1_ARATH Protein CCA1 OS=Arabidopsis thaliana OX=3702 GN=CCA1 PE=1 SV=1 && PF00249:Myb-like DNA-binding domain	MYB-related	MYB->MYB-related
BraA08g012050.3C	102.655	117.293	66.6137	7.97332	3.53649	10.411	95.5203	7.30692	3.69499	3.87e-10	5e-08	BraA08g012050.3C	A08	10470047	10474247	+	1641	protein_coding	- && sp|A4FVP2|TPS03_ARATH Tricyclene synthase, chloroplastic OS=Arabidopsis thaliana OX=3702 GN=TPS03 PE=2 SV=1 && PF03936:Terpene synthase family, metal binding domain|PF01397:Terpene synthase, N-terminal domain	-	-
BraA03g040880.3C	668.032	2782.44	461.009	56.8099	61.2991	109.315	1303.83	75.808	4.10396	3.99e-10	5.13e-08	BraA03g040880.3C	A03	20393745	20395952	-	1458	protein_coding	- && sp|Q9LK36|SAHH2_ARATH Adenosylhomocysteinase 2 OS=Arabidopsis thaliana OX=3702 GN=SAHH2 PE=2 SV=1 && PF05221:S-adenosyl-L-homocysteine hydrolase|PF00670:S-adenosyl-L-homocysteine hydrolase, NAD binding domain	-	-
BraA01g003680.3C	226.307	220.622	182.923	46.8432	56.5838	49.9726	209.951	51.1332	2.04068	4.05e-10	5.18e-08	BraA01g003680.3C	A01	1804933	1805580	+	648	protein_coding	- && - && -	-	-
BraA01g041020.3C	412.951	714.927	472.64	110.63	103.737	139.507	533.506	117.958	2.1764	4.08e-10	5.2e-08	BraA01g041020.3C	A01	27561576	27563475	-	1506	protein_coding	- && sp|P42818|KPK1_ARATH Serine/threonine-protein kinase AtPK1/AtPK6 OS=Arabidopsis thaliana OX=3702 GN=ATPK1 PE=1 SV=1 && PF00069:Protein kinase domain	-	-
BraA07g022350.3C	108.098	505.476	361.617	30.8966	24.7554	16.6575	325.064	24.1032	3.75206	4.15e-10	5.25e-08	BraA07g022350.3C	A07	18028115	18028973	-	525	protein_coding	- && - && -	-	-
BraA08g015510.3C	2841.66	5882.32	11499.9	914.938	396.087	692.329	6741.28	667.784	3.33525	4.28e-10	5.4e-08	BraA08g015510.3C	A08	12787985	12790066	+	1479	protein_coding	- && sp|P25819|CATA2_ARATH Catalase-2 OS=Arabidopsis thaliana OX=3702 GN=CAT2 PE=1 SV=3 && PF00199:Catalase|PF06628:Catalase-related immune-responsive	-	-
BraA05g001450.3C	1134.64	1814.31	1497.22	434.546	432.63	327.945	1482.06	398.374	1.89536	4.33e-10	5.44e-08	BraA05g001450.3C	A05	890008	894038	+	3033	protein_coding	- && sp|Q9SYX2|SPA1_ARATH Protein SUPPRESSOR OF PHYA-105 1 OS=Arabidopsis thaliana OX=3702 GN=SPA1 PE=1 SV=1 && PF00069:Protein kinase domain	-	-
BraA08g023450.3C	123.652	336.984	429.288	12.9566	7.07297	32.274	296.641	17.4345	4.08223	4.37e-10	5.47e-08	BraA08g023450.3C	A08	17325659	17328336	+	1740	protein_coding	- && sp|Q9C757|INT2_ARATH Probable inositol transporter 2 OS=Arabidopsis thaliana OX=3702 GN=INT2 PE=1 SV=1 && PF00083:Sugar (and other) transporter	-	-
BraA10g003660.3C	69.9917	226.207	106.793	7.97332	7.07297	1.0411	134.331	5.36246	4.64984	4.57e-10	5.68e-08	BraA10g003660.3C	A10	1913393	1915291	+	1044	protein_coding	- && sp|O49328|RLP26_ARATH Receptor like protein 26 OS=Arabidopsis thaliana OX=3702 GN=RLP26 PE=2 SV=1 && PF13855:Leucine rich repeat	-	-
BraA03g058930.3C	324.295	269.959	563.573	80.7298	51.8685	52.0548	385.943	61.551	2.64568	4.86e-10	6.02e-08	BraA03g058930.3C	A03	31240388	31242515	-	1587	protein_coding	- && sp|O65685|BLH6_ARATH BEL1-like homeodomain protein 6 OS=Arabidopsis thaliana OX=3702 GN=BLH6 PE=1 SV=1 && PF07526:Associated with HOX|PF05920:Homeobox KN domain	HB-BELL	HB->HB-BELL
BraA10g028200.3C	836.79	68.8862	752.841	27.9066	20.0401	14.5753	552.839	20.8407	4.72838	4.97e-10	6.13e-08	BraA10g028200.3C	A10	18322727	18323713	+	618	protein_coding	- && sp|Q8VZW3|CFI3_ARATH Probable chalcone--flavanone isomerase 3 OS=Arabidopsis thaliana OX=3702 GN=CHI3 PE=1 SV=1 && PF02431:Chalcone-flavanone isomerase	-	-
BraA02g039750.3C	0	1.86179	1.05736	96.6765	67.1932	52.0548	0.97305	71.9748	-6.28839	5.05e-10	6.21e-08	BraA02g039750.3C	A02	27661475	27662823	-	1272	protein_coding	- && sp|Q9SFV7|GCH1_ARATH GTP cyclohydrolase 1 OS=Arabidopsis thaliana OX=3702 GN=GCH1 PE=1 SV=1 && PF01227:GTP cyclohydrolase I	-	-
BraA09g016490.3C	0	0.930895	0	2841.49	63.6568	3629.26	0.310298	2178.14	-12.6983	5.43e-10	6.64e-08	BraA09g016490.3C	A09	10128865	10132500	-	1038	protein_coding	- && sp|Q9LVZ3|ADS32_ARATH Probable lipid desaturase ADS3.2, chloroplastic OS=Arabidopsis thaliana OX=3702 GN=ADS3.2 PE=2 SV=3 && PF00487:Fatty acid desaturase	-	-
BraA06g003460.3C	6.22149	4.65447	9.51625	87.7065	97.8428	57.2603	6.7974	80.9365	-3.58731	5.84e-10	7.11e-08	BraA06g003460.3C	A06	2082882	2084637	+	1080	protein_coding	- && sp|Q9LPM9|BCAT6_ARATH Branched-chain-amino-acid aminotransferase 6 OS=Arabidopsis thaliana OX=3702 GN=BCAT6 PE=1 SV=1 && PF01063:Amino-transferase class IV	-	-
BraA04g008390.3C	0	0	0	38.8699	54.2261	68.7123	0	53.9361	-8.32401	6.07e-10	7.36e-08	BraA04g008390.3C	A04	5922944	5923186	+	180	protein_coding	- && - && -	-	-
BraA03g038120.3C	234.083	493.374	381.707	77.7398	37.7225	49.9726	369.722	55.145	2.74102	7.74e-10	9.32e-08	BraA03g038120.3C	A03	18861091	18862672	-	1224	protein_coding	- && sp|Q9LVJ0|UVB31_ARATH UV-B-induced protein At3g17800, chloroplastic OS=Arabidopsis thaliana OX=3702 GN=At3g17800 PE=2 SV=1 && PF05542:Protein of unknown function (DUF760)	-	-
BraA05g042410.3C	0	0	0	47.8399	45.9743	55.1781	0	49.6641	-8.20562	7.76e-10	9.32e-08	BraA05g042410.3C	A05	28361936	28364072	-	1143	protein_coding	- && sp|Q9M8X2|U1148_ARATH U11/U12 small nuclear ribonucleoprotein 48 kDa protein OS=Arabidopsis thaliana OX=3702 GN=SNRNP48 PE=3 SV=1 && -	-	-
BraA09g049200.3C	8.55455	4.65447	5.2868	62.7899	73.0874	72.8767	6.16527	69.5846	-3.47548	8.95e-10	1.07e-07	BraA09g049200.3C	A09	36817272	36820574	+	606	protein_coding	- && sp|Q1PED9|FBL63_ARATH F-box/LRR-repeat protein At3g59190 OS=Arabidopsis thaliana OX=3702 GN=At3g59190 PE=2 SV=1 && -	-	-
BraA03g058580.3C	441.726	309.057	322.495	59.7999	34.186	85.3698	357.759	59.7852	2.57821	9.28e-10	1.11e-07	BraA03g058580.3C	A03	30986154	30987298	+	720	protein_coding	- && sp|O49499|CAMT4_ARATH Caffeoyl-CoA O-methyltransferase 1 OS=Arabidopsis thaliana OX=3702 GN=CCOAOMT1 PE=1 SV=1 && PF01596:O-methyltransferase	-	-
BraA02g013300.3C	98.7661	262.512	410.256	16.9433	2.35766	1.0411	257.178	6.78068	5.22639	9.37e-10	1.11e-07	BraA02g013300.3C	A02	6711104	6711451	-	348	protein_coding	- && - && PF14368:Probable lipid transfer	-	-
BraA03g000990.3C	67.6587	156.39	234.734	14.95	9.43063	5.20548	152.928	9.86203	3.94883	1.03e-09	1.21e-07	BraA03g000990.3C	A03	441955	443725	-	864	protein_coding	- && sp|Q6R0G4|RVE4_ARATH Protein REVEILLE 4 OS=Arabidopsis thaliana OX=3702 GN=RVE4 PE=1 SV=1 && PF00249:Myb-like DNA-binding domain	MYB-related	MYB->MYB-related
BraA03g008360.3C	2.33306	0.930895	1.05736	40.8632	90.7698	57.2603	1.44044	62.9644	-5.39854	1.15e-09	1.35e-07	BraA03g008360.3C	A03	3554869	3555196	-	249	protein_coding	- && - && -	-	-
BraA07g035300.3C	315.74	1567.63	260.111	36.8766	51.8685	37.4794	714.493	42.0748	4.08714	1.18e-09	1.39e-07	BraA07g035300.3C	A07	24952034	24960590	-	1836	protein_coding	- && sp|Q9CAL2|CRK3_ARATH Cysteine-rich receptor-like protein kinase 3 OS=Arabidopsis thaliana OX=3702 GN=CRK3 PE=2 SV=1 && PF01657:Salt stress response/antifungal|PF00069:Protein kinase domain	-	-
BraA10g033140.3C	10357.2	11524.5	12316.1	2488.67	997.289	2670.41	11399.3	2052.12	2.47359	1.19e-09	1.39e-07	BraA10g033140.3C	A10	20445814	20448082	+	1941	protein_coding	- && sp|P22954|HS702_ARATH Heat shock 70 kDa protein 2 OS=Arabidopsis thaliana OX=3702 GN=HSP70-2 PE=1 SV=2 && PF00012:Hsp70 protein	-	-
BraA09g026640.3C	0.777686	0	0	68.7699	86.0545	68.7123	0.259229	74.5122	-7.82804	1.29e-09	1.5e-07	BraA09g026640.3C	A09	18027340	18030808	-	906	protein_coding	- && sp|Q8GY82|CRK45_ARATH Cysteine-rich receptor-like protein kinase 45 OS=Arabidopsis thaliana OX=3702 GN=CRK45 PE=1 SV=1 && PF00069:Protein kinase domain	-	-
BraA09g005270.3C	150.871	96.813	106.793	403.649	433.809	484.109	118.159	440.523	-1.8954	1.33e-09	1.54e-07	BraA09g005270.3C	A09	3113586	3116407	-	1995	protein_coding	- && sp|Q8RWU5|FBL3_ARATH F-box/LRR-repeat protein 3 OS=Arabidopsis thaliana OX=3702 GN=FBL3 PE=2 SV=1 && -	-	-
BraA07g036660.3C	1168.08	471.964	87.7609	0	0	0	575.936	0	11.5157	1.48e-09	1.71e-07	BraA07g036660.3C	A07	25644266	25644937	+	672	protein_coding	- && sp|Q9C7S6|KTI2_ARATH Kunitz trypsin inhibitor 2 OS=Arabidopsis thaliana OX=3702 GN=KTI2 PE=1 SV=1 && PF00197:Trypsin and protease inhibitor	-	-
BraA04g024680.3C	6.22149	14.8943	5.2868	90.6965	94.3063	86.4109	8.80087	90.4712	-3.36158	1.51e-09	1.74e-07	BraA04g024680.3C	A04	17870082	17871587	-	1506	protein_coding	- && sp|O64697|C7101_ARATH Cytochrome P450 710A1 OS=Arabidopsis thaliana OX=3702 GN=CYP710A1 PE=1 SV=1 && PF00067:Cytochrome P450	-	-
BraA03g049810.3C	19.4421	28.8577	17.9751	105.646	140.281	144.712	22.0917	130.213	-2.55818	1.57e-09	1.79e-07	BraA03g049810.3C	A03	25510331	25510687	-	357	protein_coding	- && - && -	-	-
BraA04g021040.3C	79.324	861.077	192.44	15.9466	14.1459	13.5342	377.614	14.5423	4.69783	1.68e-09	1.91e-07	BraA04g021040.3C	A04	15832483	15833774	+	816	protein_coding	- && sp|A7DY56|TRN1_COCOF Tropinone reductase OS=Cochlearia officinalis OX=270110 GN=TR PE=1 SV=1 && PF13561:Enoyl-(Acyl carrier protein) reductase	-	-
BraA09g028900.3C	0	0	0	38.8699	78.9815	38.5205	0	52.124	-8.27304	1.76e-09	1.99e-07	BraA09g028900.3C	A09	19946891	19948508	+	1182	protein_coding	- && sp|Q8L751|ORP1C_ARATH Oxysterol-binding protein-related protein 1C OS=Arabidopsis thaliana OX=3702 GN=ORP1C PE=2 SV=1 && PF00759:Glycosyl hydrolase family 9|PF01237:Oxysterol-binding protein	-	-
BraA02g007200.3C	83.2124	670.244	102.564	7.97332	11.7883	9.36986	285.34	9.71049	4.88037	1.82e-09	2.05e-07	BraA02g007200.3C	A02	3404902	3406858	-	1467	protein_coding	- && sp|Q9FN75|AATPI_ARATH AAA-ATPase At5g17760 OS=Arabidopsis thaliana OX=3702 GN=At5g17760 PE=3 SV=1 && PF14363:Domain associated at C-terminal with AAA|PF00004:ATPase family associated with various cellular activities (AAA)	-	-
BraA05g018400.3C	256.636	639.525	462.067	89.6998	55.405	73.9178	452.742	73.0075	2.63005	1.86e-09	2.09e-07	BraA05g018400.3C	A05	11428618	11431144	-	1554	protein_coding	- && sp|Q9SYD6|DTX42_ARATH Protein DETOXIFICATION 42 OS=Arabidopsis thaliana OX=3702 GN=DTX42 PE=2 SV=2 && PF01554:MatE	-	-
BraA06g033180.3C	76.9909	348.155	145.916	9.96665	1.17883	11.4521	190.354	7.53251	4.64277	1.89e-09	2.11e-07	BraA06g033180.3C	A06	22705942	22706964	+	1023	protein_coding	- && sp|Q9LV81|BRTL3_ARATH Probable mitochondrial adenine nucleotide transporter BTL3 OS=Arabidopsis thaliana OX=3702 GN=At5g64970 PE=2 SV=1 && PF00153:Mitochondrial carrier protein	-	-
BraA01g031350.3C	392.731	481.272	272.799	4.98332	15.3248	48.9315	382.268	23.0799	4.04941	2.09e-09	2.33e-07	BraA01g031350.3C	A01	21215612	21216506	+	585	protein_coding	- && sp|P93735|ELIP1_ARATH Early light-induced protein 1, chloroplastic OS=Arabidopsis thaliana OX=3702 GN=ELIP1 PE=1 SV=1 && -	-	-
BraA02g006310.3C	438.615	445.898	422.944	1290.68	1210.66	1012.99	435.819	1171.44	-1.42636	2.13e-09	2.36e-07	BraA02g006310.3C	A02	2995696	2998659	+	1032	protein_coding	- && - && -	-	-
BraA02g004900.3C	90.2116	99.6057	132.17	362.786	427.915	351.89	107.329	380.864	-1.83028	2.28e-09	2.52e-07	BraA02g004900.3C	A02	2378254	2379657	-	723	protein_coding	- && sp|Q96251|ATPO_ARATH ATP synthase subunit O, mitochondrial OS=Arabidopsis thaliana OX=3702 GN=At5g13450 PE=1 SV=2 && PF00213:ATP synthase delta (OSCP) subunit	-	-
BraA01g036540.3C	90.9893	563.191	40.1797	0	1.17883	5.20548	231.453	2.1281	6.76249	2.36e-09	2.6e-07	BraA01g036540.3C	A01	24883201	24884790	-	768	protein_coding	- && sp|Q5RBR7|LYPA1_PONAB Acyl-protein thioesterase 1 OS=Pongo abelii OX=9601 GN=LYPLA1 PE=2 SV=1 && PF02230:Phospholipase/Carboxylesterase	-	-
BraA03g029050.3C	980.662	1412.17	2162.3	229.233	240.481	70.7945	1518.38	180.169	3.07539	2.41e-09	2.65e-07	BraA03g029050.3C	A03	14553904	14555022	+	558	protein_coding	- && sp|Q9SLM6|GSTF3_ARATH Glutathione S-transferase F3 OS=Arabidopsis thaliana OX=3702 GN=GSTF3 PE=2 SV=1 && PF00043:Glutathione S-transferase, C-terminal domain	-	-
BraA07g019650.3C	77.7686	123.809	78.2447	7.97332	5.89414	13.5342	93.2741	9.1339	3.34427	2.56e-09	2.8e-07	BraA07g019650.3C	A07	16497480	16499714	+	1503	protein_coding	- && sp|O67409|TRPB2_AQUAE Tryptophan synthase beta chain 2 OS=Aquifex aeolicus (strain VF5) OX=224324 GN=trpB2 PE=3 SV=1 && PF00291:Pyridoxal-phosphate dependent enzyme	-	-
BraAnng000360.3C	3.88843	7.44716	9.51625	39.8666	152.069	388.329	6.95061	193.421	-4.81351	2.58e-09	2.81e-07	BraAnng000360.3C	Scaffold0116	80580	84254	+	933	protein_coding	- && - && -	-	-
BraA04g022100.3C	2733.57	1877.61	1084.85	330.893	282.919	442.466	1898.68	352.092	2.43095	2.69e-09	2.92e-07	BraA04g022100.3C	A04	16444706	16445563	+	648	protein_coding	- && sp|O80852|GSTF9_ARATH Glutathione S-transferase F9 OS=Arabidopsis thaliana OX=3702 GN=GSTF9 PE=1 SV=1 && PF02798:Glutathione S-transferase, N-terminal domain|PF00043:Glutathione S-transferase, C-terminal domain	-	-
BraA01g036770.3C	253.526	290.439	570.975	2528.54	3997.41	1460.66	371.646	2662.2	-2.84145	2.8e-09	3.02e-07	BraA01g036770.3C	A01	25044377	25045207	+	831	protein_coding	- && sp|Q9LK72|LECT5_ARATH Lectin-like protein At3g16530 OS=Arabidopsis thaliana OX=3702 GN=At3g16530 PE=1 SV=1 && PF00139:Legume lectin domain	-	-
BraA08g012510.3C	0	0	0	85.7132	146.175	13.5342	0	81.8074	-8.92437	2.83e-09	3.04e-07	BraA08g012510.3C	A08	10807137	10809558	-	1518	protein_coding	- && sp|Q8W4H1|GAT26_ARATH GATA transcription factor 26 OS=Arabidopsis thaliana OX=3702 GN=GATA26 PE=2 SV=1 && PF13919:Asx homology domain|PF00320:GATA zinc finger	C2C2-GATA	C2C2->C2C2-GATA
BraA09g032260.3C	143.094	664.659	127.941	20.93	17.6824	18.7397	311.898	19.1174	4.02706	3.35e-09	3.59e-07	BraA09g032260.3C	A09	25074672	25077869	-	2325	protein_coding	- && sp|Q9MAP7|SBT35_ARATH Subtilisin-like protease SBT3.5 OS=Arabidopsis thaliana OX=3702 GN=SBT3.5 PE=1 SV=1 && PF17766:Fibronectin type-III domain|PF00082:Subtilase family|PF02225:PA domain|PF05922:Peptidase inhibitor I9	-	-
BraA03g016310.3C	0	0	0	57.8065	42.4378	34.3562	0	44.8668	-8.0594	3.49e-09	3.71e-07	BraA03g016310.3C	A03	7543841	7544149	-	309	protein_coding	- && sp|O04341|GRXS9_ARATH Monothiol glutaredoxin-S9 OS=Arabidopsis thaliana OX=3702 GN=GRXS9 PE=1 SV=1 && PF00462:Glutaredoxin	-	-
BraA03g044100.3C	0	0	0	96.6765	34.186	34.3562	0	55.0729	-8.35613	3.49e-09	3.71e-07	BraA03g044100.3C	A03	22289248	22290928	-	558	protein_coding	- && sp|Q9FNQ2|PDCB1_ARATH PLASMODESMATA CALLOSE-BINDING PROTEIN 1 OS=Arabidopsis thaliana OX=3702 GN=PDCB1 PE=1 SV=1 && PF07983:X8 domain	-	-
BraA03g064230.3C	6451.68	21937.5	7786.4	1819.91	1271.96	1729.26	12058.5	1607.04	2.90751	3.55e-09	3.76e-07	BraA03g064230.3C	A03	36684869	36687161	+	1440	protein_coding	- && sp|P92981|APR2_ARATH 5'-adenylylsulfate reductase 2, chloroplastic OS=Arabidopsis thaliana OX=3702 GN=APR2 PE=1 SV=2 && PF01507:Phosphoadenosine phosphosulfate reductase family|PF00085:Thioredoxin	-	-
BraA03g022850.3C	79.324	824.773	51.8107	6.97665	4.71532	7.28767	318.636	6.32655	5.65032	3.57e-09	3.77e-07	BraA03g022850.3C	A03	10989318	10990602	-	798	protein_coding	- && sp|O24598|CHI58_ARATH Endochitinase At2g43580 OS=Arabidopsis thaliana OX=3702 GN=At2g43580 PE=2 SV=1 && PF00187:Chitin recognition protein|PF00182:Chitinase class I	-	-
BraA03g028230.3C	19.4421	13.0325	10.5736	104.65	434.988	114.521	14.3494	218.053	-3.91595	3.66e-09	3.85e-07	BraA03g028230.3C	A03	14131210	14133764	+	1437	protein_coding	- && sp|Q9XEC7|CRK37_ARATH Cysteine-rich receptor-like protein kinase 37 OS=Arabidopsis thaliana OX=3702 GN=CRK37 PE=3 SV=1 && PF07714:Protein tyrosine kinase|PF01657:Salt stress response/antifungal	-	-
BraA07g001030.3C	47.4388	8.37805	9.51625	177.406	567.017	468.493	21.7777	404.305	-4.19993	3.68e-09	3.85e-07	BraA07g001030.3C	A07	739432	741768	+	939	protein_coding	- && sp|O82200|MIOX2_ARATH Inositol oxygenase 2 OS=Arabidopsis thaliana OX=3702 GN=MIOX2 PE=2 SV=2 && PF05153:Myo-inositol oxygenase	-	-
BraA02g029150.3C	153.982	131.256	179.751	622.915	501.002	447.671	154.996	523.863	-1.75815	3.72e-09	3.88e-07	BraA02g029150.3C	A02	18521202	18523198	+	987	protein_coding	- && - && PF13417:Glutathione S-transferase, N-terminal domain	-	-
BraA02g035300.3C	110.431	333.26	144.858	15.9466	25.9342	18.7397	196.183	20.2069	3.28349	3.75e-09	3.89e-07	BraA02g035300.3C	A02	24450654	24453076	-	1482	protein_coding	- && sp|Q9ZPS3|DCE4_ARATH Glutamate decarboxylase 4 OS=Arabidopsis thaliana OX=3702 GN=GAD4 PE=1 SV=1 && PF00282:Pyridoxal-dependent decarboxylase conserved domain	-	-
BraA04g003440.3C	1.55537	0	0	77.7398	129.671	46.8493	0.518457	84.7534	-7.16348	3.94e-09	4.08e-07	BraA04g003440.3C	A04	2150371	2154771	-	2886	protein_coding	- && - && -	-	-
BraA10g005640.3C	711.583	1325.59	2005.81	200.33	198.043	290.466	1347.66	229.613	2.55262	3.97e-09	4.1e-07	BraA10g005640.3C	A10	3003092	3005038	+	1308	protein_coding	- && sp|Q8L774|SLP1_ARATH Shewanella-like protein phosphatase 1 OS=Arabidopsis thaliana OX=3702 GN=SLP1 PE=1 SV=1 && PF00149:Calcineurin-like phosphoesterase	-	-
BraA09g009300.3C	82.4347	59.5772	130.055	325.909	958.388	733.972	90.6891	672.757	-2.89277	4.37e-09	4.49e-07	BraA09g009300.3C	A09	5307195	5311180	+	2388	protein_coding	- && sp|Q9FKZ1|DRL42_ARATH Probable disease resistance protein At5g66900 OS=Arabidopsis thaliana OX=3702 GN=At5g66900 PE=3 SV=1 && PF00931:NB-ARC domain|PF05659:Arabidopsis broad-spectrum mildew resistance protein RPW8	-	-
BraA08g030010.3C	3.11074	10.2398	3.17208	57.8065	113.168	81.2054	5.50756	84.0599	-3.93501	4.44e-09	4.54e-07	BraA08g030010.3C	A08	20480640	20481059	-	420	protein_coding	- && - && -	-	-
BraA07g030280.3C	34.9959	26.9959	25.3767	154.483	434.988	161.37	29.1228	250.28	-3.09847	4.48e-09	4.57e-07	BraA07g030280.3C	A07	22164930	22167294	+	1443	protein_coding	- && - && PF10225:NEMP family	-	-
BraA02g039270.3C	208.42	157.321	149.088	574.079	536.367	501.808	171.61	537.418	-1.64459	4.69e-09	4.77e-07	BraA02g039270.3C	A02	27354250	27360044	+	3081	protein_coding	- && sp|Q8GS71|KN4A_ARATH Kinesin-like protein KIN-4A OS=Arabidopsis thaliana OX=3702 GN=KIN4A PE=1 SV=1 && PF00225:Kinesin motor domain	-	-
BraA09g028910.3C	0	0	0	38.8699	66.0144	32.274	0	45.7194	-8.0841	4.83e-09	4.89e-07	BraA09g028910.3C	A09	19948584	19949573	+	525	protein_coding	- && sp|Q9STW8|GUN21_ARATH Endoglucanase 21 OS=Arabidopsis thaliana OX=3702 GN=KOR3 PE=2 SV=1 && PF00759:Glycosyl hydrolase family 9	-	-
BraA03g001520.3C	74.6578	108.915	84.5888	346.839	447.955	284.219	89.3871	359.671	-2.00911	4.89e-09	4.93e-07	BraA03g001520.3C	A03	713158	717174	-	1539	protein_coding	- && sp|Q93Z04|PLY13_ARATH Probable pectate lyase 13 OS=Arabidopsis thaliana OX=3702 GN=PMR6 PE=1 SV=1 && PF00544:Pectate lyase	-	-
BraA07g002050.3C	756.688	1728.67	1476.08	228.236	262.879	103.068	1320.48	198.061	2.73743	4.92e-09	4.94e-07	BraA07g002050.3C	A07	1521454	1522090	+	390	protein_coding	- && sp|Q9ZV52|EGC2_ARATH EG45-like domain containing protein 2 OS=Arabidopsis thaliana OX=3702 GN=EGC2 PE=2 SV=2 && PF03330:Lytic transglycolase	-	-
BraA01g036780.3C	507.829	444.968	890.298	148.503	139.102	109.315	614.365	132.307	2.21461	5.7e-09	5.71e-07	BraA01g036780.3C	A01	25046981	25050452	+	2388	protein_coding	- && sp|Q9LJR3|SPA3_ARATH Protein SPA1-RELATED 3 OS=Arabidopsis thaliana OX=3702 GN=SPA3 PE=1 SV=1 && -	-	-
BraA04g005710.3C	234.083	571.569	164.948	26.9099	27.1131	4.16438	323.534	19.3958	4.0626	6.1e-09	6.09e-07	BraA04g005710.3C	A04	3767744	3769225	+	552	protein_coding	- && - && PF06521:PAR1 protein	-	-
BraA10g027630.3C	132.207	246.687	198.784	34.8833	42.4378	35.3972	192.559	37.5728	2.35836	6.48e-09	6.44e-07	BraA10g027630.3C	A10	18089979	18092530	+	1893	protein_coding	- && sp|Q9LFU0|DOT3_ARATH BTB/POZ domain-containing protein DOT3 OS=Arabidopsis thaliana OX=3702 GN=DOT3 PE=2 SV=1 && PF03000:NPH3 family	-	-
BraA01g031330.3C	377.178	356.533	193.497	1118.26	1622.07	1210.79	309.069	1317.04	-2.08982	6.72e-09	6.66e-07	BraA01g031330.3C	A01	21206525	21208961	+	1074	protein_coding	- && sp|Q96449|DMC1_SOYBN Meiotic recombination protein DMC1 homolog OS=Glycine max OX=3847 PE=2 SV=1 && PF08423:Rad51	-	-
BraA06g024660.3C	1046.77	2296.52	1577.58	397.669	339.503	417.479	1640.29	384.884	2.09106	6.88e-09	6.79e-07	BraA06g024660.3C	A06	17117928	17118899	-	972	protein_coding	- && sp|Q9SMN0|CXE12_ARATH Probable carboxylesterase 12 OS=Arabidopsis thaliana OX=3702 GN=CXE12 PE=1 SV=1 && PF07859:alpha/beta hydrolase fold	-	-
BraA10g013370.3C	69.9917	99.6057	62.3843	8.96998	2.35766	2.08219	77.3272	4.46994	4.08847	7.05e-09	6.93e-07	BraA10g013370.3C	A10	10948057	10948305	+	249	protein_coding	- && - && -	-	-
BraA08g021810.3C	42.7727	7.44716	26.434	240.196	501.002	208.219	25.5513	316.473	-3.62382	7.74e-09	7.59e-07	BraA08g021810.3C	A08	16504808	16507359	+	1074	protein_coding	- && sp|Q02971|CADH7_ARATH Cinnamyl alcohol dehydrogenase 7 OS=Arabidopsis thaliana OX=3702 GN=CAD7 PE=1 SV=2 && PF08240:Alcohol dehydrogenase GroES-like domain|PF00107:Zinc-binding dehydrogenase	-	-
BraA03g052840.3C	11.6653	8.37805	6.34416	92.6898	56.5838	90.5753	8.79583	79.9496	-3.16826	8e-09	7.82e-07	BraA03g052840.3C	A03	27366029	27367674	-	1152	protein_coding	- && sp|Q9LU68|CIA2_ARATH Protein CHLOROPLAST IMPORT APPARATUS 2 OS=Arabidopsis thaliana OX=3702 GN=CIA2 PE=1 SV=1 && PF06203:CCT motif	Others	Others
BraA09g026300.3C	72.3248	431.004	26.434	0.996665	0	1.0411	176.588	0.679253	7.97427	9.02e-09	8.78e-07	BraA09g026300.3C	A09	17711816	17712325	+	510	protein_coding	- && sp|Q9SU34|ERLL2_ARATH pEARLI1-like lipid transfer protein 2 OS=Arabidopsis thaliana OX=3702 GN=At4g12490 PE=2 SV=1 && PF14547:Hydrophobic seed protein	-	-
BraA06g024440.3C	367.845	4086.63	620.671	87.7065	42.4378	96.8219	1691.71	75.6554	4.48191	1.02e-08	9.89e-07	BraA06g024440.3C	A06	16955536	16957090	+	1455	protein_coding	- && sp|Q9STK7|C71AQ_ARATH Cytochrome P450 71A26 OS=Arabidopsis thaliana OX=3702 GN=CYP71A26 PE=3 SV=1 && PF00067:Cytochrome P450	-	-
BraA06g028470.3C	246.526	724.236	295.004	33.8866	22.3977	69.7534	421.922	42.0126	3.32548	1.04e-08	1e-06	BraA06g028470.3C	A06	19719210	19721068	+	951	protein_coding	- && sp|Q9XEE2|ANXD2_ARATH Annexin D2 OS=Arabidopsis thaliana OX=3702 GN=ANN2 PE=1 SV=1 && PF00191:Annexin	-	-
BraA08g033610.3C	583.264	1115.21	1098.6	218.27	229.872	252.986	932.358	233.709	1.99571	1.09e-08	1.06e-06	BraA08g033610.3C	A08	22063134	22064377	+	789	protein_coding	- && sp|Q8RX32|TRNH2_ARATH Tropinone reductase homolog At1g07450 OS=Arabidopsis thaliana OX=3702 GN=At1g07450 PE=2 SV=1 && PF13561:Enoyl-(Acyl carrier protein) reductase	-	-
BraA02g031110.3C	143.872	122.878	103.621	27.9066	22.3977	24.9863	123.457	25.0969	2.29743	1.1e-08	1.06e-06	BraA02g031110.3C	A02	21234639	21237115	+	1113	protein_coding	- && sp|Q9FFH0|GLK2_ARATH Transcription activator GLK2 OS=Arabidopsis thaliana OX=3702 GN=GLK2 PE=1 SV=1 && PF00249:Myb-like DNA-binding domain	GARP-G2-like	GARP->GARP-G2-like
BraA01g027130.3C	318.074	747.508	716.89	133.553	61.2991	85.3698	594.157	93.4073	2.66662	1.15e-08	1.1e-06	BraA01g027130.3C	A01	17439040	17441266	-	1986	protein_coding	- && sp|P22953|HS701_ARATH Heat shock 70 kDa protein 1 OS=Arabidopsis thaliana OX=3702 GN=HSP70-1 PE=1 SV=3 && PF00012:Hsp70 protein	-	-
BraA08g017910.3C	1038.99	1016.54	1140.89	417.602	467.995	417.479	1065.47	434.359	1.29474	1.17e-08	1.11e-06	BraA08g017910.3C	A08	14315000	14317295	-	1434	protein_coding	- && sp|Q949Q7|SCP29_ARATH Serine carboxypeptidase-like 29 OS=Arabidopsis thaliana OX=3702 GN=SCPL29 PE=2 SV=1 && PF00450:Serine carboxypeptidase	-	-
BraA01g018100.3C	34.2182	43.752	388.051	0.996665	3.53649	1.0411	155.341	1.85808	6.41541	1.17e-08	1.11e-06	BraA01g018100.3C	A01	9641090	9641608	+	306	protein_coding	- && sp|Q94758|DYL1_SCHMA Dynein light chain OS=Schistosoma mansoni OX=6183 GN=DLC PE=1 SV=1 && PF01221:Dynein light chain type 1	-	-
BraA07g012110.3C	0	0	0	60.7965	25.9342	40.6027	0	42.4445	-7.98064	1.19e-08	1.12e-06	BraA07g012110.3C	A07	11729933	11730527	+	222	protein_coding	- && - && -	-	-
BraA04g023350.3C	524.16	598.565	565.688	204.316	218.083	224.877	562.804	215.759	1.38317	1.22e-08	1.15e-06	BraA04g023350.3C	A04	17202055	17203073	-	720	protein_coding	- && sp|O67802|DLHH_AQUAE Putative carboxymethylenebutenolidase OS=Aquifex aeolicus (strain VF5) OX=224324 GN=aq_1997 PE=3 SV=1 && PF01738:Dienelactone hydrolase family	-	-
BraA08g034670.3C	491.497	806.155	359.503	130.563	117.883	106.192	552.385	118.213	2.22433	1.22e-08	1.15e-06	BraA08g034670.3C	A08	22444713	22445842	+	885	protein_coding	- && sp|Q8L730|SDI2_ARATH Protein SULFUR DEFICIENCY-INDUCED 2 OS=Arabidopsis thaliana OX=3702 GN=At1g04770 PE=2 SV=1 && -	-	-
BraA05g011450.3C	81.657	153.598	28.5487	1.99333	0	1.0411	87.9345	1.01147	6.38675	1.31e-08	1.22e-06	BraA05g011450.3C	A05	6130316	6131599	+	720	protein_coding	- && sp|O22788|PXG3_ARATH Probable peroxygenase 3 OS=Arabidopsis thaliana OX=3702 GN=PXG3 PE=1 SV=1 && PF05042:Caleosin related protein	-	-
BraA09g051940.3C	79.324	34.4431	74.0152	279.066	330.072	310.246	62.5941	306.462	-2.29022	1.42e-08	1.33e-06	BraA09g051940.3C	A09	38036168	38036605	+	438	protein_coding	- && - && -	-	-
BraA10g027700.3C	2413.16	2288.14	4097.27	791.352	511.612	821.424	2932.86	708.129	2.04978	1.47e-08	1.37e-06	BraA10g027700.3C	A10	18110599	18111750	-	1152	protein_coding	- && - && -	-	-
BraA05g014700.3C	104.988	180.594	233.677	14.95	3.53649	23.9452	173.086	14.1439	3.60137	1.5e-08	1.39e-06	BraA05g014700.3C	A05	8333255	8334057	+	675	protein_coding	- && sp|P46421|GSTU5_ARATH Glutathione S-transferase U5 OS=Arabidopsis thaliana OX=3702 GN=GSTU5 PE=2 SV=1 && PF13417:Glutathione S-transferase, N-terminal domain	-	-
BraA07g000270.3C	27.219	21.4106	28.5487	103.653	280.561	159.288	25.7261	181.167	-2.8149	1.52e-08	1.41e-06	BraA07g000270.3C	A07	160588	161013	+	222	protein_coding	- && sp|Q1G309|TAX2_ARATH Signaling peptide TAXIMIN 2 OS=Arabidopsis thaliana OX=3702 GN=TAX2 PE=2 SV=1 && -	-	-
BraA04g026520.3C	31.1074	47.4756	46.5239	0	0	0	41.7023	0	7.72613	1.64e-08	1.51e-06	BraA04g026520.3C	A04	18864073	18865750	-	897	protein_coding	- && sp|Q9KG32|Y283_BACHD Uncharacterized isomerase BH0283 OS=Bacillus halodurans (strain ATCC BAA-125 / DSM 18197 / FERM 7344 / JCM 9153 / C-125) OX=272558 GN=BH0283 PE=3 SV=1 && PF02567:Phenazine biosynthesis-like protein	-	-
BraA03g063330.3C	46.6612	104.26	211.472	9.96665	3.53649	7.28767	120.798	6.93027	4.10814	1.65e-08	1.51e-06	BraA03g063330.3C	A03	35846064	35846477	+	414	protein_coding	- && sp|P14009|14KD_DAUCA 14 kDa proline-rich protein DC2.15 OS=Daucus carota OX=4039 PE=2 SV=1 && PF14547:Hydrophobic seed protein	-	-
BraA10g028990.3C	93.3223	164.768	180.809	23.92	11.7883	5.20548	146.3	13.6379	3.41584	1.66e-08	1.52e-06	BraA10g028990.3C	A10	18625673	18626134	-	462	protein_coding	- && - && -	-	-
BraA03g030180.3C	699.917	1342.35	1314.3	319.929	239.302	277.972	1118.86	279.068	2.00247	1.74e-08	1.59e-06	BraA03g030180.3C	A03	15194287	15197270	-	1164	protein_coding	- && sp|Q8GZ38|UNE10_ARATH Transcription factor UNE10 OS=Arabidopsis thaliana OX=3702 GN=UNE10 PE=2 SV=1 && PF00010:Helix-loop-helix DNA-binding domain	bHLH	bHLH
BraA04g010460.3C	1358.62	6329.15	769.759	205.313	94.3063	229.041	2819.18	176.22	3.99929	1.77e-08	1.61e-06	BraA04g010460.3C	A04	8265796	8268190	-	1071	protein_coding	- && sp|Q56WN1|GLN11_ARATH Glutamine synthetase cytosolic isozyme 1-1 OS=Arabidopsis thaliana OX=3702 GN=GLN1-1 PE=1 SV=2 && PF00120:Glutamine synthetase, catalytic domain|PF03951:Glutamine synthetase, beta-Grasp domain	-	-
BraA04g023490.3C	0	0	0	54.8166	69.5509	17.6986	0	47.3554	-8.13553	1.78e-08	1.61e-06	BraA04g023490.3C	A04	17285266	17287839	-	2049	protein_coding	- && sp|O49325|RLP28_ARATH Receptor like protein 28 OS=Arabidopsis thaliana OX=3702 GN=RLP28 PE=2 SV=2 && PF13855:Leucine rich repeat	-	-
BraA09g043810.3C	57.5488	165.699	113.138	8.96998	9.43063	14.5753	112.129	10.992	3.34752	1.86e-08	1.68e-06	BraA09g043810.3C	A09	33856342	33856758	-	417	protein_coding	- && sp|Q9LXJ1|BIC1_ARATH Protein BIC1 OS=Arabidopsis thaliana OX=3702 GN=BIC1 PE=1 SV=1 && -	-	-
BraA06g002790.3C	233.306	265.305	188.21	50.8299	50.6896	71.8356	228.94	57.785	1.98588	1.86e-08	1.68e-06	BraA06g002790.3C	A06	1669601	1671154	+	1086	protein_coding	- && sp|Q9C690|BH122_ARATH Transcription factor bHLH122 OS=Arabidopsis thaliana OX=3702 GN=BHLH122 PE=1 SV=1 && PF00010:Helix-loop-helix DNA-binding domain	bHLH	bHLH
BraA05g004180.3C	72.3248	464.516	14.803	0	1.17883	2.08219	183.881	1.08701	7.41719	2.06e-08	1.85e-06	BraA05g004180.3C	A05	2131034	2133275	+	1197	protein_coding	- && - && PF14365:Neprosin activation peptide|PF03080:Neprosin	-	-
BraA01g016430.3C	616.705	713.065	1785.88	157.473	111.989	200.931	1038.55	156.798	2.72648	2.19e-08	1.96e-06	BraA01g016430.3C	A01	8703730	8705643	-	834	protein_coding	- && sp|Q9SZZ8|BCH1_ARATH Beta-carotene 3-hydroxylase 1, chloroplastic OS=Arabidopsis thaliana OX=3702 GN=BETA-OHASE 1 PE=1 SV=1 && PF04116:Fatty acid hydroxylase superfamily	-	-
BraA01g005830.3C	328.961	592.049	621.728	65.7799	94.3063	138.466	514.246	99.5173	2.36912	2.29e-08	2.04e-06	BraA01g005830.3C	A01	2805785	2808306	-	2262	protein_coding	- && - && -	-	-
BraA07g009180.3C	206.864	428.211	211.472	1161.11	1585.52	1101.48	282.183	1282.71	-2.18451	2.38e-08	2.11e-06	BraA07g009180.3C	A07	9163671	9164783	+	1113	protein_coding	- && sp|Q9LIR8|FBK67_ARATH F-box/kelch-repeat protein At3g23880 OS=Arabidopsis thaliana OX=3702 GN=At3g23880 PE=2 SV=1 && PF00646:F-box domain|PF08268:F-box associated domain	-	-
BraA02g042670.3C	97.9884	169.423	30.6635	0	0	2.08219	99.3582	0.694064	7.13372	2.39e-08	2.12e-06	BraA02g042670.3C	A02	29607154	29611410	-	1521	protein_coding	- && sp|Q9FG67|MAM1_ARATH Methylthioalkylmalate synthase 1, chloroplastic OS=Arabidopsis thaliana OX=3702 GN=MAM1 PE=1 SV=1 && PF00682:HMGL-like	-	-
BraA09g048130.3C	166.425	154.528	172.35	459.462	759.166	490.356	164.434	569.661	-1.79212	2.52e-08	2.23e-06	BraA09g048130.3C	A09	36274717	36276584	+	1173	protein_coding	- && sp|Q9M682|GMK2_ARATH Guanylate kinase 2 OS=Arabidopsis thaliana OX=3702 GN=GK-2 PE=2 SV=1 && PF00625:Guanylate kinase	-	-
BraA04g015230.3C	104.21	445.898	49.6959	3.98666	1.17883	11.4521	199.935	5.53918	5.16255	2.61e-08	2.29e-06	BraA04g015230.3C	A04	11725896	11727446	+	804	protein_coding	- && sp|P57758|CTNS_ARATH Cystinosin homolog OS=Arabidopsis thaliana OX=3702 GN=At5g40670 PE=2 SV=1 && PF04193:PQ loop repeat	-	-
BraA03g042630.3C	259.747	224.346	161.776	54.8166	43.6167	26.0274	215.29	41.4869	2.3761	2.61e-08	2.29e-06	BraA03g042630.3C	A03	21406202	21407674	+	834	protein_coding	- && sp|Q43295|APK1_ARATH Adenylyl-sulfate kinase 1, chloroplastic OS=Arabidopsis thaliana OX=3702 GN=APK1 PE=1 SV=1 && PF01583:Adenylylsulphate kinase	-	-
BraA08g027490.3C	150.093	126.602	201.956	599.992	984.322	502.849	159.55	695.721	-2.12527	2.67e-08	2.34e-06	BraA08g027490.3C	A08	19403194	19404490	+	1119	protein_coding	- && sp|Q9LPU5|IGMT1_ARATH Indole glucosinolate O-methyltransferase 1 OS=Arabidopsis thaliana OX=3702 GN=IGMT1 PE=1 SV=1 && PF00891:O-methyltransferase domain|PF08100:Dimerisation domain	-	-
BraA09g011130.3C	11.6653	6.51626	8.45888	47.8399	115.525	103.068	8.88015	88.8112	-3.31051	2.78e-08	2.43e-06	BraA09g011130.3C	A09	6426000	6426464	-	465	protein_coding	- && sp|Q9FYB5|DNJ11_ARATH Chaperone protein dnaJ 11, chloroplastic OS=Arabidopsis thaliana OX=3702 GN=ATJ11 PE=1 SV=2 && PF00226:DnaJ domain	-	-
BraA02g016740.3C	257.414	333.26	488.501	65.7799	93.1275	90.5753	359.725	83.1609	2.11308	2.81e-08	2.44e-06	BraA02g016740.3C	A02	8929738	8931641	-	1056	protein_coding	- && sp|Q9SLN8|DBR_TOBAC 2-alkenal reductase (NADP(+)-dependent) OS=Nicotiana tabacum OX=4097 GN=DBR PE=1 SV=1 && PF16884:N-terminal domain of oxidoreductase|PF00107:Zinc-binding dehydrogenase	-	-
BraA06g001110.3C	287.744	264.374	410.256	1164.1	3446.9	1355.51	320.791	1988.84	-2.63251	2.84e-08	2.46e-06	BraA06g001110.3C	A06	705761	708152	-	1761	protein_coding	- && sp|Q43867|PME1_ARATH Pectinesterase 1 OS=Arabidopsis thaliana OX=3702 GN=PME1 PE=1 SV=1 && PF04043:Plant invertase/pectin methylesterase inhibitor|PF01095:Pectinesterase	-	-
BraA08g002880.3C	90.2116	161.045	102.564	8.96998	7.07297	21.863	117.94	12.6353	3.21591	2.88e-08	2.49e-06	BraA08g002880.3C	A08	2159619	2161551	-	1248	protein_coding	- && sp|Q9C8J4|SPP1_ARATH Probable sucrose-phosphatase 1 OS=Arabidopsis thaliana OX=3702 GN=SPP1 PE=2 SV=1 && PF05116:Sucrose-6F-phosphate phosphohydrolase|PF08472:Sucrose-6-phosphate phosphohydrolase C-terminal	-	-
BraA05g026750.3C	59.8818	549.228	130.055	15.9466	7.07297	11.4521	246.388	11.4906	4.41636	3.02e-08	2.6e-06	BraA05g026750.3C	A05	20143198	20143773	+	576	protein_coding	- && sp|Q9LTP5|GRP5_ARATH Glycine-rich protein 5 OS=Arabidopsis thaliana OX=3702 GN=GRP5 PE=2 SV=1 && -	-	-
BraA04g012050.3C	111.209	341.638	150.145	6.97665	29.4707	11.4521	200.998	15.9665	3.66607	3.07e-08	2.64e-06	BraA04g012050.3C	A04	9548115	9549925	+	1338	protein_coding	- && sp|Q93ZL5|CDF2_ARATH Cyclic dof factor 2 OS=Arabidopsis thaliana OX=3702 GN=CDF2 PE=1 SV=2 && PF02701:Dof domain, zinc finger	C2C2-Dof	C2C2->C2C2-Dof
BraA08g005640.3C	538.936	154.528	201.956	46.8432	21.2189	23.9452	298.474	30.6691	3.28004	3.13e-08	2.68e-06	BraA08g005640.3C	A08	4490870	4491317	+	357	protein_coding	- && sp|Q39241|TRXH5_ARATH Thioredoxin H5 OS=Arabidopsis thaliana OX=3702 GN=TRX5 PE=1 SV=1 && PF00085:Thioredoxin	-	-
BraA04g023430.3C	146.983	402.146	185.038	39.8666	21.2189	10.411	244.722	23.8322	3.35673	3.18e-08	2.72e-06	BraA04g023430.3C	A04	17255906	17258188	+	2283	protein_coding	- && sp|O48851|RLP22_ARATH Receptor like protein 22 OS=Arabidopsis thaliana OX=3702 GN=RLP22 PE=2 SV=1 && PF13855:Leucine rich repeat	-	-
BraA09g009980.3C	415.284	471.964	377.478	161.46	108.452	112.438	421.575	127.45	1.72438	3.21e-08	2.73e-06	BraA09g009980.3C	A09	5672130	5673221	-	1092	protein_coding	- && - && PF04724:Glycosyltransferase family 17	-	-
BraA03g047370.3C	4814.65	6602.83	9853.54	2091	1297.89	1844.82	7090.34	1744.57	2.02279	3.42e-08	2.9e-06	BraA03g047370.3C	A03	23948759	23950659	-	1647	protein_coding	- && sp|O23553|BAM3_ARATH Beta-amylase 3, chloroplastic OS=Arabidopsis thaliana OX=3702 GN=BAM3 PE=1 SV=3 && PF01373:Glycosyl hydrolase family 14	-	-
BraA06g000610.3C	409.84	253.203	687.284	96.6765	37.7225	56.2192	450.109	63.5394	2.82104	3.57e-08	3.02e-06	BraA06g000610.3C	A06	420173	420352	+	180	protein_coding	- && sp|Q9LJD9|AGP12_ARATH Arabinogalactan protein 12 OS=Arabidopsis thaliana OX=3702 GN=AGP12 PE=1 SV=1 && -	-	-
BraA09g050970.3C	531.159	942.996	1063.7	130.563	166.215	246.74	845.953	181.173	2.2228	3.84e-08	3.24e-06	BraA09g050970.3C	A09	37599535	37600918	+	861	protein_coding	- && sp|P61837|PIP11_ARATH Aquaporin PIP1-1 OS=Arabidopsis thaliana OX=3702 GN=PIP1-1 PE=1 SV=1 && PF00230:Major intrinsic protein	-	-
BraA02g029370.3C	0	0	0	32.8899	49.5108	24.9863	0	35.7957	-7.73123	4.23e-08	3.56e-06	BraA02g029370.3C	A02	19057123	19059345	-	1098	protein_coding	- && sp|Q2PS26|ULP1D_ARATH Ubiquitin-like-specific protease 1D OS=Arabidopsis thaliana OX=3702 GN=ULP1D PE=1 SV=1 && PF02902:Ulp1 protease family, C-terminal catalytic domain	-	-
BraA03g012050.3C	997.771	434.728	1005.55	195.346	173.288	120.767	812.683	163.134	2.31665	4.33e-08	3.62e-06	BraA03g012050.3C	A03	5173772	5178380	-	2820	protein_coding	- && sp|P93025|PHOT2_ARATH Phototropin-2 OS=Arabidopsis thaliana OX=3702 GN=PHOT2 PE=1 SV=2 && PF13426:PAS domain|PF00069:Protein kinase domain	-	-
BraA03g042430.3C	39.662	112.638	40.1797	1.99333	1.17883	3.12329	64.16	2.09848	4.91887	4.33e-08	3.62e-06	BraA03g042430.3C	A03	21302949	21306881	+	1386	protein_coding	- && sp|Q9ZQI7|ALD1_ARATH Aminotransferase ALD1, chloroplastic OS=Arabidopsis thaliana OX=3702 GN=ALD1 PE=1 SV=2 && PF00155:Aminotransferase class I and II	-	-
BraA07g041610.3C	861.676	1749.15	2345.23	366.773	305.317	377.918	1652.02	350.002	2.23826	4.44e-08	3.7e-06	BraA07g041610.3C	A07	28060536	28062699	-	1260	protein_coding	- && sp|Q8S948|SPS1_ARATH Solanesyl diphosphate synthase 1, chloroplastic OS=Arabidopsis thaliana OX=3702 GN=SPS1 PE=1 SV=1 && PF00348:Polyprenyl synthetase	-	-
BraA10g019590.3C	140.761	73.5407	42.2944	4.98332	0	0	85.5321	1.66111	5.63058	4.6e-08	3.82e-06	BraA10g019590.3C	A10	14381085	14383445	-	1722	protein_coding	- && sp|Q8LPL3|ASO_ARATH L-ascorbate oxidase OS=Arabidopsis thaliana OX=3702 GN=AAO PE=1 SV=1 && PF00394:Multicopper oxidase|PF07731:Multicopper oxidase|PF07732:Multicopper oxidase	-	-
BraA01g024930.3C	0	0	0	45.8466	22.3977	38.5205	0	35.5883	-7.72642	4.67e-08	3.87e-06	BraA01g024930.3C	A01	14616680	14617340	-	555	protein_coding	- && sp|Q9SN74|BH047_ARATH Transcription factor bHLH47 OS=Arabidopsis thaliana OX=3702 GN=BHLH47 PE=1 SV=1 && -	-	-
BraA02g022660.3C	160.203	291.37	205.128	637.865	888.837	873.479	218.9	800.06	-1.87052	4.73e-08	3.91e-06	BraA02g022660.3C	A02	13234484	13237364	-	1455	protein_coding	- && sp|Q9FRL3|ERDL6_ARATH Sugar transporter ERD6-like 6 OS=Arabidopsis thaliana OX=3702 GN=At1g75220 PE=1 SV=1 && PF00083:Sugar (and other) transporter	-	-
BraA06g043640.3C	594.93	693.516	681.998	251.159	280.561	226.959	656.815	252.893	1.37725	4.83e-08	3.98e-06	BraA06g043640.3C	A06	28477230	28479872	-	2181	protein_coding	- && - && PF03126:Plus-3 domain	-	-
BraA05g008260.3C	212.308	1536.91	241.078	35.8799	9.43063	47.8904	663.431	31.067	4.41321	4.85e-08	3.98e-06	BraA05g008260.3C	A05	4255115	4261255	-	2571	protein_coding	- && sp|P43287|PIP22_ARATH Aquaporin PIP2-2 OS=Arabidopsis thaliana OX=3702 GN=PIP2-2 PE=1 SV=2 && PF00230:Major intrinsic protein	-	-
BraA10g026540.3C	0	0	0	40.8632	28.2919	31.2329	0	33.4627	-7.63673	4.89e-08	4e-06	BraA10g026540.3C	A10	17616643	17618270	-	762	protein_coding	- && - && -	-	-
BraA10g015950.3C	164.092	366.772	234.734	46.8432	53.0473	23.9452	255.199	41.2786	2.62976	5.03e-08	4.11e-06	BraA10g015950.3C	A10	12449804	12452430	-	903	protein_coding	- && sp|Q9FDX1|SKIP1_ARATH F-box protein SKIP1 OS=Arabidopsis thaliana OX=3702 GN=SKIP1 PE=1 SV=1 && -	-	-
BraA05g007290.3C	181.201	95.8821	100.449	438.532	910.056	560.109	125.844	636.233	-2.33486	5.13e-08	4.18e-06	BraA05g007290.3C	A05	3712225	3712674	-	450	protein_coding	- && sp|O80920|PYL4_ARATH Abscisic acid receptor PYL4 OS=Arabidopsis thaliana OX=3702 GN=PYL4 PE=1 SV=1 && PF10604:Polyketide cyclase / dehydrase and lipid transport	-	-
BraA03g046300.3C	178.868	894.59	46.5239	4.98332	10.6095	19.7808	373.327	11.7912	4.9855	5.2e-08	4.22e-06	BraA03g046300.3C	A03	23447136	23448233	-	1098	protein_coding	- && sp|O23406|U75D1_ARATH UDP-glycosyltransferase 75D1 OS=Arabidopsis thaliana OX=3702 GN=UGT75D1 PE=2 SV=2 && -	-	-
BraA10g033380.3C	447.947	1916.71	942.108	165.446	126.135	175.945	1102.26	155.842	2.82168	5.26e-08	4.24e-06	BraA10g033380.3C	A10	20541224	20542602	-	843	protein_coding	- && - && -	-	-
BraA07g040500.3C	1143.2	2241.59	1288.92	429.562	169.751	273.808	1557.9	291.041	2.41937	5.26e-08	4.24e-06	BraA07g040500.3C	A07	27490895	27493356	+	1347	protein_coding	- && sp|O49285|ACR3_ARATH ACT domain-containing protein ACR3 OS=Arabidopsis thaliana OX=3702 GN=ACR3 PE=2 SV=1 && PF01842:ACT domain	-	-
BraA05g012140.3C	7.77686	21.4106	9.51625	81.7265	97.8428	141.589	12.9012	107.053	-3.05734	5.41e-08	4.35e-06	BraA05g012140.3C	A05	6574911	6575204	-	294	protein_coding	- && - && -	-	-
BraA04g028630.3C	136.873	138.703	85.6462	20.93	5.89414	17.6986	120.407	14.8409	3.00883	5.61e-08	4.5e-06	BraA04g028630.3C	A04	19996261	19996886	+	336	protein_coding	- && sp|Q8VZR7|PTR30_ARATH Protein NRT1/ PTR FAMILY 5.1 OS=Arabidopsis thaliana OX=3702 GN=NPF5.1 PE=2 SV=2 && -	-	-
BraA04g031720.3C	56.7711	35.374	37.0076	155.48	372.51	216.548	43.0509	248.179	-2.5216	5.85e-08	4.67e-06	BraA04g031720.3C	A04	21465254	21465871	-	618	protein_coding	- && sp|Q58FX0|BAP2_ARATH BON1-associated protein 2 OS=Arabidopsis thaliana OX=3702 GN=BAP2 PE=1 SV=1 && -	-	-
BraA07g003080.3C	31.1074	9.30895	48.6386	168.436	326.536	307.123	29.685	267.365	-3.17512	6.08e-08	4.85e-06	BraA07g003080.3C	A07	2333244	2336644	+	1350	protein_coding	- && sp|O48832|ERD7_ARATH Protein EARLY-RESPONSIVE TO DEHYDRATION 7, chloroplastic OS=Arabidopsis thaliana OX=3702 GN=ERD7 PE=1 SV=1 && PF06911:Senescence-associated protein	-	-
BraA04g012140.3C	828.235	768.919	802.537	284.049	225.156	341.479	799.897	283.562	1.49535	6.1e-08	4.85e-06	BraA04g012140.3C	A04	9620265	9621105	+	447	protein_coding	- && sp|Q9FIX2|AIGLA_ARATH AIG2-like protein A OS=Arabidopsis thaliana OX=3702 GN=AIG2LA PE=1 SV=1 && PF06094:Gamma-glutamyl cyclotransferase, AIG2-like	-	-
BraA03g046260.3C	908.337	327.675	2102.03	137.54	67.1932	120.767	1112.68	108.5	3.35704	6.13e-08	4.85e-06	BraA03g046260.3C	A03	23426546	23428018	-	1473	protein_coding	- && sp|Q5XF20|U84A1_ARATH UDP-glycosyltransferase 84A1 OS=Arabidopsis thaliana OX=3702 GN=UGT84A1 PE=1 SV=1 && PF00201:UDP-glucoronosyl and UDP-glucosyl transferase	-	-
BraA06g022060.3C	838.345	813.602	1242.4	278.069	194.507	328.986	964.782	267.187	1.85119	6.14e-08	4.85e-06	BraA06g022060.3C	A06	13285912	13290740	+	3915	protein_coding	- && sp|Q7G192|ALDO2_ARATH Indole-3-acetaldehyde oxidase OS=Arabidopsis thaliana OX=3702 GN=AAO2 PE=1 SV=2 && PF01315:Aldehyde oxidase and xanthine dehydrogenase, a/b hammerhead domain|PF00111:2Fe-2S iron-sulfur cluster binding domain|PF02738:Molybdopterin-binding domain of aldehyde dehydrogenase|PF03450:CO dehydrogenase flavoprotein C-terminal domain|PF00941:FAD binding domain in molybdopterin d…	-	-
BraA05g005200.3C	15.5537	24.2033	16.9178	74.7498	132.029	136.384	18.8916	114.387	-2.59918	6.38e-08	5.03e-06	BraA05g005200.3C	A05	2653271	2654756	+	1098	protein_coding	- && sp|Q9FVC8|DAPA2_ARATH 4-hydroxy-tetrahydrodipicolinate synthase 2, chloroplastic OS=Arabidopsis thaliana OX=3702 GN=DHDPS2 PE=1 SV=2 && PF00701:Dihydrodipicolinate synthetase family	-	-
BraA07g028720.3C	90.2116	159.183	35.9503	7.97332	4.71532	6.24657	95.1149	6.31174	3.90712	6.42e-08	5.05e-06	BraA07g028720.3C	A07	21328371	21331027	-	1230	protein_coding	- && - && PF12146:Serine aminopeptidase, S33	-	-
BraA01g028630.3C	178.868	763.334	82.4741	23.92	21.2189	17.6986	341.558	20.9458	4.02723	6.49e-08	5.09e-06	BraA01g028630.3C	A01	18807444	18809125	-	1227	protein_coding	- && sp|Q8LE59|IRT3_ARATH Fe(2+) transport protein 3, chloroplastic OS=Arabidopsis thaliana OX=3702 GN=IRT3 PE=2 SV=3 && PF02535:ZIP Zinc transporter	-	-
BraA02g031160.3C	14.776	26.065	25.3767	94.6831	122.598	125.973	22.0726	114.418	-2.38334	6.59e-08	5.15e-06	BraA02g031160.3C	A02	21266944	21272875	+	4098	protein_coding	- && sp|F4I594|RLM1A_ARATH Disease resistance protein RML1A OS=Arabidopsis thaliana OX=3702 GN=RLM1A PE=3 SV=1 && PF02606:Tetraacyldisaccharide-1-P 4'-kinase|PF07725:Leucine Rich Repeat|PF01582:TIR domain|PF00931:NB-ARC domain	-	-
BraA07g024590.3C	84.7678	152.667	23.2619	0	1.17883	1.0411	86.8988	0.739975	6.921	6.69e-08	5.21e-06	BraA07g024590.3C	A07	19236861	19238677	+	921	protein_coding	- && sp|Q8GZ84|PUB36_ARATH U-box domain-containing protein 36 OS=Arabidopsis thaliana OX=3702 GN=PUB36 PE=2 SV=2 && -	-	-
BraA01g011050.3C	403.619	4229.98	1631.51	180.396	187.434	137.425	2088.37	168.418	3.63229	6.84e-08	5.31e-06	BraA01g011050.3C	A01	5749060	5750850	-	1140	protein_coding	- && sp|O81862|CHIC_ARATH Class V chitinase OS=Arabidopsis thaliana OX=3702 GN=ChiC PE=1 SV=1 && PF00704:Glycosyl hydrolases family 18	-	-
BraA07g039350.3C	3.88843	2.79268	6.34416	66.7765	58.9414	37.4794	4.34176	54.3991	-3.66578	6.98e-08	5.41e-06	BraA07g039350.3C	A07	26938717	26939120	+	249	protein_coding	- && sp|P69241|DEF1_RAPSA Defensin-like protein 1 OS=Raphanus sativus OX=3726 GN=AFP1 PE=1 SV=1 && -	-	-
BraA06g012350.3C	123.652	175.008	69.7858	6.97665	3.53649	18.7397	122.815	9.75095	3.64621	7.08e-08	5.47e-06	BraA06g012350.3C	A06	6585006	6587314	+	1590	protein_coding	- && sp|Q949U1|C79F1_ARATH Dihomomethionine N-hydroxylase OS=Arabidopsis thaliana OX=3702 GN=CYP79F1 PE=1 SV=1 && PF00067:Cytochrome P450	-	-
BraA08g003160.3C	48.2165	130.325	33.8355	0.996665	0	0	70.7924	0.332222	7.5298	7.34e-08	5.66e-06	BraA08g003160.3C	A08	2346911	2348911	-	1680	protein_coding	- && sp|Q9C9H6|RLP11_ARATH Receptor-like protein 11 OS=Arabidopsis thaliana OX=3702 GN=RLP11 PE=3 SV=1 && PF13855:Leucine rich repeat	-	-
BraA08g011210.3C	121.319	238.309	127.941	31.8933	9.43063	18.7397	162.523	20.0212	3.01146	7.43e-08	5.71e-06	BraA08g011210.3C	A08	9824171	9827396	+	2343	protein_coding	- && sp|Q8VZM5|CSCL3_ARATH CSC1-like protein At4g15430 OS=Arabidopsis thaliana OX=3702 GN=At4g15430 PE=2 SV=1 && PF02714:Calcium-dependent channel, 7TM region, putative phosphate|PF13967:Late exocytosis, associated with Golgi transport|PF14703:Cytosolic domain of 10TM putative phosphate transporter	-	-
BraA10g029440.3C	20.9975	107.984	27.4914	0	0	0	52.1576	0	8.05013	8.14e-08	6.24e-06	BraA10g029440.3C	A10	18794014	18795972	+	1959	protein_coding	- && sp|Q9FG33|LRKS5_ARATH Probable L-type lectin-domain containing receptor kinase S.5 OS=Arabidopsis thaliana OX=3702 GN=LECRKS5 PE=2 SV=1 && PF00139:Legume lectin domain|PF00069:Protein kinase domain	-	-
BraA02g042300.3C	23.3306	134.049	21.1472	0	0	0	59.5089	0	8.24069	8.21e-08	6.28e-06	BraA02g042300.3C	A02	29384537	29387831	+	1548	protein_coding	- && sp|O65404|ERG11_ARATH Squalene epoxidase 5 OS=Arabidopsis thaliana OX=3702 GN=SQE5 PE=2 SV=2 && PF13450:NAD(P)-binding Rossmann-like domain|PF08491:Squalene epoxidase	-	-
BraA02g032920.3C	162.536	173.146	183.981	402.653	475.068	476.822	173.221	451.514	-1.38286	8.24e-08	6.28e-06	BraA02g032920.3C	A02	22727424	22731700	+	3423	protein_coding	- && sp|P0DKH6|RPS6R_ARATH Disease resistance protein RPS6 OS=Arabidopsis thaliana OX=3702 GN=RPS6 PE=1 SV=1 && PF01582:TIR domain|PF00931:NB-ARC domain	-	-
BraA04g029070.3C	34.9959	97.7439	112.08	7.97332	2.35766	5.20548	81.6067	5.17882	3.95714	8.66e-08	6.58e-06	BraA04g029070.3C	A04	20191755	20192852	-	783	protein_coding	- && - && PF03745:Domain of unknown function (DUF309)	-	-
BraA08g019100.3C	1.55537	0.930895	0	30.8966	38.9014	98.9041	0.828755	56.234	-5.98806	8.83e-08	6.69e-06	BraA08g019100.3C	A08	14954264	14954896	-	531	protein_coding	- && - && -	-	-
BraA10g003520.3C	137.65	79.126	164.948	553.149	508.075	425.808	127.242	495.677	-1.96277	9.05e-08	6.84e-06	BraA10g003520.3C	A10	1824628	1825965	-	1194	protein_coding	- && sp|Q9FHX2|MFL1_ARATH Protein MITOFERRINLIKE 1, chloroplastic OS=Arabidopsis thaliana OX=3702 GN=MFL1 PE=2 SV=1 && PF00153:Mitochondrial carrier protein	-	-
BraA06g037430.3C	41.2174	172.215	70.8432	3.98666	8.2518	6.24657	94.7587	6.16168	3.95217	9.16e-08	6.9e-06	BraA06g037430.3C	A06	25006670	25007068	-	399	protein_coding	- && sp|Q8L8Q3|LBD25_ARATH LOB domain-containing protein 25 OS=Arabidopsis thaliana OX=3702 GN=LBD25 PE=2 SV=3 && PF03195:Lateral organ boundaries (LOB) domain	LOB	LOB
BraA01g000670.3C	27.9967	294.163	38.065	0.996665	0	1.0411	120.075	0.679253	7.41759	9.26e-08	6.96e-06	BraA01g000670.3C	A01	350105	350935	-	831	protein_coding	- && sp|O65665|ERF60_ARATH Ethylene-responsive transcription factor ERF060 OS=Arabidopsis thaliana OX=3702 GN=ERF060 PE=1 SV=1 && PF00847:AP2 domain	AP2/ERF-ERF	AP2/ERF->AP2/ERF-ERF
BraA03g036580.3C	413.729	740.061	939.994	162.456	189.791	158.247	697.928	170.165	2.0359	9.44e-08	7.08e-06	BraA03g036580.3C	A03	18066191	18071465	+	1539	protein_coding	- && sp|Q9LUC5|C7A15_ARATH Cytochrome P450 72A15 OS=Arabidopsis thaliana OX=3702 GN=CYP72A15 PE=2 SV=1 && PF00067:Cytochrome P450	-	-
BraA05g010240.3C	172.646	334.191	140.629	25.9133	4.71532	29.1507	215.822	19.9264	3.42848	9.62e-08	7.2e-06	BraA05g010240.3C	A05	5460358	5461977	-	1620	protein_coding	- && sp|O64745|BBE16_ARATH Berberine bridge enzyme-like 16 OS=Arabidopsis thaliana OX=3702 GN=At2g34810 PE=2 SV=1 && PF08031:Berberine and berberine like|PF01565:FAD binding domain	-	-
BraA03g060670.3C	200.643	237.378	166.006	38.8699	15.3248	47.8904	201.342	34.0284	2.55883	9.86e-08	7.35e-06	BraA03g060670.3C	A03	32335390	32337723	-	1494	protein_coding	- && sp|Q9LHA1|C8D11_ARATH Cytochrome P450 81D11 OS=Arabidopsis thaliana OX=3702 GN=CYP81D11 PE=2 SV=1 && PF00067:Cytochrome P450	-	-
BraA02g013600.3C	220.085	191.764	6.34416	0.996665	0	1.0411	139.398	0.679253	7.63591	1.02e-07	7.55e-06	BraA02g013600.3C	A02	6857927	6860728	-	1737	protein_coding	- && sp|Q9S702|AK3_ARATH Aspartokinase 3, chloroplastic OS=Arabidopsis thaliana OX=3702 GN=AK3 PE=1 SV=1 && PF00696:Amino acid kinase family	-	-
BraA02g005130.3C	552.157	752.163	1371.4	218.27	162.678	206.137	891.905	195.695	2.18715	1.02e-07	7.56e-06	BraA02g005130.3C	A02	2465822	2467663	+	1842	protein_coding	- && sp|Q66GP4|PP379_ARATH Pentatricopeptide repeat-containing protein At5g13770, chloroplastic OS=Arabidopsis thaliana OX=3702 GN=At5g13770 PE=2 SV=1 && PF13812:Pentatricopeptide repeat domain	-	-
BraA07g030000.3C	344.515	1018.4	64.499	10.9633	2.35766	31.2329	475.804	14.8513	4.99685	1.03e-07	7.65e-06	BraA07g030000.3C	A07	21985415	21987529	+	1122	protein_coding	- && sp|F4I5D5|WTR11_ARATH WAT1-related protein At1g70260 OS=Arabidopsis thaliana OX=3702 GN=At1g70260 PE=2 SV=1 && PF00892:EamA-like transporter family	-	-
BraA08g005150.3C	21.7752	58.6464	173.407	1.99333	0	1.0411	84.6096	1.01147	6.33132	1.06e-07	7.81e-06	BraA08g005150.3C	A08	3880136	3880309	+	174	protein_coding	- && - && -	-	-
BraA08g016920.3C	19.4421	8.37805	17.9751	103.653	77.8027	192.603	15.2651	124.686	-3.02818	1.07e-07	7.87e-06	BraA08g016920.3C	A08	13741941	13744231	+	1338	protein_coding	- && sp|Q84W27|SCP43_ARATH Serine carboxypeptidase-like 43 OS=Arabidopsis thaliana OX=3702 GN=SCPL43 PE=2 SV=1 && PF00450:Serine carboxypeptidase	-	-
BraA02g038510.3C	9.33223	10.2398	13.7457	64.7832	70.7297	69.7534	11.1059	68.4221	-2.63401	1.09e-07	7.98e-06	BraA02g038510.3C	A02	26846380	26847963	-	774	protein_coding	- && sp|Q9MBG8|AAR3_ARATH Defective in cullin neddylation protein AAR3 OS=Arabidopsis thaliana OX=3702 GN=AAR3 PE=2 SV=1 && PF03556:Cullin binding	-	-
BraA08g002690.3C	0	0	0	29.8999	61.2991	18.7397	0	36.6463	-7.76442	1.11e-07	8.13e-06	BraA08g002690.3C	A08	2032899	2033435	+	537	protein_coding	- && sp|Q8H0X0|SAP2_ARATH Zinc finger A20 and AN1 domain-containing stress-associated protein 2 OS=Arabidopsis thaliana OX=3702 GN=SAP2 PE=2 SV=2 && PF01754:A20-like zinc finger|PF01428:AN1-like Zinc finger	-	-
BraA02g009050.3C	78.5463	99.6057	87.7609	15.9466	10.6095	19.7808	88.6376	15.4456	2.51305	1.23e-07	9e-06	BraA02g009050.3C	A02	4253634	4254092	-	459	protein_coding	- && - && PF07911:Protein of unknown function (DUF1677)	-	-
BraA02g037110.3C	511.717	2044.24	1609.3	173.42	239.302	245.699	1388.42	219.473	2.66136	1.25e-07	9.11e-06	BraA02g037110.3C	A02	26003742	26005011	+	834	protein_coding	- && sp|Q9SCU0|SDR2A_ARATH Short-chain dehydrogenase reductase 2a OS=Arabidopsis thaliana OX=3702 GN=SDR2a PE=3 SV=1 && PF13561:Enoyl-(Acyl carrier protein) reductase	-	-
BraA03g044450.3C	0	0	0	51.8266	77.8027	9.36986	0	46.333	-8.10388	1.32e-07	9.61e-06	BraA03g044450.3C	A03	22469532	22470250	-	252	protein_coding	- && sp|Q9FN02|PPP7_ARATH Serine/threonine-protein phosphatase 7 OS=Arabidopsis thaliana OX=3702 GN=PP7 PE=1 SV=1 && -	-	-
BraA08g007500.3C	2670.57	1546.22	760.242	347.836	122.598	220.712	1659.01	230.382	2.84759	1.33e-07	9.62e-06	BraA08g007500.3C	A08	6303480	6304385	-	906	protein_coding	- && sp|O65782|C83B1_ARATH Cytochrome P450 83B1 OS=Arabidopsis thaliana OX=3702 GN=CYP83B1 PE=1 SV=1 && PF00067:Cytochrome P450	-	-
BraA07g022770.3C	1115.2	7154.86	3731.43	572.085	396.087	480.986	4000.49	483.053	3.04974	1.35e-07	9.74e-06	BraA07g022770.3C	A07	18282623	18283736	-	1020	protein_coding	- && sp|F4J270|BG3_ARATH Probable glucan endo-1,3-beta-glucosidase BG3 OS=Arabidopsis thaliana OX=3702 GN=BG3 PE=2 SV=1 && PF00332:Glycosyl hydrolases family 17	-	-
BraA03g006970.3C	0	0	0	22.9233	37.7225	30.1918	0	30.2792	-7.48998	1.45e-07	1.05e-05	BraA03g006970.3C	A03	2993045	2994247	+	1203	protein_coding	- && sp|Q9SUY0|FB244_ARATH F-box protein At4g22390 OS=Arabidopsis thaliana OX=3702 GN=At4g22390 PE=2 SV=3 && -	-	-
BraA05g003610.3C	0	0	0	46.8432	56.5838	12.4931	0	38.6401	-7.84213	1.48e-07	1.06e-05	BraA05g003610.3C	A05	1912291	1913752	-	816	protein_coding	- && sp|Q9SZU7|KAI2_ARATH Probable esterase KAI2 OS=Arabidopsis thaliana OX=3702 GN=KAI2 PE=1 SV=1 && PF12697:Alpha/beta hydrolase family	-	-
BraA06g044120.3C	84.7678	119.154	271.742	21.9266	22.3977	15.6164	158.555	19.9803	2.98711	1.57e-07	1.12e-05	BraA06g044120.3C	A06	28715650	28716751	-	1002	protein_coding	- && sp|A1T3J8|Y910_MYCVP Putative S-adenosyl-L-methionine-dependent methyltransferase Mvan_0910 OS=Mycolicibacterium vanbaalenii (strain DSM 7251 / JCM 13017 / BCRC 16820 / KCTC 9966 / NRRL B-24157 / PYR-1) OX=350058 GN=Mvan_0910 PE=3 SV=1 && PF04072:Leucine carboxyl methyltransferase	-	-
BraA03g019820.3C	25.6636	123.809	77.1873	2.98999	0	4.16438	75.5533	2.38479	4.95114	1.62e-07	1.16e-05	BraA03g019820.3C	A03	9404414	9405016	+	603	protein_coding	- && sp|Q9SR77|HBPL1_ARATH Heme-binding-like protein At3g10130, chloroplastic OS=Arabidopsis thaliana OX=3702 GN=At3g10130 PE=1 SV=1 && PF04832:SOUL heme-binding protein	-	-
BraA04g000890.3C	27.9967	269.959	69.7858	3.98666	7.07297	2.08219	122.581	4.38061	4.81916	1.64e-07	1.17e-05	BraA04g000890.3C	A04	535909	536184	+	276	protein_coding	- && - && -	-	-
BraA07g015640.3C	72.3248	190.833	60.2696	8.96998	10.6095	12.4931	107.809	10.6909	3.33496	1.68e-07	1.2e-05	BraA07g015640.3C	A07	13986490	13989448	-	2328	protein_coding	- && sp|Q9LE38|NLP4_ARATH Protein NLP4 OS=Arabidopsis thaliana OX=3702 GN=NLP4 PE=2 SV=1 && PF00564:PB1 domain|PF02042:RWP-RK domain	RWP-RK	RWP-RK
BraA04g021710.3C	594.93	291.37	637.588	89.6998	108.452	142.63	507.963	113.594	2.16089	1.72e-07	1.22e-05	BraA04g021710.3C	A04	16228817	16230735	-	1149	protein_coding	- && sp|P92994|TCMO_ARATH Trans-cinnamate 4-monooxygenase OS=Arabidopsis thaliana OX=3702 GN=CYP73A5 PE=1 SV=1 && PF00067:Cytochrome P450	-	-
BraA09g025050.3C	97.2107	87.5041	100.449	21.9266	7.07297	12.4931	95.0547	13.8309	2.76729	1.76e-07	1.25e-05	BraA09g025050.3C	A09	16833217	16835610	+	1278	protein_coding	- && sp|Q9M0Y3|ENT3_ARATH Equilibrative nucleotide transporter 3 OS=Arabidopsis thaliana OX=3702 GN=ENT3 PE=1 SV=1 && PF01733:Nucleoside transporter	-	-
BraA03g034210.3C	148.538	85.6423	121.596	404.646	358.364	587.178	118.592	450.063	-1.92293	1.77e-07	1.25e-05	BraA03g034210.3C	A03	16915888	16919016	-	1626	protein_coding	- && - && -	-	-
BraA09g020570.3C	237.194	170.354	244.25	46.8432	24.7554	61.4246	217.266	44.3411	2.28816	1.79e-07	1.26e-05	BraA09g020570.3C	A09	13331295	13347487	-	5037	protein_coding	- && sp|Q9FKU8|BBE26_ARATH Berberine bridge enzyme-like 26 OS=Arabidopsis thaliana OX=3702 GN=At5g44400 PE=2 SV=1 && PF01565:FAD binding domain|PF08031:Berberine and berberine like|PF13456:Reverse transcriptase-like	-	-
BraA09g035160.3C	50723	26571.5	31098	104698	161660	122248	36130.8	129535	-1.84203	1.8e-07	1.26e-05	BraA09g035160.3C	A09	27830055	27830858	+	804	protein_coding	- && sp|P04778|CB1C_ARATH Chlorophyll a-b binding protein 1, chloroplastic OS=Arabidopsis thaliana OX=3702 GN=LHCB1.3 PE=1 SV=1 && PF00504:Chlorophyll A-B binding protein	-	-
BraA04g017830.3C	321.962	706.549	346.814	94.6831	106.095	111.397	458.442	104.058	2.13946	1.85e-07	1.29e-05	BraA04g017830.3C	A04	13603488	13605762	+	1485	protein_coding	- && sp|Q7TMR0|PCP_MOUSE Lysosomal Pro-X carboxypeptidase OS=Mus musculus OX=10090 GN=Prcp PE=1 SV=2 && PF05577:Serine carboxypeptidase S28	-	-
BraA07g015140.3C	23.3306	88.435	21.1472	0	0	0	44.3043	0	7.81505	1.86e-07	1.3e-05	BraA07g015140.3C	A07	13676644	13676853	+	210	protein_coding	- && - && -	-	-
BraA07g042580.3C	45.1058	50.2683	35.9503	142.523	186.255	152	43.7748	160.259	-1.86835	1.87e-07	1.3e-05	BraA07g042580.3C	A07	28467690	28470633	-	921	protein_coding	- && sp|A0JPZ8|AP2L3_ARATH AP2-like ethylene-responsive transcription factor At1g79700 OS=Arabidopsis thaliana OX=3702 GN=At1g79700 PE=2 SV=1 && PF00847:AP2 domain	AP2/ERF-AP2	AP2/ERF->AP2/ERF-AP2
BraA03g060080.3C	0	0	1.05736	45.8466	61.2991	29.1507	0.352454	45.4321	-7.11363	1.87e-07	1.3e-05	BraA03g060080.3C	A03	31955062	31955743	+	513	protein_coding	- && sp|Q93VJ4|BEE2_ARATH Transcription factor BEE 2 OS=Arabidopsis thaliana OX=3702 GN=BEE2 PE=1 SV=1 && PF00010:Helix-loop-helix DNA-binding domain	bHLH	bHLH
BraA05g006260.3C	1210.08	4864.85	2081.94	431.556	381.941	516.383	2718.96	443.293	2.61656	1.98e-07	1.37e-05	BraA05g006260.3C	A05	3176914	3181070	+	2154	protein_coding	- && sp|P54887|P5CS1_ARATH Delta-1-pyrroline-5-carboxylate synthase A OS=Arabidopsis thaliana OX=3702 GN=P5CSA PE=1 SV=1 && PF00696:Amino acid kinase family|PF00171:Aldehyde dehydrogenase family	-	-
BraA06g003230.3C	241.083	281.13	254.824	89.6998	73.0874	97.863	259.012	86.8834	1.5738	1.99e-07	1.38e-05	BraA06g003230.3C	A06	1877609	1879650	+	1818	protein_coding	- && - && -	-	-
BraA05g020280.3C	404.397	414.248	263.283	104.65	121.419	108.274	360.643	111.448	1.69596	2.09e-07	1.44e-05	BraA05g020280.3C	A05	13221993	13227058	+	4326	protein_coding	- && sp|Q7DM58|AB4C_ARATH ABC transporter C family member 4 OS=Arabidopsis thaliana OX=3702 GN=ABCC4 PE=1 SV=2 && PF00664:ABC transporter transmembrane region|PF00005:ABC transporter	-	-
BraA02g011440.3C	38.1066	103.329	68.7284	4.98332	1.17883	7.28767	70.0548	4.48327	3.94374	2.13e-07	1.46e-05	BraA02g011440.3C	A02	5556989	5558544	-	921	protein_coding	- && sp|Q56Y11|DDPS2_ARATH Dehydrodolichyl diphosphate synthase 2 OS=Arabidopsis thaliana OX=3702 GN=At5g58770 PE=2 SV=2 && PF01255:Putative undecaprenyl diphosphate synthase	-	-
BraA03g002260.3C	4.66612	40.9594	198.784	0	0	0	81.4698	0	8.69212	2.23e-07	1.53e-05	BraA03g002260.3C	A03	1015211	1017265	+	1494	protein_coding	- && sp|A0A0N9HTU1|C71CU_SINHE Desmethylyatein synthase OS=Sinopodophyllum hexandrum OX=93608 GN=CYP71CU1 PE=1 SV=1 && PF00067:Cytochrome P450	-	-
BraA02g045520.3C	302.52	2060.07	334.126	92.6898	36.5437	66.6301	898.905	65.2879	3.78176	2.27e-07	1.55e-05	BraA02g045520.3C	A02	31236003	31236796	+	726	protein_coding	- && sp|Q9FN11|LBD37_ARATH LOB domain-containing protein 37 OS=Arabidopsis thaliana OX=3702 GN=LBD37 PE=2 SV=1 && PF03195:Lateral organ boundaries (LOB) domain	LOB	LOB
BraA04g022660.3C	0	5.58537	4.22944	52.8232	58.9414	64.5479	3.2716	58.7709	-4.21678	2.27e-07	1.55e-05	BraA04g022660.3C	A04	16784379	16785070	-	588	protein_coding	- && - && PF07939:Protein of unknown function (DUF1685)	-	-
BraA02g041840.3C	158.648	468.24	401.797	37.8733	54.2261	74.9589	342.895	55.6861	2.62203	2.34e-07	1.59e-05	BraA02g041840.3C	A02	29005546	29007116	-	1491	protein_coding	- && sp|P58049|C71BB_ARATH Cytochrome P450 71B11 OS=Arabidopsis thaliana OX=3702 GN=CYP71B11 PE=2 SV=1 && PF00067:Cytochrome P450	-	-
BraA09g021970.3C	0	0	0	149.5	716.728	39.5616	0	301.93	-10.8091	2.34e-07	1.59e-05	BraA09g021970.3C	A09	14380175	14382598	+	1377	protein_coding	- && sp|Q9SYS7|CRK39_ARATH Putative cysteine-rich receptor-like protein kinase 39 OS=Arabidopsis thaliana OX=3702 GN=CRK39 PE=3 SV=1 && PF07714:Protein tyrosine kinase|PF01657:Salt stress response/antifungal	-	-
BraA09g006230.3C	308.741	2294.65	730.636	138.536	69.5509	109.315	1111.34	105.801	3.39191	2.4e-07	1.63e-05	BraA09g006230.3C	A09	3631644	3635475	+	1554	protein_coding	- && sp|O65727|ERG11_BRANA Squalene monooxygenase 1,1 OS=Brassica napus OX=3708 GN=SQP1,1 PE=2 SV=1 && PF13450:NAD(P)-binding Rossmann-like domain|PF08491:Squalene epoxidase	-	-
BraA08g034920.3C	66.1033	152.667	64.499	7.97332	9.43063	14.5753	94.423	10.6598	3.14624	2.56e-07	1.73e-05	BraA08g034920.3C	A08	22537042	22538583	-	1080	protein_coding	- && sp|P93824|ACCH6_ARATH 1-aminocyclopropane-1-carboxylate oxidase homolog 6 OS=Arabidopsis thaliana OX=3702 GN=At1g04350 PE=2 SV=1 && PF03171:2OG-Fe(II) oxygenase superfamily|PF14226:non-haem dioxygenase in morphine synthesis N-terminal	-	-
BraA04g009200.3C	0	0	0	31.8933	44.7955	16.6575	0	31.1154	-7.52912	2.64e-07	1.79e-05	BraA04g009200.3C	A04	6629230	6631737	+	1446	protein_coding	- && - && PF03004:Plant transposase (Ptta/En/Spm family)	-	-
BraA04g020810.3C	351.514	1123.59	400.74	30.8966	1.17883	56.2192	625.281	29.4315	4.40504	2.65e-07	1.79e-05	BraA04g020810.3C	A04	15665038	15668601	-	1449	protein_coding	- && sp|O81077|ABAH2_ARATH Abscisic acid 8'-hydroxylase 2 OS=Arabidopsis thaliana OX=3702 GN=CYP707A2 PE=2 SV=1 && PF00067:Cytochrome P450	-	-
BraA05g042440.3C	87.8785	32.5813	67.6711	297.006	269.952	296.712	62.7103	287.89	-2.19593	2.66e-07	1.79e-05	BraA05g042440.3C	A05	28371038	28371478	-	441	protein_coding	- && sp|Q42340|RS163_ARATH 40S ribosomal protein S16-3 OS=Arabidopsis thaliana OX=3702 GN=RPS16C PE=2 SV=1 && PF00380:Ribosomal protein S9/S16	-	-
BraA10g030950.3C	1591.92	293.232	1680.15	184.383	89.591	131.178	1188.43	135.051	3.13667	2.71e-07	1.82e-05	BraA10g030950.3C	A10	19417040	19418604	+	1011	protein_coding	- && sp|Q96330|FLS1_ARATH Flavonol synthase/flavanone 3-hydroxylase OS=Arabidopsis thaliana OX=3702 GN=FLS1 PE=1 SV=1 && PF03171:2OG-Fe(II) oxygenase superfamily|PF14226:non-haem dioxygenase in morphine synthesis N-terminal	-	-
BraA02g006250.3C	343.737	554.813	251.652	79.7332	83.6968	108.274	383.401	90.568	2.08187	2.74e-07	1.83e-05	BraA02g006250.3C	A02	2972214	2974780	-	2007	protein_coding	- && sp|D4AZ24|ENG1_ARTBC Probable endo-1,3(4)-beta-glucanase ARB_01444 OS=Arthroderma benhamiae (strain ATCC MYA-4681 / CBS 112371) OX=663331 GN=ARB_01444 PE=1 SV=1 && PF03639:Glycosyl hydrolase family 81 N-terminal domain|PF17652:Glycosyl hydrolase family 81 C-terminal domain	-	-
BraA04g003240.3C	7.77686	3.72358	5.2868	45.8466	47.1532	68.7123	5.59575	53.904	-3.25196	2.77e-07	1.85e-05	BraA04g003240.3C	A04	2003841	2006312	+	1137	protein_coding	- && sp|O23147|ADPG1_ARATH Polygalacturonase ADPG1 OS=Arabidopsis thaliana OX=3702 GN=ADPG1 PE=2 SV=1 && PF00295:Glycosyl hydrolases family 28	-	-
BraA10g023650.3C	638.48	1754.74	1063.7	269.099	173.288	282.137	1152.31	241.508	2.25358	2.82e-07	1.87e-05	BraA10g023650.3C	A10	16361119	16362225	-	1107	protein_coding	- && sp|Q9S7T9|DCAM2_ARATH S-adenosylmethionine decarboxylase proenzyme 2 OS=Arabidopsis thaliana OX=3702 GN=SAMDC2 PE=2 SV=1 && PF01536:Adenosylmethionine decarboxylase	-	-
BraA07g002940.3C	0	0	0	41.8599	35.3649	15.6164	0	30.9471	-7.52283	2.92e-07	1.93e-05	BraA07g002940.3C	A07	2199259	2200447	+	453	protein_coding	- && - && -	-	-
BraA03g015770.3C	234.861	404.008	271.742	38.8699	31.8284	88.4931	303.537	53.0638	2.51374	2.92e-07	1.93e-05	BraA03g015770.3C	A03	7204190	7205686	+	894	protein_coding	- && sp|Q93W88|BH137_ARATH Transcription factor bHLH137 OS=Arabidopsis thaliana OX=3702 GN=BHLH137 PE=1 SV=1 && PF00010:Helix-loop-helix DNA-binding domain	bHLH	bHLH
BraA08g029130.3C	1511.82	1879.48	1202.22	521.256	501.002	284.219	1531.17	435.492	1.81415	3.04e-07	2.01e-05	BraA08g029130.3C	A08	20136457	20140542	-	1866	protein_coding	- && sp|O04130|SERA2_ARATH D-3-phosphoglycerate dehydrogenase 2, chloroplastic OS=Arabidopsis thaliana OX=3702 GN=PGDH2 PE=1 SV=2 && PF02826:D-isomer specific 2-hydroxyacid dehydrogenase, NAD binding domain|PF01842:ACT domain|PF00389:D-isomer specific 2-hydroxyacid dehydrogenase, catalytic domain	-	-
BraA06g011990.3C	771.464	756.817	892.412	356.806	358.364	338.356	806.898	351.175	1.19995	3.05e-07	2.01e-05	BraA06g011990.3C	A06	6464767	6467564	+	1005	protein_coding	- && sp|Q9S9N9|CCR1_ARATH Cinnamoyl-CoA reductase 1 OS=Arabidopsis thaliana OX=3702 GN=CCR1 PE=1 SV=1 && PF01370:NAD dependent epimerase/dehydratase family	-	-
BraA09g015770.3C	206.864	607.874	241.078	13.9533	3.53649	48.9315	351.939	22.1404	3.98587	3.1e-07	2.04e-05	BraA09g015770.3C	A09	9451381	9456945	-	1386	protein_coding	- && sp|Q94K43|GSOX2_ARATH Flavin-containing monooxygenase FMO GS-OX2 OS=Arabidopsis thaliana OX=3702 GN=FMOGS-OX2 PE=1 SV=1 && PF00743:Flavin-binding monooxygenase-like	-	-
BraA09g037000.3C	107.321	120.085	160.719	353.816	401.981	369.589	129.375	375.128	-1.53871	3.15e-07	2.06e-05	BraA09g037000.3C	A09	29344556	29348328	-	1833	protein_coding	- && sp|Q9SXC9|MNS5_ARATH Alpha-mannosidase I MNS5 OS=Arabidopsis thaliana OX=3702 GN=MNS5 PE=1 SV=1 && PF01532:Glycosyl hydrolase family 47	-	-
BraA03g033650.3C	247.304	414.248	299.233	32.8899	5.89414	57.2603	320.262	32.0148	3.31701	3.17e-07	2.07e-05	BraA03g033650.3C	A03	16672295	16675725	+	1812	protein_coding	- && sp|Q9ZSS6|THD1_ARATH Threonine dehydratase biosynthetic, chloroplastic OS=Arabidopsis thaliana OX=3702 GN=OMR1 PE=1 SV=1 && PF00585:C-terminal regulatory domain of Threonine dehydratase|PF00291:Pyridoxal-phosphate dependent enzyme	-	-
BraA06g036970.3C	139.983	1004.44	45.4665	8.96998	12.9671	22.9041	396.628	14.9471	4.72987	3.26e-07	2.13e-05	BraA06g036970.3C	A06	24759982	24761559	-	1578	protein_coding	- && sp|Q9LH84|AATP5_ARATH AAA-ATPase At3g28510 OS=Arabidopsis thaliana OX=3702 GN=At3g28510 PE=2 SV=1 && PF00004:ATPase family associated with various cellular activities (AAA)|PF14363:Domain associated at C-terminal with AAA	-	-
BraA07g013060.3C	83.9901	114.5	79.302	21.9266	11.7883	9.36986	92.5974	14.3616	2.68192	3.31e-07	2.16e-05	BraA07g013060.3C	A07	12305447	12306643	-	555	protein_coding	- && sp|Q93V72|PDCB4_ARATH PLASMODESMATA CALLOSE-BINDING PROTEIN 4 OS=Arabidopsis thaliana OX=3702 GN=PDCB4 PE=1 SV=1 && PF07983:X8 domain	-	-
BraA02g029000.3C	156.315	244.825	183.981	525.242	669.575	540.329	195.04	578.382	-1.56877	3.5e-07	2.28e-05	BraA02g029000.3C	A02	18426358	18427509	+	903	protein_coding	- && - && -	-	-
BraA02g044660.3C	83.2124	8.37805	24.3193	447.502	669.575	296.712	38.6366	471.263	-3.60086	3.72e-07	2.41e-05	BraA02g044660.3C	A02	30745846	30749222	-	2337	protein_coding	- && sp|Q9FLG1|BXL4_ARATH Beta-D-xylosidase 4 OS=Arabidopsis thaliana OX=3702 GN=BXL4 PE=1 SV=1 && PF14310:Fibronectin type III-like domain|PF01915:Glycosyl hydrolase family 3 C-terminal domain|PF00933:Glycosyl hydrolase family 3 N terminal domain	-	-
BraA03g028740.3C	184.312	144.289	33.8355	0.996665	0	9.36986	120.812	3.45551	5.11308	3.82e-07	2.47e-05	BraA03g028740.3C	A03	14387993	14392646	-	1005	protein_coding	- && sp|Q945B5|AOP2V_ARATH 2-oxoglutarate-dependent dioxygenase AOP2 OS=Arabidopsis thaliana OX=3702 GN=AOP2 PE=2 SV=1 && PF14226:non-haem dioxygenase in morphine synthesis N-terminal|PF03171:2OG-Fe(II) oxygenase superfamily	-	-
BraA03g057640.3C	2553.14	1604.86	2325.14	870.088	730.874	752.712	2161.05	784.558	1.4617	3.85e-07	2.49e-05	BraA03g057640.3C	A03	30300394	30302155	+	1440	protein_coding	- && sp|O48917|SQD1_ARATH UDP-sulfoquinovose synthase, chloroplastic OS=Arabidopsis thaliana OX=3702 GN=SQD1 PE=1 SV=1 && PF01370:NAD dependent epimerase/dehydratase family	-	-
BraA05g042430.3C	0	0	0	20.93	36.5437	24.9863	0	27.4866	-7.35003	3.95e-07	2.54e-05	BraA05g042430.3C	A05	28368691	28369867	-	579	protein_coding	- && sp|F4J339|RPP1_ARATH Probable disease resistance protein RPP1 OS=Arabidopsis thaliana OX=3702 GN=RPP1 PE=1 SV=1 && PF01582:TIR domain	-	-
BraA10g008480.3C	448.725	736.338	1019.3	201.326	199.222	193.644	734.786	198.064	1.89063	3.98e-07	2.56e-05	BraA10g008480.3C	A10	6042162	6043187	+	588	protein_coding	- && sp|Q8W485|Y5010_ARATH Uncharacterized protein At5g50100, chloroplastic OS=Arabidopsis thaliana OX=3702 GN=At5g50100 PE=1 SV=1 && PF04134:Protein of unknown function, DUF393	-	-
BraA02g014720.3C	2.33306	0	0	44.8499	33.0072	48.9315	0.777686	42.2629	-5.59701	4.11e-07	2.63e-05	BraA02g014720.3C	A02	7648390	7650314	-	969	protein_coding	- && sp|Q9FLB0|RH18_ARATH DEAD-box ATP-dependent RNA helicase 18 OS=Arabidopsis thaliana OX=3702 GN=RH18 PE=2 SV=1 && PF13959:Domain of unknown function (DUF4217)|PF00271:Helicase conserved C-terminal domain|PF00270:DEAD/DEAH box helicase	-	-
BraA08g019990.3C	904.449	1906.47	1109.17	4480.01	8561.83	4326.79	1306.7	5789.54	-2.14756	4.25e-07	2.72e-05	BraA08g019990.3C	A08	15356308	15360238	+	1716	protein_coding	- && sp|F4JTB3|DTX35_ARATH Protein DETOXIFICATION 35 OS=Arabidopsis thaliana OX=3702 GN=DTX35 PE=1 SV=1 && PF01554:MatE	-	-
BraA07g026520.3C	333.627	234.585	312.979	728.562	728.516	840.164	293.73	765.747	-1.38205	4.35e-07	2.77e-05	BraA07g026520.3C	A07	20171359	20172717	+	1359	protein_coding	- && sp|Q9ZVA1|EP1L1_ARATH EP1-like glycoprotein 1 OS=Arabidopsis thaliana OX=3702 GN=At1g78820 PE=2 SV=1 && PF01453:D-mannose binding lectin	-	-
BraA01g027470.3C	1373.39	3046.82	1850.38	610.955	602.382	561.15	2090.2	591.496	1.82111	4.35e-07	2.77e-05	BraA01g027470.3C	A01	17732927	17736420	+	1488	protein_coding	- && sp|Q42400|AAP1_ARATH Amino acid permease 1 OS=Arabidopsis thaliana OX=3702 GN=AAP1 PE=1 SV=1 && PF01490:Transmembrane amino acid transporter protein	-	-
BraA04g002040.3C	123.652	343.5	68.7284	17.94	12.9671	2.08219	178.627	10.9964	4.02167	4.4e-07	2.8e-05	BraA04g002040.3C	A04	1238401	1245729	-	2058	protein_coding	- && sp|Q9M1D1|BGL27_ARATH Beta-glucosidase 27 OS=Arabidopsis thaliana OX=3702 GN=BGLU27 PE=2 SV=2 && PF00232:Glycosyl hydrolase family 1	-	-
BraA08g015080.3C	17.8868	5.58537	22.2046	196.343	327.714	55.1781	15.2256	193.078	-3.66622	4.44e-07	2.81e-05	BraA08g015080.3C	A08	12465185	12472537	+	6360	protein_coding	- && sp|Q9SYP1|DEXHC_ARATH DExH-box ATP-dependent RNA helicase DExH12 OS=Arabidopsis thaliana OX=3702 GN=BRR2A PE=1 SV=1 && PF00270:DEAD/DEAH box helicase|PF02889:Sec63 Brl domain|PF00271:Helicase conserved C-terminal domain|PF18149:N-terminal helicase PWI domain	-	-
BraA07g040460.3C	42.7727	53.061	126.883	400.659	459.743	318.575	74.239	392.993	-2.41002	4.49e-07	2.84e-05	BraA07g040460.3C	A07	27465136	27465441	-	195	protein_coding	- && - && -	-	-
BraA06g004430.3C	457.279	1642.1	800.422	199.333	119.062	184.274	966.6	167.556	2.52735	4.63e-07	2.92e-05	BraA06g004430.3C	A06	2633127	2635993	-	1206	protein_coding	- && sp|Q944H0|PEAM2_ARATH Phosphomethylethanolamine N-methyltransferase OS=Arabidopsis thaliana OX=3702 GN=NMT2 PE=1 SV=2 && PF13847:Methyltransferase domain|PF08241:Methyltransferase domain	-	-
BraA06g021520.3C	54.438	70.748	63.4416	194.35	417.305	216.548	62.8759	276.068	-2.13452	4.65e-07	2.93e-05	BraA06g021520.3C	A06	12824656	12827937	+	825	protein_coding	- && sp|Q9M290|NAC61_ARATH Putative NAC domain-containing protein 61 OS=Arabidopsis thaliana OX=3702 GN=NAC061 PE=3 SV=1 && PF02365:No apical meristem (NAM) protein	NAC	NAC
BraA10g021980.3C	2.33306	0	1.05736	51.8266	27.1131	42.6849	1.13014	40.5415	-5.10007	4.67e-07	2.93e-05	BraA10g021980.3C	A10	15602225	15603595	+	555	protein_coding	- && sp|Q9FK59|IF4E5_ARATH Eukaryotic translation initiation factor NCBP OS=Arabidopsis thaliana OX=3702 GN=NCBP PE=1 SV=1 && PF01652:Eukaryotic initiation factor 4E	-	-
BraA09g049950.3C	77.7686	245.756	114.195	15.9466	25.9342	10.411	145.907	17.4306	3.07132	4.67e-07	2.93e-05	BraA09g049950.3C	A09	37157612	37160275	+	1542	protein_coding	- && sp|Q9M1D1|BGL27_ARATH Beta-glucosidase 27 OS=Arabidopsis thaliana OX=3702 GN=BGLU27 PE=2 SV=2 && PF00232:Glycosyl hydrolase family 1	-	-
BraA04g011130.3C	428.505	829.427	539.254	186.376	148.532	183.233	599.062	172.714	1.79336	4.69e-07	2.93e-05	BraA04g011130.3C	A04	8806202	8808381	+	1506	protein_coding	- && sp|Q8Q001|TRPB2_METMA Tryptophan synthase beta chain 2 OS=Methanosarcina mazei (strain ATCC BAA-159 / DSM 3647 / Goe1 / Go1 / JCM 11833 / OCM 88) OX=192952 GN=trpB2 PE=3 SV=1 && PF00291:Pyridoxal-phosphate dependent enzyme	-	-
BraA05g032370.3C	205.309	491.512	601.638	66.7765	80.1604	104.11	432.82	83.6821	2.36995	4.71e-07	2.93e-05	BraA05g032370.3C	A05	23500239	23500776	+	387	protein_coding	- && sp|Q9LH79|SWET2_ARATH Bidirectional sugar transporter SWEET2 OS=Arabidopsis thaliana OX=3702 GN=SWEET2 PE=1 SV=1 && PF03083:Sugar efflux transporter for intercellular exchange	-	-
BraA05g006720.3C	306.408	399.354	590.007	1187.03	1573.74	1460.66	431.923	1407.14	-1.70504	4.78e-07	2.97e-05	BraA05g006720.3C	A05	3426677	3430515	+	1599	protein_coding	- && sp|F4IUW3|AVT1C_ARATH Amino acid transporter AVT1C OS=Arabidopsis thaliana OX=3702 GN=AVT1C PE=1 SV=1 && PF01490:Transmembrane amino acid transporter protein	-	-
BraA09g064700.3C	0	0	0	39.8666	28.2919	16.6575	0	28.272	-7.39304	4.89e-07	3.03e-05	BraA09g064700.3C	A09	44319450	44320272	+	318	protein_coding	- && - && -	-	-
BraA03g018220.3C	0	0	0	63.7865	14.1459	23.9452	0	33.9592	-7.65938	4.93e-07	3.06e-05	BraA03g018220.3C	A03	8529755	8530561	-	417	protein_coding	- && - && -	-	-
BraA04g021790.3C	1.55537	4.65447	2.11472	41.8599	36.5437	42.6849	2.77486	40.3628	-3.87693	4.99e-07	3.08e-05	BraA04g021790.3C	A04	16263335	16264675	-	921	protein_coding	- && - && -	-	-
BraA04g030200.3C	276.078	582.74	348.929	89.6998	122.598	84.3287	402.582	98.8756	2.02675	5.13e-07	3.16e-05	BraA04g030200.3C	A04	20724102	20725355	+	783	protein_coding	- && sp|O24658|CHI59_ARATH Endochitinase At2g43590 OS=Arabidopsis thaliana OX=3702 GN=At2g43590 PE=2 SV=1 && PF00182:Chitinase class I	-	-
BraA03g020140.3C	1567.81	1326.52	1369.28	2936.17	2945.89	3245.09	1421.21	3042.39	-1.0979	5.4e-07	3.32e-05	BraA03g020140.3C	A03	9612695	9614600	+	1422	protein_coding	- && sp|Q8S8P5|WRK33_ARATH Probable WRKY transcription factor 33 OS=Arabidopsis thaliana OX=3702 GN=WRKY33 PE=1 SV=2 && PF03106:WRKY DNA -binding domain	WRKY	WRKY
BraA03g009910.3C	34.2182	27.9268	48.6386	130.563	163.857	138.466	36.9279	144.295	-1.97099	5.42e-07	3.33e-05	BraA03g009910.3C	A03	4258073	4259944	-	933	protein_coding	- && sp|Q8RXD3|AIP2_ARATH E3 ubiquitin-protein ligase AIP2 OS=Arabidopsis thaliana OX=3702 GN=AIP2 PE=1 SV=1 && PF13639:Ring finger domain	-	-
BraA05g002500.3C	1.55537	3.72358	1.05736	50.8299	36.5437	31.2329	2.1121	39.5355	-4.22313	5.5e-07	3.37e-05	BraA05g002500.3C	A05	1418742	1424091	-	3036	protein_coding	- && sp|Q10MI0|SRL2_ORYSJ Protein SEMI-ROLLED LEAF 2 OS=Oryza sativa subsp. japonica OX=39947 GN=SRL2 PE=2 SV=1 && -	-	-
BraA01g025720.3C	0	0	0	31.8933	33.0072	16.6575	0	27.186	-7.33532	5.54e-07	3.39e-05	BraA01g025720.3C	A01	15511555	15512123	-	261	protein_coding	- && sp|Q8RXD4|BRCA1_ARATH Protein BREAST CANCER SUSCEPTIBILITY 1 homolog OS=Arabidopsis thaliana OX=3702 GN=BRCA1 PE=1 SV=1 && -	-	-
BraA09g055590.3C	1007.1	991.403	1160.98	409.629	302.959	469.534	1053.16	394.041	1.41746	5.72e-07	3.49e-05	BraA09g055590.3C	A09	40055088	40058056	-	1665	protein_coding	- && sp|Q8W4G3|DTX46_ARATH Protein DETOXIFICATION 46, chloroplastic OS=Arabidopsis thaliana OX=3702 GN=DTX46 PE=2 SV=1 && PF01554:MatE	-	-
BraA07g008810.3C	2257.62	5833.92	3573.88	598.995	867.618	1143.12	3888.47	869.912	2.16027	5.74e-07	3.49e-05	BraA07g008810.3C	A07	8845945	8848707	+	1713	protein_coding	- && sp|Q9LIR6|BAM1_ARATH Beta-amylase 1, chloroplastic OS=Arabidopsis thaliana OX=3702 GN=BAM1 PE=1 SV=1 && PF01373:Glycosyl hydrolase family 14	-	-
BraA02g005150.3C	102.655	390.976	45.4665	11.96	5.89414	15.6164	179.699	11.1569	4.0041	6.17e-07	3.75e-05	BraA02g005150.3C	A02	2470339	2472419	-	1455	protein_coding	- && sp|Q9FFZ1|PPH_ARATH Pheophytinase, chloroplastic OS=Arabidopsis thaliana OX=3702 GN=PPH PE=1 SV=1 && PF12697:Alpha/beta hydrolase family	-	-
BraA01g040810.3C	6.99917	375.15	52.868	0.996665	0	3.12329	145.006	1.37332	6.69762	6.41e-07	3.89e-05	BraA01g040810.3C	A01	27441373	27443805	+	681	protein_coding	- && sp|Q9SR36|GSTU8_ARATH Glutathione S-transferase U8 OS=Arabidopsis thaliana OX=3702 GN=GSTU8 PE=2 SV=1 && PF00043:Glutathione S-transferase, C-terminal domain|PF02798:Glutathione S-transferase, N-terminal domain	-	-
BraA04g018740.3C	27.9967	30.7195	34.8929	73.7532	431.451	276.931	31.203	260.712	-3.06349	6.46e-07	3.91e-05	BraA04g018740.3C	A04	14182299	14185016	+	2148	protein_coding	- && sp|Q70CT4|RLP8_ARATH Receptor-like protein 8 OS=Arabidopsis thaliana OX=3702 GN=RLP8 PE=2 SV=1 && PF13855:Leucine rich repeat	-	-
BraA09g016280.3C	506.274	745.647	619.613	221.26	258.164	195.726	623.844	225.05	1.47128	6.6e-07	3.98e-05	BraA09g016280.3C	A09	9982847	9984939	+	1089	protein_coding	- && sp|Q94JL3|BH112_ARATH Transcription factor bHLH112 OS=Arabidopsis thaliana OX=3702 GN=BHLH112 PE=1 SV=1 && -	-	-
BraA03g022360.3C	369.401	361.187	464.181	1022.58	1689.26	999.452	398.256	1237.1	-1.63539	6.65e-07	4e-05	BraA03g022360.3C	A03	10757550	10760030	+	2019	protein_coding	- && sp|Q9SIN1|TTL3_ARATH Inactive TPR repeat-containing thioredoxin TTL3 OS=Arabidopsis thaliana OX=3702 GN=TTL3 PE=1 SV=2 && PF00085:Thioredoxin	-	-
BraA06g037880.3C	939.445	1129.18	768.701	315.943	229.872	384.164	945.774	309.993	1.60868	6.71e-07	4.03e-05	BraA06g037880.3C	A06	25257954	25258949	+	996	protein_coding	- && sp|Q9LSD0|RIR2C_ARATH Ribonucleoside-diphosphate reductase small chain C OS=Arabidopsis thaliana OX=3702 GN=TSO2 PE=1 SV=1 && PF00268:Ribonucleotide reductase, small chain	-	-
BraA02g010660.3C	434.726	422.626	267.512	1020.58	2014.62	1169.15	374.955	1401.45	-1.90117	7.04e-07	4.22e-05	BraA02g010660.3C	A02	5198700	5199173	-	474	protein_coding	- && sp|Q42410|ZAT12_ARATH Zinc finger protein ZAT12 OS=Arabidopsis thaliana OX=3702 GN=ZAT12 PE=2 SV=1 && PF13912:C2H2-type zinc finger	C2H2	C2H2
BraA06g005950.3C	52.105	151.736	52.868	290.029	1046.8	630.904	85.5696	655.911	-2.93828	7.15e-07	4.27e-05	BraA06g005950.3C	A06	3473148	3476885	+	1503	protein_coding	- && sp|O04036|ERD6_ARATH Sugar transporter ERD6 OS=Arabidopsis thaliana OX=3702 GN=ERD6 PE=1 SV=3 && PF00083:Sugar (and other) transporter	-	-
BraA03g052260.3C	57.5488	250.411	13.7457	2.98999	3.53649	3.12329	107.235	3.21659	5.06211	7.15e-07	4.27e-05	BraA03g052260.3C	A03	27001094	27005285	-	2496	protein_coding	- && sp|Q9SW17|RBOHG_ARATH Putative respiratory burst oxidase homolog protein G OS=Arabidopsis thaliana OX=3702 GN=RBOHG PE=3 SV=2 && PF08022:FAD-binding domain|PF08030:Ferric reductase NAD binding domain|PF08414:Respiratory burst NADPH oxidase|PF01794:Ferric reductase like transmembrane component	-	-
BraA01g001860.3C	28.7744	264.374	25.3767	0	0	3.12329	106.175	1.0411	6.65068	7.21e-07	4.3e-05	BraA01g001860.3C	A01	934012	935169	-	774	protein_coding	- && sp|O23171|MES9_ARATH Methylesterase 9 OS=Arabidopsis thaliana OX=3702 GN=MES9 PE=1 SV=1 && PF12697:Alpha/beta hydrolase family	-	-
BraA05g010340.3C	144.65	336.984	180.809	49.8332	34.186	51.0137	220.814	45.011	2.29158	7.29e-07	4.33e-05	BraA05g010340.3C	A05	5520916	5522183	+	594	protein_coding	- && sp|Q8VY64|NFYA4_ARATH Nuclear transcription factor Y subunit A-4 OS=Arabidopsis thaliana OX=3702 GN=NFYA4 PE=1 SV=1 && PF02045:CCAAT-binding transcription factor (CBF-B/NF-YA) subunit B	NF-YA	NF-Y->NF-YA
BraA03g030260.3C	249.637	282.061	290.774	618.929	792.173	615.287	274.157	675.463	-1.30121	7.4e-07	4.39e-05	BraA03g030260.3C	A03	15230231	15231354	+	792	protein_coding	- && sp|Q8L7W7|KAD7_ARATH Probable adenylate kinase 7, mitochondrial OS=Arabidopsis thaliana OX=3702 GN=At3g01820 PE=2 SV=1 && PF00406:Adenylate kinase	-	-
BraA09g018430.3C	1.55537	1.86179	1.05736	48.8366	74.2662	15.6164	1.49151	46.2397	-4.93968	8.19e-07	4.85e-05	BraA09g018430.3C	A09	11740535	11744602	-	1356	protein_coding	- && sp|Q42456|ASPR1_ORYSJ Aspartic proteinase oryzasin-1 OS=Oryza sativa subsp. japonica OX=39947 GN=Os05g0567100 PE=2 SV=2 && PF00026:Eukaryotic aspartyl protease|PF03489:Saposin-like type B, region 2|PF05184:Saposin-like type B, region 1	-	-
BraA02g026160.3C	284.633	57.7155	46.5239	8.96998	10.6095	5.20548	129.624	8.26164	3.97795	8.4e-07	4.96e-05	BraA02g026160.3C	A02	15686937	15688195	+	909	protein_coding	- && - && -	-	-
BraA04g016220.3C	535.826	1526.67	1040.44	127.573	189.791	287.342	1034.31	201.569	2.35923	8.77e-07	5.16e-05	BraA04g016220.3C	A04	12323407	12325463	-	1533	protein_coding	- && sp|Q9S7U0|INO1_WHEAT Inositol-3-phosphate synthase OS=Triticum aestivum OX=4565 GN=MIPS PE=2 SV=1 && PF07994:Myo-inositol-1-phosphate synthase|PF01658:Myo-inositol-1-phosphate synthase	-	-
BraA05g019660.3C	37.3289	42.8211	25.3767	133.553	119.062	152	35.1756	134.872	-1.93456	8.79e-07	5.17e-05	BraA05g019660.3C	A05	12623780	12625106	-	981	protein_coding	- && sp|Q9FX84|HHO6_ARATH Transcription factor HHO6 OS=Arabidopsis thaliana OX=3702 GN=HHO6 PE=2 SV=1 && PF00249:Myb-like DNA-binding domain	GARP-G2-like	GARP->GARP-G2-like
BraA03g011330.3C	165.647	767.988	197.726	58.8032	36.5437	37.4794	377.121	44.2754	3.08891	9.27e-07	5.42e-05	BraA03g011330.3C	A03	4893282	4902326	+	3606	protein_coding	- && sp|Q9LTH7|ACH12_ARATH 1-aminocyclopropane-1-carboxylate oxidase homolog 12 OS=Arabidopsis thaliana OX=3702 GN=At5g59540 PE=2 SV=1 && PF03171:2OG-Fe(II) oxygenase superfamily|PF14226:non-haem dioxygenase in morphine synthesis N-terminal|PF07727:Reverse transcriptase (RNA-dependent DNA polymerase)	-	-
BraA08g030120.3C	227.862	301.61	234.734	672.749	567.017	677.753	254.735	639.173	-1.3277	9.27e-07	5.42e-05	BraA08g030120.3C	A08	20522463	20524817	-	1770	protein_coding	- && sp|Q940S0|TMN2_ARATH Transmembrane 9 superfamily member 2 OS=Arabidopsis thaliana OX=3702 GN=TMN2 PE=2 SV=1 && PF02990:Endomembrane protein 70	-	-
BraA03g024000.3C	2393.72	3979.57	3683.84	1339.52	721.443	914.082	3352.38	991.681	1.75687	9.33e-07	5.45e-05	BraA03g024000.3C	A03	11826635	11827919	+	861	protein_coding	- && sp|Q06611|PIP12_ARATH Aquaporin PIP1-2 OS=Arabidopsis thaliana OX=3702 GN=PIP1-2 PE=1 SV=1 && PF00230:Major intrinsic protein	-	-
BraAnng004400.3C	47.4388	5.58537	13.7457	272.089	438.524	128.055	22.2566	279.556	-3.639	9.55e-07	5.57e-05	BraAnng004400.3C	Scaffold0740	88058	90106	+	2049	protein_coding	- && - && -	-	-
BraA10g020320.3C	385.732	709.342	133.227	2483.69	2747.85	2317.48	409.434	2516.34	-2.61918	9.63e-07	5.6e-05	BraA10g020320.3C	A10	14753725	14756626	-	2349	protein_coding	- && sp|Q8RX87|RFS6_ARATH Probable galactinol--sucrose galactosyltransferase 6 OS=Arabidopsis thaliana OX=3702 GN=RFS6 PE=2 SV=2 && PF05691:Raffinose synthase or seed imbibition protein Sip1	-	-
BraA04g019070.3C	10.8876	15.8252	14.803	56.8099	107.273	74.9589	13.8386	79.6807	-2.53011	1e-06	5.83e-05	BraA04g019070.3C	A04	14397101	14399675	+	1950	protein_coding	- && sp|Q8GWD2|CNG12_ARATH Probable cyclic nucleotide-gated ion channel 12 OS=Arabidopsis thaliana OX=3702 GN=CNGC12 PE=2 SV=2 && PF00520:Ion transport protein	-	-
BraA01g009860.3C	507.051	563.191	695.743	257.139	218.083	196.767	588.662	223.997	1.39296	1.05e-06	6.1e-05	BraA01g009860.3C	A01	5032816	5033949	+	1134	protein_coding	- && sp|O49508|FB237_ARATH F-box protein At4g18380 OS=Arabidopsis thaliana OX=3702 GN=At4g18380 PE=2 SV=1 && -	-	-
BraA06g041020.3C	1652.58	12535.4	5051.01	905.968	666.038	858.904	6413.01	810.303	2.98437	1.06e-06	6.15e-05	BraA06g041020.3C	A06	27140855	27143314	+	1626	protein_coding	- && sp|Q8LG88|TDT_ARATH Tonoplast dicarboxylate transporter OS=Arabidopsis thaliana OX=3702 GN=TDT PE=2 SV=2 && PF00939:Sodium:sulfate symporter transmembrane region	-	-
BraA07g009970.3C	279.189	490.581	580.491	140.53	113.168	124.931	450.087	126.21	1.83265	1.07e-06	6.18e-05	BraA07g009970.3C	A07	9900274	9901627	+	672	protein_coding	- && sp|Q9LTC7|BH034_ARATH Transcription factor bHLH34 OS=Arabidopsis thaliana OX=3702 GN=BHLH34 PE=2 SV=1 && PF00010:Helix-loop-helix DNA-binding domain	bHLH	bHLH
BraA02g021420.3C	500.052	504.545	99.3919	28.9033	53.0473	54.137	367.996	45.3625	3.0223	1.08e-06	6.2e-05	BraA02g021420.3C	A02	12568431	12569683	-	810	protein_coding	- && sp|Q67YC0|PPSP1_ARATH Inorganic pyrophosphatase 1 OS=Arabidopsis thaliana OX=3702 GN=PS2 PE=1 SV=1 && PF06888:Putative Phosphatase	-	-
BraA04g027150.3C	42.7727	67.9553	52.868	215.28	410.232	163.452	54.532	262.988	-2.2704	1.08e-06	6.2e-05	BraA04g027150.3C	A04	19182233	19183223	-	513	protein_coding	- && sp|Q9M015|Y5161_ARATH Uncharacterized protein At5g01610 OS=Arabidopsis thaliana OX=3702 GN=At5g01610 PE=1 SV=1 && PF04398:Protein of unknown function, DUF538	-	-
BraA10g026290.3C	10.1099	14.8943	8.45888	99.6665	63.6568	54.137	11.1544	72.4867	-2.69893	1.09e-06	6.24e-05	BraA10g026290.3C	A10	17499615	17501825	+	1056	protein_coding	- && sp|Q8RWH8|NIPA9_ARATH Probable magnesium transporter NIPA9 OS=Arabidopsis thaliana OX=3702 GN=At5g11960 PE=2 SV=1 && -	-	-
BraA08g005140.3C	97.9884	216.898	219.931	16.9433	42.4378	31.2329	178.273	30.2047	2.56538	1.1e-06	6.25e-05	BraA08g005140.3C	A08	3872950	3873099	-	150	protein_coding	- && - && -	-	-
BraA09g055620.3C	435.504	519.439	293.946	133.553	113.168	145.753	416.297	130.825	1.66979	1.1e-06	6.25e-05	BraA09g055620.3C	A09	40071315	40075371	+	2589	protein_coding	- && sp|F4IGL2|KN7E_ARATH Kinesin-like protein KIN-7E OS=Arabidopsis thaliana OX=3702 GN=KIN7E PE=2 SV=1 && PF00225:Kinesin motor domain|PF11995:Domain of unknown function (DUF3490)	-	-
BraA03g023250.3C	49.7719	286.716	44.4091	6.97665	0	6.24657	126.966	4.40774	4.82723	1.1e-06	6.25e-05	BraA03g023250.3C	A03	11168923	11171248	-	1308	protein_coding	- && sp|Q9FV49|MAP21_ARATH Methionine aminopeptidase 2A OS=Arabidopsis thaliana OX=3702 GN=MAP2A PE=2 SV=2 && PF00557:Metallopeptidase family M24	-	-
BraA10g011700.3C	398.175	802.431	742.267	167.44	153.248	220.712	647.624	180.467	1.84241	1.14e-06	6.46e-05	BraA10g011700.3C	A10	9629495	9631352	-	1773	protein_coding	- && sp|Q9FK05|PME61_ARATH Probable pectinesterase/pectinesterase inhibitor 61 OS=Arabidopsis thaliana OX=3702 GN=PME61 PE=2 SV=1 && PF04043:Plant invertase/pectin methylesterase inhibitor|PF01095:Pectinesterase	-	-
BraA03g016820.3C	590.264	442.175	583.663	173.42	132.029	225.918	538.701	177.122	1.60365	1.16e-06	6.6e-05	BraA03g016820.3C	A03	7799374	7801022	-	510	protein_coding	- && sp|O04922|GPX2_ARATH Probable glutathione peroxidase 2 OS=Arabidopsis thaliana OX=3702 GN=GPX2 PE=1 SV=1 && PF00255:Glutathione peroxidase	-	-
BraA10g025800.3C	46.6612	185.248	30.6635	1.99333	1.17883	7.28767	87.5242	3.48661	4.6382	1.18e-06	6.7e-05	BraA10g025800.3C	A10	17304631	17306091	+	1461	protein_coding	- && sp|Q9LXV0|U92A1_ARATH UDP-glycosyltransferase 92A1 OS=Arabidopsis thaliana OX=3702 GN=UGT92A1 PE=2 SV=1 && PF00201:UDP-glucoronosyl and UDP-glucosyl transferase	-	-
BraA07g006480.3C	69.214	914.138	38.065	3.98666	11.7883	16.6575	340.472	10.8108	4.97921	1.2e-06	6.79e-05	BraA07g006480.3C	A07	6148942	6155792	-	2619	protein_coding	- && sp|Q9ZSJ6|GRP3S_ARATH Glycine-rich protein 3 short isoform OS=Arabidopsis thaliana OX=3702 GN=GRP3S PE=1 SV=2 && PF00078:Reverse transcriptase (RNA-dependent DNA polymerase)|PF13966:zinc-binding in reverse transcriptase|PF07172:Glycine rich protein family	-	-
BraA02g026510.3C	35.7736	24.2033	37.0076	105.646	246.375	136.384	32.3281	162.802	-2.33071	1.2e-06	6.79e-05	BraA02g026510.3C	A02	15906025	15907440	-	975	protein_coding	- && - && PF04321:RmlD substrate binding domain	-	-
BraA03g009470.3C	148.538	406.801	62.3843	18.9366	25.9342	8.32876	205.908	17.7332	3.54173	1.21e-06	6.8e-05	BraA03g009470.3C	A03	4060505	4061369	+	771	protein_coding	- && sp|Q8LBH4|SPX1_ARATH SPX domain-containing protein 1 OS=Arabidopsis thaliana OX=3702 GN=SPX1 PE=1 SV=2 && PF03105:SPX domain	-	-
BraA02g026770.3C	0	0	0	26.9099	80.1604	7.28767	0	38.1193	-7.8213	1.21e-06	6.81e-05	BraA02g026770.3C	A02	16128101	16128891	+	522	protein_coding	- && - && -	-	-
BraA07g018670.3C	657.145	701.894	541.369	283.053	249.912	206.137	633.469	246.367	1.36264	1.21e-06	6.81e-05	BraA07g018670.3C	A07	15865435	15869061	+	639	protein_coding	- && sp|Q8RUN2|LOG1_ARATH Cytokinin riboside 5'-monophosphate phosphoribohydrolase LOG1 OS=Arabidopsis thaliana OX=3702 GN=LOG1 PE=1 SV=1 && PF03641:Possible lysine decarboxylase	-	-
BraA07g015340.3C	420.728	908.553	312.979	2478.7	6429.33	1956.22	547.42	3621.42	-2.72569	1.23e-06	6.86e-05	BraA07g015340.3C	A07	13807211	13808502	+	1110	protein_coding	- && sp|Q9LPU7|IGMT2_ARATH Indole glucosinolate O-methyltransferase 2 OS=Arabidopsis thaliana OX=3702 GN=IGMT2 PE=2 SV=1 && PF08100:Dimerisation domain|PF00891:O-methyltransferase domain	-	-
BraA10g003120.3C	27.219	80.9878	9.51625	0	0	0	39.241	0	7.64082	1.25e-06	6.99e-05	BraA10g003120.3C	A10	1599338	1601349	-	1617	protein_coding	- && sp|F4I5Q2|FBT8_ARATH Probable folate-biopterin transporter 8, chloroplastic OS=Arabidopsis thaliana OX=3702 GN=At1g04570 PE=2 SV=1 && PF03092:BT1 family	-	-
BraA07g038010.3C	234.861	273.683	91.9904	38.8699	16.5036	36.4383	200.178	30.604	2.70569	1.26e-06	7.03e-05	BraA07g038010.3C	A07	26241457	26243875	-	1437	protein_coding	- && sp|Q9C9C4|ENO1_ARATH Enolase 1, chloroplastic OS=Arabidopsis thaliana OX=3702 GN=ENO1 PE=1 SV=1 && PF03952:Enolase, N-terminal domain|PF00113:Enolase, C-terminal TIM barrel domain	-	-
BraA06g039810.3C	102.655	109.846	80.3594	11.96	17.6824	27.0685	97.6198	18.9036	2.37055	1.26e-06	7.03e-05	BraA06g039810.3C	A06	26458909	26460067	+	861	protein_coding	- && sp|Q3E6P4|FB95_ARATH F-box protein At2g02240 OS=Arabidopsis thaliana OX=3702 GN=At2g02240 PE=2 SV=1 && PF00646:F-box domain|PF14299:Phloem protein 2	-	-
BraA06g033670.3C	125.985	158.252	123.711	390.693	663.681	349.808	135.983	468.06	-1.78257	1.27e-06	7.04e-05	BraA06g033670.3C	A06	22977827	22980388	+	1923	protein_coding	- && - && -	-	-
BraA02g027270.3C	152.426	298.817	169.178	681.719	663.681	676.712	206.807	674.037	-1.70502	1.27e-06	7.04e-05	BraA02g027270.3C	A02	16611134	16612082	-	393	protein_coding	- && sp|Q8LD26|DRMH3_ARATH Dormancy-associated protein homolog 3 OS=Arabidopsis thaliana OX=3702 GN=At1g56220 PE=1 SV=1 && PF05564:Dormancy/auxin associated protein	-	-
BraA08g028110.3C	3305.94	1982.81	2630.71	6081.65	12437.8	8659.83	2639.82	9059.77	-1.77893	1.33e-06	7.33e-05	BraA08g028110.3C	A08	19697671	19700915	-	2223	protein_coding	- && sp|Q9FXH5|PUP14_ARATH Purine permease 14 OS=Arabidopsis thaliana OX=3702 GN=PUP14 PE=1 SV=1 && PF02405:Permease MlaE|PF16913:Purine nucleobase transmembrane transport	-	-
BraA10g033320.3C	367.068	307.195	297.118	747.498	1688.08	1000.49	323.794	1145.36	-1.82187	1.33e-06	7.34e-05	BraA10g033320.3C	A10	20523414	20525078	+	1170	protein_coding	- && sp|P43293|PBL11_ARATH Probable serine/threonine-protein kinase PBL11 OS=Arabidopsis thaliana OX=3702 GN=PBL11 PE=1 SV=2 && PF07714:Protein tyrosine kinase	-	-
BraA01g019060.3C	71.5471	218.76	230.505	23.92	12.9671	33.3151	173.604	23.4007	2.88507	1.33e-06	7.34e-05	BraA01g019060.3C	A01	10127263	10127700	-	240	protein_coding	- && - && -	-	-
BraA01g042640.3C	96.4331	154.528	159.661	348.833	469.174	459.123	136.874	425.71	-1.63947	1.35e-06	7.39e-05	BraA01g042640.3C	A01	28433969	28438309	-	1998	protein_coding	- && sp|Q9MA55|ACBP4_ARATH Acyl-CoA-binding domain-containing protein 4 OS=Arabidopsis thaliana OX=3702 GN=ACBP4 PE=1 SV=1 && PF00887:Acyl CoA binding protein|PF13415:Galactose oxidase, central domain|PF01344:Kelch motif	-	-
BraA03g022860.3C	528.049	7113.9	4284.43	11.96	10.6095	125.973	3975.46	49.514	6.32653	1.35e-06	7.4e-05	BraA03g022860.3C	A03	10997274	10998587	-	807	protein_coding	- && sp|Q06209|CHI4_BRANA Basic endochitinase CHB4 OS=Brassica napus OX=3708 PE=1 SV=2 && PF00182:Chitinase class I|PF00187:Chitin recognition protein	-	-
BraA08g018180.3C	64.5479	145.22	164.948	16.9433	24.7554	7.28767	124.905	16.3288	2.94031	1.36e-06	7.45e-05	BraA08g018180.3C	A08	14465168	14468551	-	2115	protein_coding	- && sp|Q9SUM3|NCPR2_ARATH NADPH--cytochrome P450 reductase 2 OS=Arabidopsis thaliana OX=3702 GN=ATR2 PE=1 SV=1 && PF00258:Flavodoxin|PF00667:FAD binding domain|PF00175:Oxidoreductase NAD-binding domain	-	-
BraA04g006820.3C	141.539	67.0244	115.252	336.873	411.411	377.918	107.939	375.401	-1.79626	1.36e-06	7.45e-05	BraA04g006820.3C	A04	4663371	4663754	-	384	protein_coding	- && - && -	-	-
BraA07g039960.3C	26.4413	13.0325	44.4091	160.463	116.704	319.616	27.961	198.928	-2.83661	1.4e-06	7.66e-05	BraA07g039960.3C	A07	27216131	27217339	+	504	protein_coding	- && sp|Q9FPG2|OP21B_ARATH Outer envelope pore protein 21B, chloroplastic OS=Arabidopsis thaliana OX=3702 GN=OEP21B PE=2 SV=1 && -	-	-
BraA02g029380.3C	0	0	0	25.9133	34.186	14.5753	0	24.8916	-7.20727	1.41e-06	7.68e-05	BraA02g029380.3C	A02	19071817	19073910	-	1188	protein_coding	- && - && PF10536:Plant mobile domain	-	-
BraA01g004190.3C	752.022	660.935	680.94	1821.9	2634.68	1467.94	697.966	1974.84	-1.50019	1.41e-06	7.68e-05	BraA01g004190.3C	A01	2024265	2029848	-	2355	protein_coding	- && sp|P42731|PABP2_ARATH Polyadenylate-binding protein 2 OS=Arabidopsis thaliana OX=3702 GN=PAB2 PE=1 SV=1 && PF00571:CBS domain|PF00076:RNA recognition motif. (a.k.a. RRM, RBD, or RNP domain)|PF00658:Poly-adenylate binding protein, unique domain	-	-
BraA03g038910.3C	464.278	402.146	324.61	895.005	1387.48	1042.14	397.012	1108.21	-1.47983	1.43e-06	7.75e-05	BraA03g038910.3C	A03	19264969	19265772	-	804	protein_coding	- && sp|Q9SSW2|AZF2_ARATH Zinc finger protein AZF2 OS=Arabidopsis thaliana OX=3702 GN=AZF2 PE=2 SV=1 && PF13912:C2H2-type zinc finger	C2H2	C2H2
BraA03g048360.3C	75.4355	192.695	230.505	817.265	2925.85	585.096	166.212	1442.74	-3.1188	1.44e-06	7.76e-05	BraA03g048360.3C	A03	24503502	24505591	-	1701	protein_coding	- && sp|A8NVB7|N6235_COPC7 Adenylate-forming reductase 06235 OS=Coprinopsis cinerea (strain Okayama-7 / 130 / ATCC MYA-4618 / FGSC 9003) OX=240176 GN=CC1G_06235 PE=2 SV=3 && -	-	-
BraA09g021180.3C	1517.27	1687.71	2117.89	4034.5	7452.56	4765.09	1774.29	5417.38	-1.61044	1.49e-06	8.06e-05	BraA09g021180.3C	A09	13768653	13770568	-	1401	protein_coding	- && sp|Q9FH76|ABAH3_ARATH Abscisic acid 8'-hydroxylase 3 OS=Arabidopsis thaliana OX=3702 GN=CYP707A3 PE=1 SV=1 && PF00067:Cytochrome P450	-	-
BraA03g014760.3C	206.087	287.646	146.973	57.8065	51.8685	62.4657	213.569	57.3802	1.89586	1.5e-06	8.07e-05	BraA03g014760.3C	A03	6569106	6569896	+	699	protein_coding	- && sp|Q84JK8|MAKR6_ARATH Probable membrane-associated kinase regulator 6 OS=Arabidopsis thaliana OX=3702 GN=MAKR6 PE=2 SV=1 && -	-	-
BraA01g006800.3C	2075.64	3691.93	1974.09	951.815	556.407	700.657	2580.55	736.293	1.80903	1.55e-06	8.31e-05	BraA01g006800.3C	A01	3260617	3261942	-	1326	protein_coding	- && sp|O65554|CIPK6_ARATH CBL-interacting serine/threonine-protein kinase 6 OS=Arabidopsis thaliana OX=3702 GN=CIPK6 PE=1 SV=1 && PF00069:Protein kinase domain|PF03822:NAF domain	-	-
BraA03g009410.3C	67.6587	62.3699	105.736	17.94	10.6095	9.36986	78.5882	12.6398	2.628	1.56e-06	8.4e-05	BraA03g009410.3C	A03	4041163	4043088	+	1224	protein_coding	- && sp|Q94A82|NUD19_ARATH Nudix hydrolase 19, chloroplastic OS=Arabidopsis thaliana OX=3702 GN=NUDT19 PE=1 SV=1 && PF09297:NADH pyrophosphatase zinc ribbon domain|PF09296:NADH pyrophosphatase-like rudimentary NUDIX domain|PF00293:NUDIX domain	-	-
BraA10g028260.3C	8.55455	134.98	14.803	0	0	0	52.7791	0	8.06735	1.58e-06	8.48e-05	BraA10g028260.3C	A10	18335153	18336677	-	978	protein_coding	- && sp|Q9FLC0|PER52_ARATH Peroxidase 52 OS=Arabidopsis thaliana OX=3702 GN=PER52 PE=2 SV=1 && PF00141:Peroxidase	-	-
BraA06g010530.3C	274.523	283.923	255.881	579.062	1139.93	792.274	271.442	837.088	-1.6241	1.63e-06	8.7e-05	BraA06g010530.3C	A06	5700517	5702181	+	1260	protein_coding	- && sp|O49839|PBL2_ARATH Probable serine/threonine-protein kinase PBL2 OS=Arabidopsis thaliana OX=3702 GN=PBL2 PE=1 SV=1 && PF00069:Protein kinase domain	-	-
BraA08g002150.3C	64.5479	173.146	188.21	26.9099	10.6095	21.863	141.968	19.7941	2.83362	1.65e-06	8.77e-05	BraA08g002150.3C	A08	1542788	1543024	+	237	protein_coding	- && - && -	-	-
BraA07g027150.3C	73.1025	439.382	124.769	19.9333	17.6824	27.0685	212.418	21.5614	3.29874	1.65e-06	8.77e-05	BraA07g027150.3C	A07	20548031	20548419	-	240	protein_coding	- && - && -	-	-
BraA09g029930.3C	722.47	1268.81	1289.98	410.626	324.178	346.685	1093.75	360.496	1.60049	1.67e-06	8.86e-05	BraA09g029930.3C	A09	21549912	21551676	-	969	protein_coding	- && sp|A0PJE2|DHR12_HUMAN Dehydrogenase/reductase SDR family member 12 OS=Homo sapiens OX=9606 GN=DHRS12 PE=2 SV=2 && PF00106:short chain dehydrogenase	-	-
BraA07g028760.3C	20.2198	16.7561	20.0899	77.7398	88.4122	73.9178	19.0219	80.0233	-2.0714	1.69e-06	8.96e-05	BraA07g028760.3C	A07	21352811	21354258	+	660	protein_coding	- && - && -	-	-
BraA06g001720.3C	1011.77	4076.39	2763.94	513.282	509.254	563.233	2617.37	528.59	2.30776	1.76e-06	9.32e-05	BraA06g001720.3C	A06	1072814	1074421	-	1122	protein_coding	- && - && PF04117:Mpv17 / PMP22 family	-	-
BraA02g000800.3C	195.199	80.9878	489.558	40.8632	18.8613	22.9041	255.248	27.5429	3.20792	1.76e-06	9.32e-05	BraA02g000800.3C	A02	433108	435371	-	1683	protein_coding	- && sp|Q8VZA1|LAC11_ARATH Laccase-11 OS=Arabidopsis thaliana OX=3702 GN=LAC11 PE=2 SV=1 && PF07732:Multicopper oxidase|PF07731:Multicopper oxidase|PF00394:Multicopper oxidase	-	-
BraA10g003540.3C	0.777686	11.1707	2.11472	91.6931	76.6239	53.0959	4.68771	73.8043	-3.98877	1.77e-06	9.35e-05	BraA10g003540.3C	A10	1834312	1835249	+	660	protein_coding	- && - && -	-	-
BraA05g004120.3C	597.263	249.48	620.671	118.603	134.386	103.068	489.138	118.686	2.04363	1.78e-06	9.37e-05	BraA05g004120.3C	A05	2098808	2101378	+	1788	protein_coding	- && sp|O80585|MTHR2_ARATH Methylenetetrahydrofolate reductase 2 OS=Arabidopsis thaliana OX=3702 GN=MTHFR2 PE=1 SV=2 && PF02219:Methylenetetrahydrofolate reductase	-	-
BraA04g027270.3C	682.031	2121.51	499.074	194.35	29.4707	91.6164	1100.87	105.146	3.38649	1.78e-06	9.37e-05	BraA04g027270.3C	A04	19262656	19263249	+	357	protein_coding	- && sp|Q42641|NLTPA_BRAOT Non-specific lipid-transfer protein A OS=Brassica oleracea var. italica OX=36774 GN=WAX9A PE=3 SV=1 && PF00234:Protease inhibitor/seed storage/LTP family	-	-
BraA01g015870.3C	73.8802	88.435	96.2198	249.166	231.05	217.589	86.1783	232.602	-1.43562	1.81e-06	9.49e-05	BraA01g015870.3C	A01	8411650	8413718	+	1047	protein_coding	- && - && -	-	-
BraA03g060400.3C	13.2207	36.3049	14.803	110.63	178.003	104.11	21.4429	130.914	-2.61116	1.81e-06	9.49e-05	BraA03g060400.3C	A03	32164261	32165514	-	912	protein_coding	- && sp|F4JRB0|HHO5_ARATH Transcription factor HHO5 OS=Arabidopsis thaliana OX=3702 GN=HHO5 PE=1 SV=1 && -	GARP-G2-like	GARP->GARP-G2-like
BraA04g001770.3C	0	0	0	15.9466	106.095	7.28767	0	43.1096	-7.99866	1.82e-06	9.5e-05	BraA04g001770.3C	A04	1118323	1120546	+	1797	protein_coding	- && - && PF03108:MuDR family transposase	-	-
BraA01g000830.3C	1129.98	611.598	324.61	118.603	47.1532	149.918	688.728	105.225	2.7094	1.84e-06	9.58e-05	BraA01g000830.3C	A01	408320	410126	+	1623	protein_coding	- && sp|O81345|C79B1_SINAL Cytochrome P450 79B1 OS=Sinapis alba OX=3728 GN=CYP79B1 PE=2 SV=1 && PF00067:Cytochrome P450	-	-
BraA08g001320.3C	14.776	334.191	227.333	0	0	0	192.1	0	9.93128	1.85e-06	9.64e-05	BraA08g001320.3C	A08	901255	903006	-	1116	protein_coding	- && sp|Q9SYF5|GLIP3_ARATH GDSL esterase/lipase 3 OS=Arabidopsis thaliana OX=3702 GN=GLIP3 PE=2 SV=2 && PF00657:GDSL-like Lipase/Acylhydrolase	-	-
BraA09g050790.3C	133.762	246.687	164.948	47.8399	54.2261	35.3972	181.799	45.8211	1.98939	1.86e-06	9.67e-05	BraA09g050790.3C	A09	37528976	37530522	+	891	protein_coding	- && sp|Q9M2E2|SDR1_ARATH (+)-neomenthol dehydrogenase OS=Arabidopsis thaliana OX=3702 GN=SDR1 PE=1 SV=1 && PF00106:short chain dehydrogenase|PF13561:Enoyl-(Acyl carrier protein) reductase	-	-
BraA01g016640.3C	1995.54	2207.15	2026.96	4583.66	8824.71	5212.77	2076.55	6207.05	-1.57966	1.86e-06	9.67e-05	BraA01g016640.3C	A01	8809349	8811152	+	972	protein_coding	- && sp|Q40784|AAPC_CENCI Putative glucose-6-phosphate 1-epimerase OS=Cenchrus ciliaris OX=35872 PE=2 SV=1 && PF01263:Aldose 1-epimerase	-	-
BraA08g018710.3C	3.88843	26.065	12.6883	92.6898	181.54	112.438	14.2139	128.889	-3.18973	1.87e-06	9.69e-05	BraA08g018710.3C	A08	14729847	14731829	+	1983	protein_coding	- && sp|Q9SZD5|LRK59_ARATH L-type lectin-domain containing receptor kinase V.9 OS=Arabidopsis thaliana OX=3702 GN=LECRK59 PE=2 SV=1 && PF00069:Protein kinase domain|PF00139:Legume lectin domain	-	-
BraA07g016800.3C	45.1058	242.033	57.0975	9.96665	7.07297	10.411	114.745	9.15019	3.64432	1.91e-06	9.88e-05	BraA07g016800.3C	A07	14696516	14697669	+	690	protein_coding	- && sp|Q9FH99|FB302_ARATH F-box protein At5g67140 OS=Arabidopsis thaliana OX=3702 GN=At5g67140 PE=2 SV=1 && PF12937:F-box-like	-	-
BraA04g015110.3C	7.77686	25.1342	7.40152	84.7165	159.142	83.2876	13.4375	109.049	-3.02071	1.92e-06	9.9e-05	BraA04g015110.3C	A04	11676389	11676816	-	150	protein_coding	- && sp|O80575|RISB_ARATH 6,7-dimethyl-8-ribityllumazine synthase, chloroplastic OS=Arabidopsis thaliana OX=3702 GN=At2g44050 PE=1 SV=1 && -	-	-
BraA06g011350.3C	606.595	700.033	613.269	1299.65	1816.58	1420.05	639.966	1512.09	-1.2403	1.92e-06	9.9e-05	BraA06g011350.3C	A06	6124793	6132465	-	4764	protein_coding	- && sp|F4JKH6|TSS_ARATH Protein TSS OS=Arabidopsis thaliana OX=3702 GN=TSS PE=1 SV=1 && PF13424:Tetratricopeptide repeat|PF12807:Translation initiation factor eIF3 subunit 135	-	-
BraA03g020520.3C	626.037	583.671	730.636	1306.63	2026.41	1628.27	646.781	1653.77	-1.35447	1.94e-06	9.95e-05	BraA03g020520.3C	A03	9732012	9734059	+	1101	protein_coding	- && sp|Q9M1G6|BZP25_ARATH Basic leucine zipper 25 OS=Arabidopsis thaliana OX=3702 GN=BZIP25 PE=1 SV=1 && PF00170:bZIP transcription factor|PF12498:Basic leucine-zipper C terminal	bZIP	bZIP
BraA05g008270.3C	1077.87	3530.88	1205.39	379.729	322.999	436.219	1938.05	379.649	2.35169	1.96e-06	0.000100435	BraA05g008270.3C	A05	4264472	4265608	+	858	protein_coding	- && sp|P43287|PIP22_ARATH Aquaporin PIP2-2 OS=Arabidopsis thaliana OX=3702 GN=PIP2-2 PE=1 SV=2 && PF00230:Major intrinsic protein	-	-
BraA03g014480.3C	312.63	339.776	135.342	53.8199	23.5766	61.4246	262.583	46.2737	2.5017	1.96e-06	0.000100435	BraA03g014480.3C	A03	6393364	6395151	-	810	protein_coding	- && - && PF06203:CCT motif	Others	Others
BraA07g041660.3C	755.133	612.529	747.554	240.196	328.893	203.014	705.072	257.368	1.45509	1.98e-06	0.000101091	BraA07g041660.3C	A07	28073737	28076100	+	2013	protein_coding	- && sp|Q9SYM5|RHM1_ARATH Trifunctional UDP-glucose 4,6-dehydratase/UDP-4-keto-6-deoxy-D-glucose 3,5-epimerase/UDP-4-keto-L-rhamnose-reductase RHM1 OS=Arabidopsis thaliana OX=3702 GN=RHM1 PE=1 SV=1 && PF16363:GDP-mannose 4,6 dehydratase|PF04321:RmlD substrate binding domain	-	-
BraA06g037500.3C	174.979	231.793	209.357	477.402	749.735	520.548	205.376	582.562	-1.50439	2.01e-06	0.000102536	BraA06g037500.3C	A06	25058396	25060252	+	1080	protein_coding	- && sp|Q9ZQ31|STY13_ARATH Serine/threonine-protein kinase STY13 OS=Arabidopsis thaliana OX=3702 GN=STY13 PE=1 SV=2 && PF07714:Protein tyrosine kinase	-	-
BraA05g003520.3C	110.431	132.187	309.807	32.8899	21.2189	38.5205	184.142	30.8765	2.57114	2.02e-06	0.000103087	BraA05g003520.3C	A05	1871701	1872331	+	546	protein_coding	- && - && PF07939:Protein of unknown function (DUF1685)	-	-
BraA07g014410.3C	15.5537	43.752	78.2447	0	0	1.0411	45.8501	0.347032	6.89909	2.07e-06	0.000105348	BraA07g014410.3C	A07	13140277	13141033	-	462	protein_coding	- && sp|Q93VP2|HIP22_ARATH Heavy metal-associated isoprenylated plant protein 22 OS=Arabidopsis thaliana OX=3702 GN=HIPP22 PE=1 SV=1 && PF00403:Heavy-metal-associated domain	-	-
BraA01g004950.3C	58.3264	158.252	24.3193	5.97999	0	3.12329	80.2993	3.03442	4.69499	2.1e-06	0.000106466	BraA01g004950.3C	A01	2371033	2371467	+	435	protein_coding	- && sp|Q8L9S3|GRXC6_ARATH Glutaredoxin-C6 OS=Arabidopsis thaliana OX=3702 GN=GRXC6 PE=2 SV=2 && PF00462:Glutaredoxin	-	-
BraA02g000180.3C	5775.87	6325.43	4572.03	15314.7	23920.8	12146.5	5557.78	17127.3	-1.62367	2.14e-06	0.000108189	BraA02g000180.3C	A02	151326	156909	-	3450	protein_coding	- && sp|Q8H1U5|APC2_ARATH Anaphase-promoting complex subunit 2 OS=Arabidopsis thaliana OX=3702 GN=APC2 PE=1 SV=1 && PF00888:Cullin family|PF08672:Anaphase promoting complex (APC) subunit 2|PF00504:Chlorophyll A-B binding protein	-	-
BraA03g001180.3C	361.624	333.26	805.709	117.606	132.029	114.521	500.198	121.385	2.04241	2.17e-06	0.00010948	BraA03g001180.3C	A03	510487	512241	-	1755	protein_coding	- && sp|Q9LZD0|NCS1_ARATH Purine-uracil permease NCS1 OS=Arabidopsis thaliana OX=3702 GN=NCS1 PE=1 SV=1 && PF02133:Permease for cytosine/purines, uracil, thiamine, allantoin	-	-
BraA08g018780.3C	158.648	291.37	59.2122	9.96665	7.07297	29.1507	169.743	15.3968	3.45893	2.23e-06	0.00011245	BraA08g018780.3C	A08	14775515	14776292	-	513	protein_coding	- && - && -	-	-
BraA03g055350.3C	150.093	524.094	101.507	25.9133	11.7883	39.5616	258.565	25.7544	3.32402	2.31e-06	0.000116154	BraA03g055350.3C	A03	28884496	28884699	-	204	protein_coding	- && - && -	-	-
BraA07g015810.3C	0	0	1.05736	31.8933	55.405	18.7397	0.352454	35.346	-6.75058	2.32e-06	0.000116506	BraA07g015810.3C	A07	14071363	14072924	+	618	protein_coding	- && - && -	-	-
BraA03g008660.3C	20.9975	109.846	74.0152	412.619	592.951	324.822	68.2861	443.464	-2.70235	2.42e-06	0.000121408	BraA03g008660.3C	A03	3713825	3714133	-	309	protein_coding	- && sp|Q8L8Z8|GRXS2_ARATH Monothiol glutaredoxin-S2 OS=Arabidopsis thaliana OX=3702 GN=GRXS2 PE=3 SV=1 && PF00462:Glutaredoxin	-	-
BraA03g058910.3C	91.7669	81.9187	114.195	8.96998	18.8613	24.9863	95.9602	17.6058	2.44946	2.45e-06	0.0001227	BraA03g058910.3C	A03	31207673	31208134	+	462	protein_coding	- && sp|O65683|BZP11_ARATH bZIP transcription factor 11 OS=Arabidopsis thaliana OX=3702 GN=BZIP11 PE=1 SV=1 && PF00170:bZIP transcription factor	bZIP	bZIP
BraA02g003450.3C	3986.42	4604.2	4587.89	8773.64	12251.6	9245.97	4392.84	10090.4	-1.19977	2.45e-06	0.0001227	BraA02g003450.3C	A02	1694232	1695961	-	828	protein_coding	- && sp|P48349|14336_ARATH 14-3-3-like protein GF14 lambda OS=Arabidopsis thaliana OX=3702 GN=GRF6 PE=1 SV=1 && PF00244:14-3-3 protein	-	-
BraA09g048050.3C	122.097	110.776	85.6462	249.166	319.463	381.041	106.173	316.557	-1.57326	2.5e-06	0.000124775	BraA09g048050.3C	A09	36231332	36231613	+	282	protein_coding	- && - && -	-	-
BraA09g006180.3C	0	0	0	35.8799	108.452	2.08219	0	48.8048	-8.17865	2.56e-06	0.000127483	BraA09g006180.3C	A09	3601225	3602248	+	939	protein_coding	- && sp|Q84WW2|6PGL3_ARATH 6-phosphogluconolactonase 3, chloroplastic OS=Arabidopsis thaliana OX=3702 GN=PGL3 PE=1 SV=1 && PF01182:Glucosamine-6-phosphate isomerases/6-phosphogluconolactonase	-	-
BraA03g042020.3C	92.5446	62.3699	231.562	558.132	1229.52	585.096	128.826	790.915	-2.62023	2.57e-06	0.000127865	BraA03g042020.3C	A03	21094331	21095114	+	387	protein_coding	- && sp|Q9SL15|GRP3_ARATH Glycine-rich protein 3 OS=Arabidopsis thaliana OX=3702 GN=GRP3 PE=1 SV=1 && PF07172:Glycine rich protein family	-	-
BraA05g006540.3C	496.941	633.939	564.631	250.163	253.448	239.452	565.17	247.688	1.18992	2.59e-06	0.000128539	BraA05g006540.3C	A05	3307540	3309658	+	1176	protein_coding	- && sp|O80632|MTP11_ARATH Metal tolerance protein 11 OS=Arabidopsis thaliana OX=3702 GN=MTP11 PE=2 SV=1 && PF01545:Cation efflux family|PF16916:Dimerisation domain of Zinc Transporter	-	-
BraA09g018990.3C	59.8818	20.4797	48.6386	2.98999	0	1.0411	43	1.3437	4.94668	2.7e-06	0.000133912	BraA09g018990.3C	A09	12162090	12163100	+	1011	protein_coding	- && sp|Q8RV79|SOT11_ARATH Cytosolic sulfotransferase 11 OS=Arabidopsis thaliana OX=3702 GN=SOT11 PE=2 SV=1 && PF00685:Sulfotransferase domain	-	-
BraA07g012090.3C	143.094	163.837	161.776	53.8199	41.259	57.2603	156.236	50.7797	1.61787	2.76e-06	0.000136357	BraA07g012090.3C	A07	11721578	11723472	-	1332	protein_coding	- && sp|Q9FZI8|LCAT1_ARATH Lecithin-cholesterol acyltransferase-like 1 OS=Arabidopsis thaliana OX=3702 GN=LCAT1 PE=2 SV=1 && PF02450:Lecithin:cholesterol acyltransferase	-	-
BraA08g023760.3C	271.412	237.378	421.887	933.875	1089.24	769.37	310.226	930.827	-1.58625	2.76e-06	0.000136357	BraA08g023760.3C	A08	17476560	17479561	+	933	protein_coding	- && sp|Q9ASQ6|Y1972_ARATH Probable LRR receptor-like serine/threonine-protein kinase At1g29720 OS=Arabidopsis thaliana OX=3702 GN=RFK1 PE=2 SV=3 && PF13855:Leucine rich repeat	-	-
BraA06g021340.3C	126.763	162.907	104.679	5.97999	27.1131	26.0274	131.449	19.7068	2.74555	2.8e-06	0.000138252	BraA06g021340.3C	A06	12606085	12609659	+	1326	protein_coding	- && sp|Q9LTW5|AGC15_ARATH Serine/threonine-protein kinase AGC1-5 OS=Arabidopsis thaliana OX=3702 GN=AGC1-5 PE=1 SV=1 && PF00069:Protein kinase domain	-	-
BraA02g035650.3C	735.691	931.825	923.076	344.846	266.415	400.822	863.531	337.361	1.35497	2.82e-06	0.000138824	BraA02g035650.3C	A02	24751283	24751501	+	219	protein_coding	- && sp|O64725|NDB3A_ARATH NADH dehydrogenase [ubiquinone] 1 beta subcomplex subunit 3-A OS=Arabidopsis thaliana OX=3702 GN=At2g02510 PE=3 SV=1 && -	-	-
BraA02g030920.3C	344.515	529.679	527.623	178.403	156.784	175.945	467.272	170.377	1.45415	2.88e-06	0.000141683	BraA02g030920.3C	A02	21063710	21068084	-	1356	protein_coding	- && sp|Q8W4K5|VAB_ARATH VAN3-binding protein OS=Arabidopsis thaliana OX=3702 GN=VAB PE=1 SV=1 && PF05703:Auxin canalisation|PF08458:Plant pleckstrin homology-like region	-	-
BraA05g024380.3C	237.972	242.033	114.195	24.9166	9.43063	47.8904	198.066	27.4125	2.84866	2.92e-06	0.000142979	BraA05g024380.3C	A05	18231358	18232579	+	591	protein_coding	- && sp|P93735|ELIP1_ARATH Early light-induced protein 1, chloroplastic OS=Arabidopsis thaliana OX=3702 GN=ELIP1 PE=1 SV=1 && -	-	-
BraA10g023660.3C	97.9884	198.281	128.998	21.9266	12.9671	38.5205	141.756	24.4714	2.52855	2.95e-06	0.000144411	BraA10g023660.3C	A10	16362317	16363792	-	393	protein_coding	- && - && PF08132:S-adenosyl-l-methionine decarboxylase leader peptide	-	-
BraA03g017710.3C	753.578	465.447	983.345	204.316	90.7698	214.466	734.123	169.851	2.1102	2.97e-06	0.000145075	BraA03g017710.3C	A03	8243945	8245555	-	720	protein_coding	- && sp|O22788|PXG3_ARATH Probable peroxygenase 3 OS=Arabidopsis thaliana OX=3702 GN=PXG3 PE=1 SV=1 && PF05042:Caleosin related protein	-	-
BraA08g009760.3C	17.8868	2.79268	5.2868	76.7432	56.5838	222.794	8.65542	118.707	-3.75546	3.11e-06	0.000151489	BraA08g009760.3C	A08	8638778	8639826	-	870	protein_coding	- && sp|Q38911|XTH15_ARATH Xyloglucan endotransglucosylase/hydrolase protein 15 OS=Arabidopsis thaliana OX=3702 GN=XTH15 PE=1 SV=1 && PF00722:Glycosyl hydrolases family 16|PF06955:Xyloglucan endo-transglycosylase (XET) C-terminus	-	-
BraA05g010790.3C	20.2198	106.122	46.5239	1.99333	0	4.16438	57.6219	2.05257	4.78016	3.12e-06	0.000151822	BraA05g010790.3C	A05	5776568	5777641	+	654	protein_coding	- && - && -	-	-
BraA09g064210.3C	378.733	481.272	365.847	924.905	1142.29	878.685	408.617	981.958	-1.26464	3.13e-06	0.000152219	BraA09g064210.3C	A09	44111304	44116539	+	2802	protein_coding	- && sp|Q10MI0|SRL2_ORYSJ Protein SEMI-ROLLED LEAF 2 OS=Oryza sativa subsp. japonica OX=39947 GN=SRL2 PE=2 SV=1 && -	-	-
BraA03g013850.3C	161.759	190.833	135.342	362.786	498.645	432.055	162.645	431.162	-1.40512	3.2e-06	0.00015535	BraA03g013850.3C	A03	6060286	6062570	-	1314	protein_coding	- && sp|Q9FIU5|CRLK1_ARATH Calcium/calmodulin-regulated receptor-like kinase 1 OS=Arabidopsis thaliana OX=3702 GN=CRLK1 PE=1 SV=1 && PF07714:Protein tyrosine kinase	-	-
BraA01g017270.3C	10793.5	8610.77	15660.6	32809.2	42252.8	27988.8	11688.3	34350.3	-1.55528	3.26e-06	0.000158086	BraA01g017270.3C	A01	9190087	9191415	+	1077	protein_coding	- && sp|O65581|ALFC5_ARATH Fructose-bisphosphate aldolase 5, cytosolic OS=Arabidopsis thaliana OX=3702 GN=FBA5 PE=1 SV=1 && PF00274:Fructose-bisphosphate aldolase class-I	-	-
BraA07g042250.3C	31.8851	5.58537	9.51625	104.65	155.605	130.137	15.6622	130.131	-3.03499	3.31e-06	0.000160118	BraA07g042250.3C	A07	28322668	28324348	+	1308	protein_coding	- && sp|Q9LJE5|ECT2_ARATH YTH domain-containing protein ECT2 OS=Arabidopsis thaliana OX=3702 GN=ECT2 PE=1 SV=1 && PF04146:YT521-B-like domain	-	-
BraA03g016010.3C	75.4355	26.065	51.8107	222.256	255.806	193.644	51.1037	223.902	-2.12676	3.35e-06	0.000161663	BraA03g016010.3C	A03	7374800	7378052	+	2100	protein_coding	- && sp|O22397|POT1_ARATH Potassium transporter 1 OS=Arabidopsis thaliana OX=3702 GN=POT1 PE=1 SV=2 && PF02705:K+ potassium transporter	-	-
BraA03g005690.3C	29.5521	86.5732	16.9178	0	0	1.0411	44.3477	0.347032	6.85528	3.37e-06	0.000161844	BraA03g005690.3C	A03	2500376	2502398	+	1722	protein_coding	- && sp|Q9LYU4|GH312_ARATH 4-substituted benzoates-glutamate ligase GH3.12 OS=Arabidopsis thaliana OX=3702 GN=GH3.12 PE=1 SV=1 && PF03321:GH3 auxin-responsive promoter	-	-
BraA10g019240.3C	1318.96	1570.42	1602.96	685.705	600.024	755.835	1497.44	680.521	1.13732	3.37e-06	0.000161844	BraA10g019240.3C	A10	14161149	14162963	+	1269	protein_coding	- && sp|Q94AW8|DNAJ3_ARATH Chaperone protein dnaJ 3 OS=Arabidopsis thaliana OX=3702 GN=ATJ3 PE=1 SV=2 && PF01556:DnaJ C terminal domain|PF00684:DnaJ central domain|PF00226:DnaJ domain	-	-
BraA07g018940.3C	526.493	1465.23	463.124	191.36	149.711	162.411	818.282	167.827	2.28528	3.4e-06	0.000163027	BraA07g018940.3C	A07	16060726	16063033	-	1365	protein_coding	- && sp|Q9SK03|RAP27_ARATH Ethylene-responsive transcription factor RAP2-7 OS=Arabidopsis thaliana OX=3702 GN=RAP2-7 PE=2 SV=2 && PF00847:AP2 domain	AP2/ERF-ERF	AP2/ERF->AP2/ERF-ERF
BraA05g000420.3C	206.864	188.972	285.487	87.7065	56.5838	61.4246	227.108	68.5716	1.72423	3.43e-06	0.000164172	BraA05g000420.3C	A05	229460	231021	-	909	protein_coding	- && sp|O22261|NDT1_ARATH Nicotinamide adenine dinucleotide transporter 1, chloroplastic OS=Arabidopsis thaliana OX=3702 GN=NDT1 PE=1 SV=2 && PF00153:Mitochondrial carrier protein	-	-
BraA04g013370.3C	619.816	1829.21	292.889	175.413	61.2991	86.4109	913.971	107.708	3.08388	3.45e-06	0.000164973	BraA04g013370.3C	A04	10485855	10489177	+	1329	protein_coding	- && sp|Q9FKS8|LHT1_ARATH Lysine histidine transporter 1 OS=Arabidopsis thaliana OX=3702 GN=LHT1 PE=1 SV=1 && PF01490:Transmembrane amino acid transporter protein	-	-
BraA03g005800.3C	412.951	509.199	396.51	907.961	1131.68	981.753	439.554	1007.13	-1.19586	3.46e-06	0.000165306	BraA03g005800.3C	A03	2540626	2548196	+	4848	protein_coding	- && sp|Q9FY48|KEG_ARATH E3 ubiquitin-protein ligase KEG OS=Arabidopsis thaliana OX=3702 GN=KEG PE=1 SV=2 && PF12796:Ankyrin repeats (3 copies)|PF00069:Protein kinase domain|PF18346:Mind bomb SH3 repeat domain|PF14634:zinc-RING finger domain	-	-
BraA01g005390.3C	6.22149	1.86179	0	41.8599	81.3392	36.4383	2.69443	53.2125	-4.22918	3.53e-06	0.000168248	BraA01g005390.3C	A01	2588519	2590171	+	846	protein_coding	- && - && -	-	-
BraA08g034720.3C	1073.21	2276.97	1693.89	526.239	418.484	615.287	1681.36	520.004	1.6926	3.73e-06	0.000177368	BraA08g034720.3C	A08	22459623	22461518	-	987	protein_coding	- && sp|O23016|KCAB_ARATH Probable voltage-gated potassium channel subunit beta OS=Arabidopsis thaliana OX=3702 GN=KAB1 PE=1 SV=1 && PF00248:Aldo/keto reductase family	-	-
BraA09g021820.3C	0	0	0	15.9466	60.1203	10.411	0	28.826	-7.41725	3.75e-06	0.000178159	BraA09g021820.3C	A09	14267733	14270348	+	591	protein_coding	- && - && -	-	-
BraA01g012120.3C	0	0	0	19.9333	28.2919	15.6164	0	21.2805	-6.98104	3.79e-06	0.000179652	BraA01g012120.3C	A01	6294717	6297996	-	1530	protein_coding	- && sp|Q8S9L6|CRK29_ARATH Cysteine-rich receptor-like protein kinase 29 OS=Arabidopsis thaliana OX=3702 GN=CRK29 PE=2 SV=1 && PF01657:Salt stress response/antifungal|PF07714:Protein tyrosine kinase	-	-
BraA05g016210.3C	1047.54	1000.71	830.028	1854.79	3349.05	2681.86	959.428	2628.57	-1.45368	3.87e-06	0.000183324	BraA05g016210.3C	A05	9595793	9597033	+	936	protein_coding	- && - && PF08241:Methyltransferase domain	-	-
BraA06g041780.3C	97.2107	141.496	84.5888	300.993	347.755	291.507	107.765	313.418	-1.53924	3.98e-06	0.000188109	BraA06g041780.3C	A06	27509300	27512027	-	1389	protein_coding	- && sp|O23140|AP2M_ARATH AP-2 complex subunit mu OS=Arabidopsis thaliana OX=3702 GN=AP2M PE=1 SV=1 && PF00928:Adaptor complexes medium subunit family	-	-
BraA07g010380.3C	6.22149	4.65447	25.3767	102.656	299.423	62.4657	12.0842	154.848	-3.69585	3.99e-06	0.000188109	BraA07g010380.3C	A07	10276865	10278445	-	1581	protein_coding	- && sp|Q9SA87|BBE10_ARATH Berberine bridge enzyme-like 10 OS=Arabidopsis thaliana OX=3702 GN=At1g30720 PE=2 SV=1 && PF08031:Berberine and berberine like|PF01565:FAD binding domain	-	-
BraA04g020220.3C	727.914	446.829	550.885	209.3	236.945	190.52	575.209	212.255	1.43937	4.01e-06	0.000188853	BraA04g020220.3C	A04	15197348	15202382	+	642	protein_coding	- && sp|Q8RUN2|LOG1_ARATH Cytokinin riboside 5'-monophosphate phosphoribohydrolase LOG1 OS=Arabidopsis thaliana OX=3702 GN=LOG1 PE=1 SV=1 && PF03641:Possible lysine decarboxylase	-	-
BraA09g056620.3C	552.935	918.793	515.992	180.396	212.189	251.945	662.573	214.844	1.62495	4.06e-06	0.000190834	BraA09g056620.3C	A09	40487600	40489135	-	1536	protein_coding	- && sp|Q9LN49|KCS4_ARATH 3-ketoacyl-CoA synthase 4 OS=Arabidopsis thaliana OX=3702 GN=KCS4 PE=2 SV=1 && PF08392:FAE1/Type III polyketide synthase-like protein|PF08541:3-Oxoacyl-[acyl-carrier-protein (ACP)] synthase III C terminal	-	-
BraA04g018390.3C	22.5529	36.3049	54.9828	2.98999	1.17883	2.08219	37.9468	2.08367	4.16128	4.13e-06	0.000193947	BraA04g018390.3C	A04	13930415	13938768	-	4662	protein_coding	- && sp|Q9SKK2|RLP21_ARATH Receptor like protein 21 OS=Arabidopsis thaliana OX=3702 GN=RLP21 PE=3 SV=2 && PF01657:Salt stress response/antifungal|PF07714:Protein tyrosine kinase|PF13855:Leucine rich repeat	-	-
BraA10g003730.3C	289.299	305.333	542.426	126.576	56.5838	92.6575	379.02	91.9392	2.0402	4.17e-06	0.000195521	BraA10g003730.3C	A10	1965070	1966356	+	1287	protein_coding	- && sp|O23053|ARAS2_ARATH Probable membrane metalloprotease ARASP2, chloroplastic OS=Arabidopsis thaliana OX=3702 GN=ARASP2 PE=2 SV=1 && PF02163:Peptidase family M50	-	-
BraA02g045560.3C	62.9926	201.073	80.3594	15.9466	11.7883	20.8219	114.808	16.1856	2.82233	4.22e-06	0.000197701	BraA02g045560.3C	A02	31272530	31274085	+	792	protein_coding	- && sp|Q9C5H5|M3K5G_ARATH Mitogen-activated protein kinase kinase kinase 5 OS=Arabidopsis thaliana OX=3702 GN=MAPKKK5 PE=1 SV=1 && PF00069:Protein kinase domain	-	-
BraA05g006330.3C	2811.33	13636.7	8591.05	1713.27	1119.89	1779.23	8346.35	1537.46	2.4405	4.43e-06	0.000206783	BraA05g006330.3C	A05	3197411	3199985	+	1428	protein_coding	- && sp|P10896|RCA_ARATH Ribulose bisphosphate carboxylase/oxygenase activase, chloroplastic OS=Arabidopsis thaliana OX=3702 GN=RCA PE=1 SV=2 && PF00004:ATPase family associated with various cellular activities (AAA)	-	-
BraA02g006230.3C	3.88843	240.171	39.1223	0.996665	0	1.0411	94.3939	0.679253	7.07609	4.45e-06	0.00020775	BraA02g006230.3C	A02	2963383	2964330	-	948	protein_coding	- && sp|O50055|COL1_ARATH Zinc finger protein CONSTANS-LIKE 1 OS=Arabidopsis thaliana OX=3702 GN=COL1 PE=1 SV=1 && PF06203:CCT motif|PF00643:B-box zinc finger	C2C2-CO-like	C2C2->C2C2-CO-like
BraA08g015620.3C	531.937	633.939	798.307	205.313	137.923	273.808	654.728	205.681	1.66896	4.53e-06	0.000210919	BraA08g015620.3C	A08	12859500	12860456	-	957	protein_coding	- && sp|P34024|PLC_LISMO 1-phosphatidylinositol phosphodiesterase OS=Listeria monocytogenes serovar 1/2a (strain ATCC BAA-679 / EGD-e) OX=169963 GN=plcA PE=1 SV=1 && -	-	-
BraA06g033230.3C	137.65	112.638	126.883	292.023	307.674	294.63	125.724	298.109	-1.24446	4.54e-06	0.000210919	BraA06g033230.3C	A06	22732022	22732969	-	948	protein_coding	- && sp|Q3E936|MAKR1_ARATH Probable membrane-associated kinase regulator 1 OS=Arabidopsis thaliana OX=3702 GN=MAKR1 PE=1 SV=1 && -	-	-
BraA01g019340.3C	63.7702	90.2968	56.0401	2.98999	15.3248	7.28767	70.0357	8.53415	3.0579	4.59e-06	0.000213122	BraA01g019340.3C	A01	10345480	10347110	-	1053	protein_coding	- && sp|P22989|LDHB_HORVU L-lactate dehydrogenase B (Fragment) OS=Hordeum vulgare OX=4513 PE=1 SV=1 && PF02866:lactate/malate dehydrogenase, alpha/beta C-terminal domain|PF00056:lactate/malate dehydrogenase, NAD binding domain	-	-
BraA02g004820.3C	111.987	114.5	124.769	42.8566	25.9342	28.1096	117.085	32.3001	1.85265	4.64e-06	0.000214974	BraA02g004820.3C	A02	2349848	2359986	+	1773	protein_coding	- && sp|Q8GZ29|GH315_ARATH Indole-3-acetic acid-amido synthetase GH3.15 OS=Arabidopsis thaliana OX=3702 GN=GH3.15 PE=1 SV=1 && PF03321:GH3 auxin-responsive promoter	-	-
BraA01g001520.3C	342.959	296.955	751.783	127.573	96.664	115.562	463.899	113.266	2.03245	4.65e-06	0.000214974	BraA01g001520.3C	A01	772828	774829	+	1512	protein_coding	- && sp|Q9LHA1|C8D11_ARATH Cytochrome P450 81D11 OS=Arabidopsis thaliana OX=3702 GN=CYP81D11 PE=2 SV=1 && PF00067:Cytochrome P450	-	-
BraA02g029330.3C	0	0	0	19.9333	20.0401	19.7808	0	19.9181	-6.88718	4.68e-06	0.000215952	BraA02g029330.3C	A02	19003548	19005352	-	387	protein_coding	- && - && -	-	-
BraA02g026360.3C	2522.81	3060.78	4357.38	1272.74	1373.34	1204.55	3313.66	1283.54	1.36818	4.84e-06	0.000222934	BraA02g026360.3C	A02	15810292	15812540	-	1473	protein_coding	- && sp|O24629|SIGA_ARATH RNA polymerase sigma factor sigA OS=Arabidopsis thaliana OX=3702 GN=SIGA PE=1 SV=1 && PF04539:Sigma-70 region 3|PF04542:Sigma-70 region 2|PF04545:Sigma-70, region 4	-	-
BraA01g023890.3C	238.75	839.667	480.042	125.58	110.81	100.986	519.486	112.459	2.2071	4.85e-06	0.000222934	BraA01g023890.3C	A01	13786341	13788876	-	1050	protein_coding	- && sp|Q9SMU8|PER34_ARATH Peroxidase 34 OS=Arabidopsis thaliana OX=3702 GN=PER34 PE=1 SV=1 && PF00141:Peroxidase	-	-
BraA03g031170.3C	143.872	99.6057	96.2198	245.179	1169.4	547.616	113.232	654.065	-2.52854	4.85e-06	0.000222934	BraA03g031170.3C	A03	15536319	15537425	+	1107	protein_coding	- && sp|Q5PNY6|PUB21_ARATH U-box domain-containing protein 21 OS=Arabidopsis thaliana OX=3702 GN=PUB21 PE=2 SV=1 && -	-	-
BraA01g000240.3C	122.874	307.195	123.711	45.8466	31.8284	24.9863	184.594	34.2204	2.42968	4.86e-06	0.000222998	BraA01g000240.3C	A01	126436	129380	+	1617	protein_coding	- && sp|Q945F0|DTX47_ARATH Protein DETOXIFICATION 47, chloroplastic OS=Arabidopsis thaliana OX=3702 GN=DTX47 PE=2 SV=1 && PF01554:MatE	-	-
BraA03g059190.3C	12836.5	40679.2	32640.7	7887.6	4046.92	7223.12	28718.8	6385.88	2.169	5e-06	0.000229104	BraA03g059190.3C	A03	31408298	31410647	-	1509	protein_coding	- && sp|P25819|CATA2_ARATH Catalase-2 OS=Arabidopsis thaliana OX=3702 GN=CAT2 PE=1 SV=3 && PF06628:Catalase-related immune-responsive|PF00199:Catalase	-	-
BraA01g013470.3C	66.881	86.5732	49.6959	12.9566	8.2518	14.5753	67.7167	11.9279	2.49927	5.01e-06	0.00022922	BraA01g013470.3C	A01	7066463	7067884	-	1077	protein_coding	- && sp|Q96323|LDOX_ARATH Leucoanthocyanidin dioxygenase OS=Arabidopsis thaliana OX=3702 GN=LDOX PE=1 SV=1 && PF03171:2OG-Fe(II) oxygenase superfamily|PF14226:non-haem dioxygenase in morphine synthesis N-terminal	-	-
BraA02g007790.3C	27.219	61.439	166.006	441.522	720.264	541.37	84.8879	567.719	-2.7462	5.13e-06	0.000234168	BraA02g007790.3C	A02	3649601	3649909	-	309	protein_coding	- && sp|Q8L8Z8|GRXS2_ARATH Monothiol glutaredoxin-S2 OS=Arabidopsis thaliana OX=3702 GN=GRXS2 PE=3 SV=1 && PF00462:Glutaredoxin	-	-
BraA04g020930.3C	33.4405	3.72358	42.2944	397.669	147.354	242.575	26.4862	262.533	-3.31115	5.14e-06	0.000234168	BraA04g020930.3C	A04	15759066	15761739	+	1251	protein_coding	- && sp|Q9LKJ1|HIBC1_ARATH 3-hydroxyisobutyryl-CoA hydrolase 1 OS=Arabidopsis thaliana OX=3702 GN=CHY1 PE=1 SV=1 && PF16113:Enoyl-CoA hydratase/isomerase	-	-
BraA04g029150.3C	210.753	1253.91	175.522	56.8099	51.8685	65.589	546.73	58.0891	3.23416	5.17e-06	0.000234994	BraA04g029150.3C	A04	20236460	20238541	-	864	protein_coding	- && sp|Q4FPT7|GPH_PSYA2 Phosphoglycolate phosphatase OS=Psychrobacter arcticus (strain DSM 17307 / VKM B-2377 / 273-4) OX=259536 GN=Psyc_2124 PE=3 SV=1 && PF13419:Haloacid dehalogenase-like hydrolase	-	-
BraA06g035270.3C	126.763	207.589	53.9254	21.9266	22.3977	13.5342	129.426	19.2862	2.74895	5.24e-06	0.000237845	BraA06g035270.3C	A06	23877067	23879137	+	900	protein_coding	- && sp|Q8GXU5|SDI1_ARATH Protein SULFUR DEFICIENCY-INDUCED 1 OS=Arabidopsis thaliana OX=3702 GN=SDI1 PE=2 SV=1 && -	-	-
BraA09g003790.3C	330.517	502.683	576.262	1243.84	2049.98	1185.81	469.82	1493.21	-1.66882	5.25e-06	0.000237845	BraA09g003790.3C	A09	2383739	2384698	+	888	protein_coding	- && - && PF02622:Uncharacterized ACR, COG1678	-	-
BraA09g016440.3C	150.093	140.565	82.4741	436.539	409.054	314.411	124.378	386.668	-1.63333	5.29e-06	0.000239454	BraA09g016440.3C	A09	10111677	10114090	-	1278	protein_coding	- && - && PF05212:Protein of unknown function (DUF707)	-	-
BraA06g028240.3C	48.9942	21.4106	28.5487	0	0	1.0411	32.9845	0.347032	6.43064	5.55e-06	0.000250349	BraA06g028240.3C	A06	19630149	19631364	+	606	protein_coding	- && sp|Q93WU9|WRK51_ARATH Probable WRKY transcription factor 51 OS=Arabidopsis thaliana OX=3702 GN=WRKY51 PE=1 SV=1 && PF03106:WRKY DNA -binding domain	WRKY	WRKY
BraA02g008740.3C	26.4413	146.15	16.9178	1.99333	1.17883	3.12329	63.1698	2.09848	4.90015	5.55e-06	0.000250349	BraA02g008740.3C	A02	4119735	4120292	+	393	protein_coding	- && - && -	-	-
BraA09g000120.3C	324.295	1102.18	845.888	154.483	115.525	209.26	757.454	159.756	2.24429	5.56e-06	0.000250488	BraA09g000120.3C	A09	42727	44172	-	1446	protein_coding	- && sp|Q9M156|U72B1_ARATH UDP-glycosyltransferase 72B1 OS=Arabidopsis thaliana OX=3702 GN=UGT72B1 PE=1 SV=1 && PF00201:UDP-glucoronosyl and UDP-glucosyl transferase	-	-
BraA05g030350.3C	493.053	609.736	1001.32	174.416	266.415	149.918	701.37	196.916	1.83309	5.65e-06	0.00025388	BraA05g030350.3C	A05	22312241	22315019	+	1893	protein_coding	- && sp|Q8RWG2|CF107_ARATH Protein high chlorophyll fluorescent 107 OS=Arabidopsis thaliana OX=3702 GN=HCF107 PE=1 SV=1 && -	-	-
BraA01g015150.3C	342.959	423.557	311.921	85.7132	84.8757	157.205	359.479	109.265	1.71735	5.66e-06	0.000254187	BraA01g015150.3C	A01	8017453	8019603	+	1038	protein_coding	- && sp|Q1QVV7|MTNN_CHRSD 5'-methylthioadenosine/S-adenosylhomocysteine nucleosidase OS=Chromohalobacter salexigens (strain ATCC BAA-138 / DSM 3043 / CIP 106854 / NCIMB 13768 / 1H11) OX=290398 GN=mtnN PE=3 SV=1 && PF01048:Phosphorylase superfamily	-	-
BraA04g022780.3C	52.105	409.594	29.6061	7.97332	4.71532	12.4931	163.768	8.39393	4.2815	5.74e-06	0.000257518	BraA04g022780.3C	A04	16824506	16825494	-	723	protein_coding	- && sp|Q9SID1|BBX25_ARATH B-box zinc finger protein 25 OS=Arabidopsis thaliana OX=3702 GN=BBX25 PE=1 SV=2 && PF00643:B-box zinc finger	DBB	DBB
BraA10g021620.3C	8.55455	38.1667	32.7782	0	0	0	26.4998	0	7.07054	5.84e-06	0.000261405	BraA10g021620.3C	A10	15437103	15439347	+	1671	protein_coding	- && sp|Q4KSH9|BARS_ARATH Alpha-barbatene synthase OS=Arabidopsis thaliana OX=3702 GN=BS PE=1 SV=2 && PF01397:Terpene synthase, N-terminal domain|PF03936:Terpene synthase family, metal binding domain	-	-
BraA10g012240.3C	255.081	1248.33	706.317	162.456	86.0545	128.055	736.576	125.522	2.55169	5.87e-06	0.000261947	BraA10g012240.3C	A10	10141004	10143089	+	1311	protein_coding	- && sp|O81916|YC22_ARATH Uncharacterized calcium-binding protein At1g02270 OS=Arabidopsis thaliana OX=3702 GN=At1g02270 PE=2 SV=2 && PF03372:Endonuclease/Exonuclease/phosphatase family	-	-
BraA05g039110.3C	265.191	290.439	250.594	637.865	755.629	524.712	268.741	639.402	-1.24995	5.87e-06	0.000261947	BraA05g039110.3C	A05	26706862	26708626	-	987	protein_coding	- && sp|F4JAU3|P4H2_ARATH Prolyl 4-hydroxylase 2 OS=Arabidopsis thaliana OX=3702 GN=P4H2 PE=1 SV=1 && PF13640:2OG-Fe(II) oxygenase superfamily	-	-
BraA10g023640.3C	2.33306	1.86179	0	21.9266	30.6496	47.8904	1.39828	33.4889	-4.51053	5.89e-06	0.000262137	BraA10g023640.3C	A10	16357231	16357846	-	189	protein_coding	- && sp|P31169|KIN2_ARATH Stress-induced protein KIN2 OS=Arabidopsis thaliana OX=3702 GN=KIN2 PE=2 SV=1 && -	-	-
BraA08g010250.3C	237.194	170.354	240.021	74.7498	22.3977	35.3972	215.856	44.1816	2.28305	5.98e-06	0.000265865	BraA08g010250.3C	A08	8995274	8997044	+	1131	protein_coding	- && sp|P0C042|Y4597_ARATH Uncharacterized protein At4g15970 OS=Arabidopsis thaliana OX=3702 GN=At4g15970 PE=2 SV=1 && PF03407:Nucleotide-diphospho-sugar transferase	-	-
BraA09g038320.3C	5.4438	34.4431	56.0401	0	0	0	31.9757	0	7.34101	6.07e-06	0.00026939	BraA09g038320.3C	A09	30251055	30252413	-	1359	protein_coding	- && sp|Q9FZC5|FOX2_ARATH Berberine bridge enzyme-like 4 OS=Arabidopsis thaliana OX=3702 GN=FOX2 PE=2 SV=1 && PF01565:FAD binding domain|PF08031:Berberine and berberine like	-	-
BraA07g035330.3C	596.485	2005.15	380.65	188.37	146.175	131.178	994.094	155.241	2.67869	6.1e-06	0.000270179	BraA07g035330.3C	A07	24982236	24984474	+	1608	protein_coding	- && sp|Q9S7E9|GGT2_ARATH Glutamate--glyoxylate aminotransferase 2 OS=Arabidopsis thaliana OX=3702 GN=GGAT2 PE=1 SV=1 && PF00155:Aminotransferase class I and II	-	-
BraA07g041110.3C	472.055	469.171	768.701	195.346	189.791	224.877	569.976	203.338	1.48602	6.14e-06	0.000271914	BraA07g041110.3C	A07	27773803	27785198	-	3435	protein_coding	- && sp|P92946|SUT22_ARATH Sulfate transporter 2.2 OS=Arabidopsis thaliana OX=3702 GN=SULTR2;2 PE=1 SV=3 && PF01740:STAS domain|PF00916:Sulfate permease family	-	-
BraA03g009800.3C	23.3306	98.6748	32.7782	0	3.53649	0	51.5945	1.17883	5.54043	6.18e-06	0.000273182	BraA03g009800.3C	A03	4206332	4206907	-	576	protein_coding	- && - && -	-	-
BraA02g019470.3C	188.978	80.9878	172.35	311.956	1151.72	961.972	147.438	808.548	-2.45464	6.27e-06	0.000276505	BraA02g019470.3C	A02	11158374	11159447	-	828	protein_coding	- && - && PF04601:Domain of unknown function (DUF569)	-	-
BraA04g001130.3C	3.88843	9.30895	12.6883	68.7699	73.0874	42.6849	8.62857	61.5141	-2.85782	6.29e-06	0.000276987	BraA04g001130.3C	A04	739515	740914	-	972	protein_coding	- && sp|Q9FGK3|MO25N_ARATH Putative MO25-like protein At5g47540 OS=Arabidopsis thaliana OX=3702 GN=At5g47540 PE=2 SV=1 && PF08569:Mo25-like	-	-
BraA09g058670.3C	184.312	197.35	138.514	352.819	667.217	596.548	173.392	538.861	-1.63441	6.39e-06	0.000281109	BraA09g058670.3C	A09	41559598	41561574	+	1977	protein_coding	- && sp|Q9M9E0|LRKS1_ARATH L-type lectin-domain containing receptor kinase S.1 OS=Arabidopsis thaliana OX=3702 GN=LECRKS1 PE=1 SV=1 && PF00069:Protein kinase domain|PF00139:Legume lectin domain	-	-
BraA05g018010.3C	17.8868	9.30895	20.0899	131.56	55.405	88.4931	15.7619	91.8193	-2.54569	6.44e-06	0.000282656	BraA05g018010.3C	A05	11017221	11020569	+	2283	protein_coding	- && sp|C0LGG4|Y1518_ARATH Probable LRR receptor-like serine/threonine-protein kinase At1g51860 OS=Arabidopsis thaliana OX=3702 GN=At1g51860 PE=2 SV=2 && PF12819:Malectin-like domain|PF00069:Protein kinase domain	-	-
BraA01g027780.3C	0	0	0	19.9333	33.0072	11.4521	0	21.4642	-6.99279	6.56e-06	0.000287681	BraA01g027780.3C	A01	17989760	17990967	+	681	protein_coding	- && sp|Q94K05|TCPQ_ARATH T-complex protein 1 subunit theta OS=Arabidopsis thaliana OX=3702 GN=CCT8 PE=1 SV=1 && PF00118:TCP-1/cpn60 chaperonin family	-	-
BraA07g023390.3C	0	0	0	30.8966	47.1532	5.20548	0	27.7517	-7.36403	6.58e-06	0.000288079	BraA07g023390.3C	A07	18642208	18647043	+	2337	protein_coding	- && - && PF08284:Retroviral aspartyl protease|PF03732:Retrotransposon gag protein	-	-
BraAnng005650.3C	0	0	0	12.9566	63.6568	9.36986	0	28.6611	-7.40887	6.6e-06	0.000288492	BraAnng005650.3C	Scaffold0966	22485	22860	+	240	protein_coding	- && sp|Q8L8W5|CP21B_ARATH Peptidyl-prolyl cis-trans isomerase CYP21-2 OS=Arabidopsis thaliana OX=3702 GN=CYP21-2 PE=2 SV=1 && -	-	-
BraA07g005830.3C	0	0	0	28.9033	31.8284	8.32876	0	23.0201	-7.09497	6.61e-06	0.000288551	BraA07g005830.3C	A07	4795713	4796787	-	324	protein_coding	- && sp|O23207|FQRL2_ARATH Probable NAD(P)H dehydrogenase (quinone) FQR1-like 2 OS=Arabidopsis thaliana OX=3702 GN=At4g36750 PE=1 SV=1 && -	-	-
BraA09g021980.3C	0	0	0	29.8999	87.2333	2.08219	0	39.7385	-7.88191	6.63e-06	0.000288852	BraA09g021980.3C	A09	14399465	14405105	+	1311	protein_coding	- && sp|Q9SYS7|CRK39_ARATH Putative cysteine-rich receptor-like protein kinase 39 OS=Arabidopsis thaliana OX=3702 GN=CRK39 PE=3 SV=1 && PF07714:Protein tyrosine kinase|PF01657:Salt stress response/antifungal	-	-
BraA01g032040.3C	784.685	1319.08	1149.35	473.416	284.098	346.685	1084.37	368.066	1.5579	6.65e-06	0.000288858	BraA01g032040.3C	A01	21837506	21840289	-	1122	protein_coding	- && sp|Q9LVD9|DTX40_ARATH Protein DETOXIFICATION 40 OS=Arabidopsis thaliana OX=3702 GN=DTX40 PE=1 SV=1 && PF01554:MatE	-	-
BraA01g029340.3C	27.219	75.4025	21.1472	0	1.17883	2.08219	41.2562	1.08701	5.26428	6.65e-06	0.000288858	BraA01g029340.3C	A01	19360526	19363588	+	2085	protein_coding	- && sp|Q9SY89|Y1661_ARATH Putative G-type lectin S-receptor-like serine/threonine-protein kinase At1g61610 OS=Arabidopsis thaliana OX=3702 GN=At1g61610 PE=3 SV=1 && PF08276:PAN-like domain|PF00954:S-locus glycoprotein domain|PF07714:Protein tyrosine kinase|PF01453:D-mannose binding lectin	-	-
BraA03g020970.3C	104.988	80.9878	96.2198	198.336	351.291	482.027	94.0651	343.885	-1.86934	6.85e-06	0.000297159	BraA03g020970.3C	A03	9989965	9991740	+	1182	protein_coding	- && sp|O48814|BIK1_ARATH Serine/threonine-protein kinase BIK1 OS=Arabidopsis thaliana OX=3702 GN=BIK1 PE=1 SV=1 && PF07714:Protein tyrosine kinase	-	-
BraA08g027900.3C	0	0	0	7.97332	48.332	19.7808	0	25.362	-7.23248	7.02e-06	0.000303753	BraA08g027900.3C	A08	19581883	19582227	+	345	protein_coding	- && - && -	-	-
BraA08g005230.3C	90.2116	55.8537	85.6462	226.243	211.01	226.959	77.2371	221.404	-1.51859	7.22e-06	0.000312251	BraA08g005230.3C	A08	3953787	3958553	-	1518	protein_coding	- && sp|Q9LUH2|DTX19_ARATH Protein DETOXIFICATION 19 OS=Arabidopsis thaliana OX=3702 GN=DTX19 PE=2 SV=1 && PF01554:MatE	-	-
BraA05g041290.3C	115.875	100.537	148.03	356.806	284.098	311.288	121.481	317.397	-1.38793	7.27e-06	0.00031355	BraA05g041290.3C	A05	27817108	27818880	-	831	protein_coding	- && sp|Q39208|SC5D1_ARATH Delta(7)-sterol-C5(6)-desaturase 1 OS=Arabidopsis thaliana OX=3702 GN=STE1 PE=1 SV=2 && PF04116:Fatty acid hydroxylase superfamily	-	-
BraA03g001950.3C	36.5512	283.923	16.9178	1.99333	3.53649	7.28767	112.464	4.27249	4.71839	7.43e-06	0.000319951	BraA03g001950.3C	A03	882941	884015	-	690	protein_coding	- && sp|Q8LC76|CYT7_ARATH Cysteine proteinase inhibitor 7 OS=Arabidopsis thaliana OX=3702 GN=CYS7 PE=2 SV=2 && PF16845:Aspartic acid proteinase inhibitor	-	-
BraA03g055670.3C	53.6603	213.175	146.973	8.96998	11.7883	29.1507	137.936	16.6363	3.04892	7.48e-06	0.000321762	BraA03g055670.3C	A03	29092739	29093908	-	855	protein_coding	- && sp|O80803|XTH17_ARATH Probable xyloglucan endotransglucosylase/hydrolase protein 17 OS=Arabidopsis thaliana OX=3702 GN=XTH17 PE=1 SV=1 && PF00722:Glycosyl hydrolases family 16|PF06955:Xyloglucan endo-transglycosylase (XET) C-terminus	-	-
BraA02g005320.3C	164.869	109.846	68.7284	0	0	12.4931	114.481	4.16438	4.77073	7.63e-06	0.000327865	BraA02g005320.3C	A02	2527929	2529785	+	1221	protein_coding	- && sp|Q9FMT1|LEU31_ARATH 3-isopropylmalate dehydrogenase 1, chloroplastic OS=Arabidopsis thaliana OX=3702 GN=IMDH1 PE=1 SV=1 && PF00180:Isocitrate/isopropylmalate dehydrogenase	-	-
BraA10g023170.3C	59.8818	179.663	64.499	17.94	12.9671	13.5342	101.348	14.8138	2.77118	7.66e-06	0.00032844	BraA10g023170.3C	A10	16130326	16132305	-	942	protein_coding	- && sp|Q9C7U7|MYB20_ARATH Transcription factor MYB20 OS=Arabidopsis thaliana OX=3702 GN=MYB20 PE=2 SV=1 && PF00249:Myb-like DNA-binding domain	MYB	MYB->MYB
BraA02g025290.3C	0	0	1.05736	34.8833	17.6824	30.1918	0.352454	27.5858	-6.39742	7.68e-06	0.000329016	BraA02g025290.3C	A02	15169431	15173316	-	669	protein_coding	- && sp|Q9SAK4|SSDH_ARATH Succinate-semialdehyde dehydrogenase, mitochondrial OS=Arabidopsis thaliana OX=3702 GN=ALDH5F1 PE=1 SV=2 && PF00171:Aldehyde dehydrogenase family	-	-
BraA09g058040.3C	81.657	55.8537	80.3594	194.35	218.083	194.685	72.6234	202.373	-1.4776	7.7e-06	0.000329016	BraA09g058040.3C	A09	41235606	41237278	+	801	protein_coding	- && sp|Q39222|RAA1B_ARATH Ras-related protein RABA1b OS=Arabidopsis thaliana OX=3702 GN=RABA1B PE=1 SV=1 && PF00071:Ras family	-	-
BraA01g023070.3C	0	0	0	23.92	28.2919	10.411	0	20.8743	-6.95359	7.71e-06	0.000329016	BraA01g023070.3C	A01	13061921	13063701	-	483	protein_coding	- && - && -	-	-
BraA05g012530.3C	0	0	3.17208	47.8399	27.1131	31.2329	1.05736	35.3953	-5.21049	7.8e-06	0.000332111	BraA05g012530.3C	A05	6804507	6807832	+	2838	protein_coding	- && sp|Q9SW97|GLR35_ARATH Glutamate receptor 3.5 OS=Arabidopsis thaliana OX=3702 GN=GLR3.5 PE=2 SV=2 && PF00497:Bacterial extracellular solute-binding proteins, family 3|PF00060:Ligand-gated ion channel|PF01094:Receptor family ligand binding region	-	-
BraA01g006060.3C	55.2157	153.598	78.2447	20.93	11.7883	8.32876	95.686	13.6823	2.80041	7.8e-06	0.000332111	BraA01g006060.3C	A01	2935543	2937056	+	603	protein_coding	- && sp|Q39242|TRXB2_ARATH Thioredoxin reductase 2 OS=Arabidopsis thaliana OX=3702 GN=NTR2 PE=2 SV=2 && PF07992:Pyridine nucleotide-disulphide oxidoreductase	-	-
BraA02g039880.3C	83.2124	115.431	68.7284	13.9533	0	2.08219	89.1239	5.34517	4.03287	7.84e-06	0.000333289	BraA02g039880.3C	A02	27715668	27717584	-	906	protein_coding	- && sp|Q8GXU5|SDI1_ARATH Protein SULFUR DEFICIENCY-INDUCED 1 OS=Arabidopsis thaliana OX=3702 GN=SDI1 PE=2 SV=1 && -	-	-
BraA02g022090.3C	15.5537	47.4756	12.6883	0	0	0	25.2392	0	7.00347	8.09e-06	0.00034336	BraA02g022090.3C	A02	12916821	12918750	+	969	protein_coding	- && sp|Q9C9C8|MY122_ARATH Transcription factor MYB122 OS=Arabidopsis thaliana OX=3702 GN=MYB122 PE=1 SV=1 && PF00249:Myb-like DNA-binding domain	MYB	MYB->MYB
BraA05g036760.3C	20.2198	24.2033	34.8929	72.7565	163.857	129.096	26.4387	121.903	-2.21079	8.25e-06	0.000349557	BraA05g036760.3C	A05	25536883	25537224	+	342	protein_coding	- && - && PF02519:Auxin responsive protein	-	-
BraA03g045310.3C	135.317	211.313	108.908	36.8766	27.1131	47.8904	151.846	37.2933	2.02311	8.42e-06	0.000355992	BraA03g045310.3C	A03	22944705	22946102	+	1227	protein_coding	- && - && -	-	-
BraA04g014950.3C	178.09	288.577	524.451	88.7032	77.8027	68.7123	330.373	78.4061	2.0734	8.61e-06	0.000363695	BraA04g014950.3C	A04	11532763	11534160	+	1398	protein_coding	- && sp|Q940Z5|PMAT1_ARATH Phenolic glucoside malonyltransferase 1 OS=Arabidopsis thaliana OX=3702 GN=PMAT1 PE=1 SV=1 && PF02458:Transferase family	-	-
BraA09g050010.3C	348.403	218.76	286.545	591.022	874.691	877.644	284.569	781.119	-1.45581	8.63e-06	0.000364037	BraA09g050010.3C	A09	37190795	37194308	-	1878	protein_coding	- && sp|Q9FNX5|DRP1E_ARATH Phragmoplastin DRP1E OS=Arabidopsis thaliana OX=3702 GN=DRP1E PE=1 SV=1 && PF01031:Dynamin central region|PF00350:Dynamin family|PF02212:Dynamin GTPase effector domain	-	-
BraA06g038250.3C	4579.79	3926.51	4053.92	7954.38	10271.1	8082.02	4186.74	8769.18	-1.06653	8.73e-06	0.000367176	BraA06g038250.3C	A06	25434834	25435912	+	762	protein_coding	- && sp|Q41963|TIP12_ARATH Aquaporin TIP1-2 OS=Arabidopsis thaliana OX=3702 GN=TIP1-2 PE=1 SV=2 && PF00230:Major intrinsic protein	-	-
BraA09g015890.3C	601.929	814.533	850.118	1734.2	3738.07	1941.64	755.527	2471.3	-1.70984	8.73e-06	0.000367176	BraA09g015890.3C	A09	9562013	9562885	+	747	protein_coding	- && sp|Q9FI14|TAO1_ARATH Disease resistance protein TAO1 OS=Arabidopsis thaliana OX=3702 GN=TAO1 PE=3 SV=1 && PF01582:TIR domain|PF13499:EF-hand domain pair	-	-
BraA06g038380.3C	34.9959	16.7561	31.7208	163.453	80.1604	145.753	27.8243	129.789	-2.22108	8.8e-06	0.000369355	BraA06g038380.3C	A06	25494986	25495315	+	330	protein_coding	- && - && PF01165:Ribosomal protein S21	-	-
BraA09g014640.3C	689.807	960.683	1102.83	396.673	345.397	376.877	917.773	372.982	1.29821	8.83e-06	0.000370177	BraA09g014640.3C	A09	8536125	8538065	+	1941	protein_coding	- && sp|Q9SZ67|WRK19_ARATH Probable WRKY transcription factor 19 OS=Arabidopsis thaliana OX=3702 GN=WRKY19 PE=1 SV=1 && -	-	-
BraA05g008320.3C	1642.47	480.342	1369.28	268.103	272.309	297.753	1164.03	279.389	2.05888	8.86e-06	0.000370511	BraA05g008320.3C	A05	4290862	4293647	+	2160	protein_coding	- && sp|P35510|PAL1_ARATH Phenylalanine ammonia-lyase 1 OS=Arabidopsis thaliana OX=3702 GN=PAL1 PE=1 SV=3 && PF00221:Aromatic amino acid lyase	-	-
BraA03g005990.3C	255.081	8.37805	212.529	9.96665	0	4.16438	158.663	4.71034	5.05627	8.87e-06	0.000370511	BraA03g005990.3C	A03	2636394	2637851	+	1191	protein_coding	- && sp|P13417|CHS3_SINAL Chalcone synthase 3 OS=Sinapis alba OX=3728 GN=CHS3 PE=2 SV=1 && PF00195:Chalcone and stilbene synthases, N-terminal domain|PF02797:Chalcone and stilbene synthases, C-terminal domain	-	-
BraA10g029460.3C	133.762	72.6098	255.881	33.8866	25.9342	19.7808	154.084	26.5339	2.5352	8.91e-06	0.000371663	BraA10g029460.3C	A10	18803814	18804449	-	636	protein_coding	- && - && PF05553:Cotton fibre expressed protein	-	-
BraA04g017930.3C	50.5496	18.6179	32.7782	120.596	269.952	140.548	33.9819	177.032	-2.37474	8.97e-06	0.000373752	BraA04g017930.3C	A04	13657030	13657590	+	402	protein_coding	- && - && -	-	-
BraA05g037020.3C	75.4355	532.472	43.3518	21.9266	10.6095	11.4521	217.086	14.6627	3.8847	9.08e-06	0.000377863	BraA05g037020.3C	A05	25635806	25638579	-	2271	protein_coding	- && - && PF04632:Fusaric acid resistance protein family	-	-
BraA09g044700.3C	39.662	27.9268	16.9178	113.62	189.791	97.863	28.1689	133.758	-2.23631	9.17e-06	0.000380844	BraA09g044700.3C	A09	34342438	34343597	+	609	protein_coding	- && - && -	-	-
BraA01g026750.3C	256.636	393.768	222.046	111.626	54.2261	67.6712	290.817	77.8413	1.89893	9.37e-06	0.000388836	BraA01g026750.3C	A01	16911836	16913708	-	918	protein_coding	- && sp|Q9QXN3|TRIP4_MOUSE Activating signal cointegrator 1 OS=Mus musculus OX=10090 GN=Trip4 PE=1 SV=2 && PF04266:ASCH domain	-	-
BraA06g016090.3C	219.307	192.695	79.302	721.585	1325	440.383	163.768	828.991	-2.33775	9.4e-06	0.000389312	BraA06g016090.3C	A06	8749626	8752698	+	1479	protein_coding	- && sp|Q42547|CATA3_ARATH Catalase-3 OS=Arabidopsis thaliana OX=3702 GN=CAT3 PE=1 SV=3 && PF06628:Catalase-related immune-responsive|PF00199:Catalase	-	-
BraA01g001080.3C	60.6595	31.6504	24.3193	2.98999	0	0	38.8764	0.996665	5.22132	9.53e-06	0.000394305	BraA01g001080.3C	A01	496908	498395	-	1074	protein_coding	- && sp|Q02971|CADH7_ARATH Cinnamyl alcohol dehydrogenase 7 OS=Arabidopsis thaliana OX=3702 GN=CAD7 PE=1 SV=2 && PF08240:Alcohol dehydrogenase GroES-like domain|PF00107:Zinc-binding dehydrogenase	-	-
BraA07g039540.3C	59.1041	40.9594	42.2944	120.596	170.93	167.616	47.4526	153.048	-1.68386	9.61e-06	0.000396789	BraA07g039540.3C	A07	27045095	27045892	+	798	protein_coding	- && sp|Q9SGS5|Y1607_ARATH Uncharacterized protein At1g76070 OS=Arabidopsis thaliana OX=3702 GN=At1g76070 PE=1 SV=1 && -	-	-
BraA02g002490.3C	91.7669	387.252	329.897	59.7999	31.8284	44.7671	269.639	45.4651	2.56489	9.69e-06	0.000399479	BraA02g002490.3C	A02	1264374	1265896	+	1371	protein_coding	- && sp|Q9FI78|HST_ARATH Shikimate O-hydroxycinnamoyltransferase OS=Arabidopsis thaliana OX=3702 GN=HST PE=1 SV=1 && PF02458:Transferase family	-	-
BraA05g006180.3C	73.1025	291.37	98.3345	25.9133	4.71532	17.6986	154.269	16.1091	3.25047	9.83e-06	0.000404241	BraA05g006180.3C	A05	3115602	3118158	-	1326	protein_coding	- && sp|P92961|PROT1_ARATH Proline transporter 1 OS=Arabidopsis thaliana OX=3702 GN=PROT1 PE=1 SV=1 && PF01490:Transmembrane amino acid transporter protein	-	-
BraA06g041930.3C	5.4438	91.2277	14.803	0	0	0	37.1582	0	7.56076	9.85e-06	0.000404241	BraA06g041930.3C	A06	27578940	27581374	+	972	protein_coding	- && sp|Q9FL26|WRKY8_ARATH WRKY transcription factor 8 OS=Arabidopsis thaliana OX=3702 GN=WRKY8 PE=1 SV=1 && PF03106:WRKY DNA -binding domain	WRKY	WRKY
BraA09g022570.3C	77.7686	90.2968	79.302	23.92	16.5036	23.9452	82.4558	21.4563	1.93688	9.85e-06	0.000404241	BraA09g022570.3C	A09	14964650	14966439	-	657	protein_coding	- && sp|Q9LVU1|VAP21_ARATH Vesicle-associated protein 2-1 OS=Arabidopsis thaliana OX=3702 GN=PVA21 PE=1 SV=1 && PF00635:MSP (Major sperm protein) domain	-	-
BraA03g031300.3C	48.9942	514.785	20.0899	6.97665	8.2518	11.4521	194.623	8.8935	4.45177	9.93e-06	0.000406915	BraA03g031300.3C	A03	15573845	15575961	-	1512	protein_coding	- && sp|Q9SRQ1|C89A9_ARATH Cytochrome P450 89A9 OS=Arabidopsis thaliana OX=3702 GN=CYP89A9 PE=2 SV=1 && PF00067:Cytochrome P450	-	-
BraA06g028220.3C	230.195	564.122	374.306	125.58	64.8356	100.986	389.541	97.1339	2.00133	1e-05	0.00040976	BraA06g028220.3C	A06	19617300	19617667	-	243	protein_coding	- && sp|Q9FGF6|GLV2_ARATH Protein GOLVEN 2 OS=Arabidopsis thaliana OX=3702 GN=GLV2 PE=1 SV=1 && -	-	-
BraA05g003820.3C	109.654	85.6423	54.9828	211.293	470.353	300.877	83.4263	327.507	-1.96859	1.02e-05	0.000414474	BraA05g003820.3C	A05	1993935	1996039	-	1248	protein_coding	- && sp|Q96DI7|SNR40_HUMAN U5 small nuclear ribonucleoprotein 40 kDa protein OS=Homo sapiens OX=9606 GN=SNRNP40 PE=1 SV=1 && PF00400:WD domain, G-beta repeat|PF12894:Anaphase-promoting complex subunit 4 WD40 domain	-	-
BraA09g031410.3C	0	0	0	27.9066	51.8685	4.16438	0	27.9798	-7.37555	1.02e-05	0.000414474	BraA09g031410.3C	A09	24273071	24275415	-	1011	protein_coding	- && - && -	-	-
BraA05g037570.3C	2088.09	1575.07	2220.46	3749.45	7090.66	5489.7	1961.21	5443.27	-1.47269	1.02e-05	0.000414474	BraA05g037570.3C	A05	25870229	25872062	+	1257	protein_coding	- && sp|Q39030|KPK2_ARATH Serine/threonine-protein kinase AtPK2/AtPK19 OS=Arabidopsis thaliana OX=3702 GN=ATPK2 PE=1 SV=2 && PF00069:Protein kinase domain	-	-
BraA08g007750.3C	3589.02	3537.4	4828.97	1880.71	1932.1	1711.56	3985.13	1841.46	1.1137	1.02e-05	0.000415221	BraA08g007750.3C	A08	6885969	6895373	-	6828	protein_coding	- && sp|Q38970|ACC1_ARATH Acetyl-CoA carboxylase 1 OS=Arabidopsis thaliana OX=3702 GN=ACC1 PE=1 SV=1 && PF00364:Biotin-requiring enzyme|PF01039:Carboxyl transferase domain|PF02786:Carbamoyl-phosphate synthase L chain, ATP binding domain|PF08326:Acetyl-CoA carboxylase, central region|PF00289:Biotin carboxylase, N-terminal domain	-	-
BraA05g009450.3C	90.2116	53.061	46.5239	142.523	811.034	323.781	63.2655	425.779	-2.74735	1.02e-05	0.000415221	BraA05g009450.3C	A05	5043347	5046385	+	1485	protein_coding	- && sp|Q8VZP6|GUX8_ARATH Putative glucuronosyltransferase PGSIP8 OS=Arabidopsis thaliana OX=3702 GN=PGSIP8 PE=2 SV=1 && -	-	-
BraA08g021310.3C	157.87	179.663	319.323	745.505	622.422	625.698	218.952	664.542	-1.60414	1.05e-05	0.000424122	BraA08g021310.3C	A08	16157608	16158618	-	612	protein_coding	- && sp|O23164|CRPM4_ARATH Cold-regulated 413 plasma membrane protein 4 OS=Arabidopsis thaliana OX=3702 GN=At4g37220 PE=2 SV=2 && PF05562:Cold acclimation protein WCOR413	-	-
BraA05g030690.3C	1476.05	51.1992	813.11	9.96665	0	8.32876	780.119	6.09847	6.99232	1.05e-05	0.000426799	BraA05g030690.3C	A05	22521760	22523386	+	1353	protein_coding	- && sp|O04309|JAL35_ARATH Jacalin-related lectin 35 OS=Arabidopsis thaliana OX=3702 GN=JAL35 PE=1 SV=1 && PF01419:Jacalin-like lectin domain	-	-
BraA01g029430.3C	1.55537	2.79268	0	34.8833	23.5766	31.2329	1.44935	29.8976	-4.32727	1.06e-05	0.000427991	BraA01g029430.3C	A01	19458244	19459253	-	603	protein_coding	- && sp|Q9SA63|LFG4_ARATH Protein LIFEGUARD 4 OS=Arabidopsis thaliana OX=3702 GN=LFG4 PE=2 SV=1 && -	-	-
BraA08g023650.3C	67898.2	60160.9	75371.8	146213	271863	151118	67810.3	189731	-1.48438	1.06e-05	0.000427991	BraA08g023650.3C	A08	17431324	17432127	-	804	protein_coding	- && sp|P04778|CB1C_ARATH Chlorophyll a-b binding protein 1, chloroplastic OS=Arabidopsis thaliana OX=3702 GN=LHCB1.3 PE=1 SV=1 && PF00504:Chlorophyll A-B binding protein	-	-
BraA02g006550.3C	895.116	416.11	234.734	101.66	82.518	131.178	515.32	105.119	2.29369	1.06e-05	0.000428574	BraA02g006550.3C	A02	3090744	3093090	-	1071	protein_coding	- && sp|Q9FMD9|GLN14_ARATH Glutamine synthetase cytosolic isozyme 1-4 OS=Arabidopsis thaliana OX=3702 GN=GLN1-4 PE=1 SV=1 && PF03951:Glutamine synthetase, beta-Grasp domain|PF00120:Glutamine synthetase, catalytic domain	-	-
BraA06g009980.3C	38.8843	39.0976	50.7533	5.97999	1.17883	6.24657	42.9117	4.46846	3.23801	1.07e-05	0.00042985	BraA06g009980.3C	A06	5411136	5413890	-	1863	protein_coding	- && sp|Q9LMX4|PPA1_ARATH Probable inactive purple acid phosphatase 1 OS=Arabidopsis thaliana OX=3702 GN=PAP1 PE=2 SV=1 && PF00149:Calcineurin-like phosphoesterase|PF14008:Iron/zinc purple acid phosphatase-like protein C|PF16656:Purple acid Phosphatase, N-terminal domain|PF17808:Fn3-like domain from Purple Acid Phosphatase	-	-
BraA02g006260.3C	260.525	439.382	345.757	86.7098	120.241	138.466	348.555	115.139	1.59817	1.07e-05	0.000429907	BraA02g006260.3C	A02	2976098	2977799	+	762	protein_coding	- && sp|Q9FVR6|Y1222_ARATH Uncharacterized protein At1g32220, chloroplastic OS=Arabidopsis thaliana OX=3702 GN=At1g32220 PE=1 SV=1 && PF13460:NAD(P)H-binding	-	-
BraA07g008080.3C	791.684	600.427	562.516	271.093	244.018	306.082	651.542	273.731	1.25133	1.07e-05	0.000429907	BraA07g008080.3C	A07	8175214	8176014	-	801	protein_coding	- && - && PF13920:Zinc finger, C3HC4 type (RING finger)	-	-
BraA03g015000.3C	214.641	281.13	94.1051	22.9233	20.0401	55.1781	196.626	32.7138	2.58611	1.07e-05	0.000430123	BraA03g015000.3C	A03	6687940	6689355	+	1233	protein_coding	- && sp|P41376|IF4A1_ARATH Eukaryotic initiation factor 4A-1 OS=Arabidopsis thaliana OX=3702 GN=EIF4A1 PE=1 SV=1 && PF00271:Helicase conserved C-terminal domain|PF00270:DEAD/DEAH box helicase	-	-
BraA04g029520.3C	24.8859	29.7886	69.7858	3.98666	1.17883	3.12329	41.4868	2.76292	3.88164	1.07e-05	0.00043013	BraA04g029520.3C	A04	20433868	20441502	+	1590	protein_coding	- && sp|Q949U1|C79F1_ARATH Dihomomethionine N-hydroxylase OS=Arabidopsis thaliana OX=3702 GN=CYP79F1 PE=1 SV=1 && PF00067:Cytochrome P450	-	-
BraA03g001840.3C	264.413	1997.7	154.375	53.8199	8.2518	79.1233	805.496	47.065	4.09522	1.08e-05	0.000430395	BraA03g001840.3C	A03	840218	841180	-	963	protein_coding	- && sp|Q9FF79|NAS1_ARATH Nicotianamine synthase 1 OS=Arabidopsis thaliana OX=3702 GN=NAS1 PE=2 SV=1 && PF03059:Nicotianamine synthase protein	-	-
BraA04g009650.3C	2685.35	1980.01	2321.96	4221.87	8970.89	7389.7	2329.11	6860.82	-1.5585	1.08e-05	0.000432651	BraA04g009650.3C	A04	7437598	7440037	-	1215	protein_coding	- && sp|Q9FKH6|B561P_ARATH Cytochrome b561 and DOMON domain-containing protein At5g35735 OS=Arabidopsis thaliana OX=3702 GN=At5g35735 PE=2 SV=1 && PF03188:Eukaryotic cytochrome b561|PF04526:Protein of unknown function (DUF568)	-	-
BraA02g015440.3C	2797.34	1376.79	2298.7	4197.95	10265.2	11935.1	2157.61	8799.44	-2.02791	1.09e-05	0.000435674	BraA02g015440.3C	A02	8072302	8074416	-	1746	protein_coding	- && sp|Q04980|LTI65_ARATH Low-temperature-induced 65 kDa protein OS=Arabidopsis thaliana OX=3702 GN=LTI65 PE=2 SV=2 && -	-	-
BraA03g041300.3C	91.7669	342.569	59.2122	11.96	24.7554	18.7397	164.516	18.485	3.15799	1.09e-05	0.000435674	BraA03g041300.3C	A03	20707256	20707531	-	276	protein_coding	- && sp|Q9SD96|SNP29_ARATH SNAP25 homologous protein SNAP29 OS=Arabidopsis thaliana OX=3702 GN=SNAP29 PE=2 SV=1 && -	-	-
BraA07g041890.3C	185.867	223.415	164.948	49.8332	81.3392	57.2603	191.41	62.8109	1.61163	1.1e-05	0.000436846	BraA07g041890.3C	A07	28152310	28154701	+	969	protein_coding	- && sp|O23654|VATA_ARATH V-type proton ATPase catalytic subunit A OS=Arabidopsis thaliana OX=3702 GN=VHA-A PE=1 SV=1 && PF02874:ATP synthase alpha/beta family, beta-barrel domain|PF16886:ATPsynthase alpha/beta subunit N-term extension|PF00006:ATP synthase alpha/beta family, nucleotide-binding domain	-	-
BraA03g019700.3C	126.763	276.476	108.908	40.8632	21.2189	39.5616	170.716	33.8813	2.32917	1.1e-05	0.000437646	BraA03g019700.3C	A03	9355909	9357760	+	948	protein_coding	- && sp|Q0PGJ6|AKRC9_ARATH NADPH-dependent aldo-keto reductase, chloroplastic OS=Arabidopsis thaliana OX=3702 GN=AKR4C9 PE=1 SV=1 && PF00248:Aldo/keto reductase family	-	-
BraA03g031420.3C	941.778	419.833	801.479	197.34	117.883	251.945	721.03	189.056	1.93044	1.1e-05	0.000437646	BraA03g031420.3C	A03	15636130	15640089	+	2298	protein_coding	- && sp|Q9SRV5|METE2_ARATH 5-methyltetrahydropteroyltriglutamate--homocysteine methyltransferase 2 OS=Arabidopsis thaliana OX=3702 GN=MS2 PE=1 SV=1 && PF01717:Cobalamin-independent synthase, Catalytic domain|PF08267:Cobalamin-independent synthase, N-terminal domain	-	-
BraA06g001580.3C	161.759	110.776	65.5564	22.9233	28.2919	21.863	112.697	24.3594	2.21539	1.12e-05	0.000444313	BraA06g001580.3C	A06	975614	976438	-	825	protein_coding	- && sp|Q9LNN2|LECT3_ARATH Lectin-like protein At1g53070 OS=Arabidopsis thaliana OX=3702 GN=At1g53070 PE=2 SV=1 && PF00139:Legume lectin domain	-	-
BraA07g038660.3C	99.5438	99.6057	231.562	537.202	423.2	712.109	143.57	557.504	-1.96028	1.13e-05	0.000446711	BraA07g038660.3C	A07	26557852	26558999	-	738	protein_coding	- && sp|Q9S7M2|TI10B_ARATH Protein TIFY 10B OS=Arabidopsis thaliana OX=3702 GN=TIFY10B PE=1 SV=1 && PF06200:tify domain|PF09425:Divergent CCT motif	Tify	Tify
BraA01g013890.3C	237.972	738.199	126.883	62.7899	49.5108	16.6575	367.685	42.9861	3.09664	1.13e-05	0.00044745	BraA01g013890.3C	A01	7343915	7348192	+	2823	protein_coding	- && sp|O65482|CRK23_ARATH Putative cysteine-rich receptor-like protein kinase 23 OS=Arabidopsis thaliana OX=3702 GN=CRK23 PE=2 SV=1 && PF01657:Salt stress response/antifungal|PF07714:Protein tyrosine kinase	-	-
BraA01g031990.3C	57.5488	188.041	86.7036	14.95	11.7883	23.9452	110.764	16.8945	2.70868	1.14e-05	0.00044745	BraA01g031990.3C	A01	21786548	21788035	+	1407	protein_coding	- && sp|Q9LSY5|U71B7_ARATH UDP-glycosyltransferase 71B7 OS=Arabidopsis thaliana OX=3702 GN=UGT71B7 PE=2 SV=2 && PF00201:UDP-glucoronosyl and UDP-glucosyl transferase	-	-
BraA04g024810.3C	86.3231	34.4431	131.113	15.9466	5.89414	7.28767	83.9596	9.70948	3.10113	1.14e-05	0.000450295	BraA04g024810.3C	A04	17941096	17944732	-	1599	protein_coding	- && sp|O64743|BBE15_ARATH Berberine bridge enzyme-like 15 OS=Arabidopsis thaliana OX=3702 GN=MEE23 PE=1 SV=1 && PF01565:FAD binding domain|PF08031:Berberine and berberine like	-	-
BraA09g000650.3C	321.962	425.419	292.889	850.155	754.45	782.904	346.757	795.836	-1.19845	1.15e-05	0.000453218	BraA09g000650.3C	A09	338638	340254	+	1215	protein_coding	- && sp|Q8VZJ9|CRCK2_ARATH Calmodulin-binding receptor-like cytoplasmic kinase 2 OS=Arabidopsis thaliana OX=3702 GN=CRCK2 PE=2 SV=1 && PF00069:Protein kinase domain	-	-
BraA01g038810.3C	105.765	125.671	111.023	31.8933	12.9671	5.20548	114.153	16.6886	2.7674	1.16e-05	0.000453218	BraA01g038810.3C	A01	26269513	26272150	+	1953	protein_coding	- && sp|Q9LHA8|HS704_ARATH Heat shock 70 kDa protein 4 OS=Arabidopsis thaliana OX=3702 GN=HSP70-4 PE=1 SV=1 && PF00012:Hsp70 protein	-	-
BraA09g045090.3C	99.5438	73.5407	104.679	195.346	371.331	318.575	92.5877	295.084	-1.67164	1.16e-05	0.000453218	BraA09g045090.3C	A09	34539801	34543231	-	1938	protein_coding	- && sp|Q9M393|OFT28_ARATH O-fucosyltransferase 28 OS=Arabidopsis thaliana OX=3702 GN=OFUT28 PE=2 SV=1 && PF10250:GDP-fucose protein O-fucosyltransferase	-	-
BraA09g057920.3C	13.2207	63.3008	9.51625	0	0	0	28.6792	0	7.18775	1.16e-05	0.000453218	BraA09g057920.3C	A09	41170122	41170864	-	660	protein_coding	- && sp|Q9SHH7|GSTUP_ARATH Glutathione S-transferase U25 OS=Arabidopsis thaliana OX=3702 GN=GSTU25 PE=1 SV=1 && PF02798:Glutathione S-transferase, N-terminal domain|PF13410:Glutathione S-transferase, C-terminal domain	-	-
BraA01g023720.3C	58.3264	64.2317	75.0726	15.9466	4.71532	12.4931	65.8769	11.0517	2.55968	1.16e-05	0.000454113	BraA01g023720.3C	A01	13598634	13602510	+	3156	protein_coding	- && - && PF09331:Domain of unknown function (DUF1985)|PF02902:Ulp1 protease family, C-terminal catalytic domain	-	-
BraA03g046280.3C	626.815	3069.16	511.763	238.203	139.102	199.89	1402.58	192.398	2.86551	1.17e-05	0.000454979	BraA03g046280.3C	A03	23438697	23444186	-	2868	protein_coding	- && sp|O23404|PPDK1_ARATH Pyruvate, phosphate dikinase 1, chloroplastic OS=Arabidopsis thaliana OX=3702 GN=PPDK PE=1 SV=2 && PF01326:Pyruvate phosphate dikinase, PEP/pyruvate binding domain|PF02896:PEP-utilising enzyme, TIM barrel domain|PF00391:PEP-utilising enzyme, mobile domain	-	-
BraA10g012330.3C	847.678	430.073	795.135	193.353	66.0144	200.931	690.962	153.433	2.16949	1.18e-05	0.000458539	BraA10g012330.3C	A10	10202536	10205595	+	1095	protein_coding	- && sp|Q9FK25|OMT1_ARATH Flavone 3'-O-methyltransferase 1 OS=Arabidopsis thaliana OX=3702 GN=OMT1 PE=1 SV=1 && PF08100:Dimerisation domain|PF00891:O-methyltransferase domain	-	-
BraA05g003680.3C	1371.06	10639.2	2619.08	486.372	913.592	500.767	4876.45	633.577	2.94438	1.18e-05	0.000460332	BraA05g003680.3C	A05	1936830	1938269	-	849	protein_coding	- && sp|O24603|CHI_ARATH Endochitinase CHI OS=Arabidopsis thaliana OX=3702 GN=CHI PE=2 SV=1 && PF00187:Chitin recognition protein|PF00182:Chitinase class I	-	-
BraA05g001810.3C	18.6645	10.2398	10.5736	63.7865	126.135	52.0548	13.1593	80.6587	-2.60192	1.19e-05	0.000462936	BraA05g001810.3C	A05	1055823	1057009	-	573	protein_coding	- && sp|Q8PHB6|Y3343_XANAC Macro domain-containing protein XAC3343 OS=Xanthomonas axonopodis pv. citri (strain 306) OX=190486 GN=XAC3343 PE=4 SV=2 && PF01661:Macro domain	-	-
BraA03g020630.3C	332.85	364.911	302.405	712.615	1794.18	921.37	333.388	1142.72	-1.77672	1.19e-05	0.000462936	BraA03g020630.3C	A03	9787194	9789975	+	867	protein_coding	- && sp|Q9ZV07|PIP26_ARATH Probable aquaporin PIP2-6 OS=Arabidopsis thaliana OX=3702 GN=PIP2-6 PE=1 SV=1 && PF00230:Major intrinsic protein	-	-
BraA05g029000.3C	524.938	657.212	427.174	1276.73	2302.25	1262.85	536.441	1613.94	-1.58867	1.2e-05	0.000465976	BraA05g029000.3C	A05	21517011	21520850	-	2505	protein_coding	- && sp|Q5RJH2|MCTP2_MOUSE Multiple C2 and transmembrane domain-containing protein 2 OS=Mus musculus OX=10090 GN=Mctp2 PE=2 SV=1 && PF00168:C2 domain	-	-
BraA07g010940.3C	31.1074	49.3374	20.0899	0	1.17883	1.0411	33.5116	0.739975	5.54736	1.21e-05	0.000467696	BraA07g010940.3C	A07	10763047	10763478	+	183	protein_coding	- && - && -	-	-
BraA08g022860.3C	521.05	786.606	374.306	173.42	130.85	209.26	560.654	171.177	1.71105	1.21e-05	0.000467696	BraA08g022860.3C	A08	17017922	17018440	+	519	protein_coding	- && sp|P34790|CP18C_ARATH Peptidyl-prolyl cis-trans isomerase CYP18-3 OS=Arabidopsis thaliana OX=3702 GN=CYP18-3 PE=1 SV=1 && PF00160:Cyclophilin type peptidyl-prolyl cis-trans isomerase/CLD	-	-
BraA07g019420.3C	22.5529	91.2277	25.3767	2.98999	0	0	46.3857	0.996665	5.47755	1.22e-05	0.000469163	BraA07g019420.3C	A07	16394778	16396248	-	1080	protein_coding	- && sp|Q9LS10|MT810_ARATH Probable S-adenosylmethionine-dependent methyltransferase At5g38100 OS=Arabidopsis thaliana OX=3702 GN=At5g38100 PE=2 SV=1 && PF03492:SAM dependent carboxyl methyltransferase	-	-
BraA09g007270.3C	135.317	367.703	109.966	1016.6	938.348	760	204.329	904.982	-2.14691	1.22e-05	0.000470478	BraA09g007270.3C	A09	4178743	4179342	+	600	protein_coding	- && sp|P17407|21KD_DAUCA 21 kDa protein OS=Daucus carota OX=4039 PE=2 SV=1 && PF04043:Plant invertase/pectin methylesterase inhibitor	-	-
BraA03g030840.3C	790.907	829.427	625.957	330.893	231.05	344.603	748.764	302.182	1.30851	1.24e-05	0.000475521	BraA03g030840.3C	A03	15429642	15431662	+	1074	protein_coding	- && sp|Q9SRT9|RGP1_ARATH UDP-arabinopyranose mutase 1 OS=Arabidopsis thaliana OX=3702 GN=RGP1 PE=1 SV=1 && PF03214:Reversibly glycosylated polypeptide	-	-
BraA05g014470.3C	33.4405	140.565	93.0477	2.98999	12.9671	11.4521	89.0178	9.13639	3.29288	1.24e-05	0.000476262	BraA05g014470.3C	A05	8211248	8212711	-	1464	protein_coding	- && sp|O82382|U71C2_ARATH UDP-glycosyltransferase 71C2 OS=Arabidopsis thaliana OX=3702 GN=UGT71C2 PE=1 SV=1 && PF00201:UDP-glucoronosyl and UDP-glucosyl transferase	-	-
BraA06g041040.3C	556.045	687	673.539	1312.61	1515.97	1219.12	638.861	1349.23	-1.07887	1.26e-05	0.000483313	BraA06g041040.3C	A06	27147776	27149600	+	1005	protein_coding	- && sp|Q9FGK3|MO25N_ARATH Putative MO25-like protein At5g47540 OS=Arabidopsis thaliana OX=3702 GN=At5g47540 PE=2 SV=1 && PF08569:Mo25-like	-	-
BraA03g057980.3C	117.431	372.358	218.874	35.8799	68.3721	34.3562	236.221	46.2027	2.35698	1.29e-05	0.000494998	BraA03g057980.3C	A03	30499026	30501608	+	2583	protein_coding	- && sp|O22727|DRL16_ARATH Probable disease resistance protein At1g61190 OS=Arabidopsis thaliana OX=3702 GN=At1g61190 PE=3 SV=1 && PF13855:Leucine rich repeat|PF00931:NB-ARC domain	-	-
BraA07g038920.3C	537.381	460.793	576.262	917.928	2002.83	1974.96	524.812	1631.91	-1.63662	1.3e-05	0.000497187	BraA07g038920.3C	A07	26692131	26697252	+	4458	protein_coding	- && sp|Q9FWS1|AUL1_ARATH Auxilin-like protein 1 OS=Arabidopsis thaliana OX=3702 GN=AUL1 PE=2 SV=2 && -	-	-
BraA06g019770.3C	0	0	0	21.9266	57.7626	4.16438	0	27.9512	-7.37354	1.31e-05	0.000499036	BraA06g019770.3C	A06	11370843	11372037	+	393	protein_coding	- && sp|Q6NM26|DI196_ARATH Protein DEHYDRATION-INDUCED 19 homolog 6 OS=Arabidopsis thaliana OX=3702 GN=DI19-6 PE=1 SV=1 && PF05605:Drought induced 19 protein (Di19), zinc-binding	-	-
BraA06g031510.3C	127.54	601.358	177.637	60.7965	42.4378	33.3151	302.178	45.5165	2.72985	1.32e-05	0.000504123	BraA06g031510.3C	A06	21712323	21716584	-	1584	protein_coding	- && sp|Q9ZNX9|SIGE_ARATH RNA polymerase sigma factor sigE, chloroplastic/mitochondrial OS=Arabidopsis thaliana OX=3702 GN=SIGE PE=1 SV=1 && PF04542:Sigma-70 region 2|PF04539:Sigma-70 region 3|PF04545:Sigma-70, region 4	-	-
BraA03g022500.3C	24.1083	103.329	17.9751	2.98999	0	1.0411	48.4709	1.3437	5.12589	1.35e-05	0.000515782	BraA03g022500.3C	A03	10832852	10834830	-	819	protein_coding	- && sp|Q9SK55|NAC42_ARATH Transcription factor JUNGBRUNNEN 1 OS=Arabidopsis thaliana OX=3702 GN=JUB1 PE=1 SV=1 && PF02365:No apical meristem (NAM) protein	NAC	NAC
BraA05g036930.3C	20.2198	170.354	64.499	5.97999	3.53649	9.36986	85.0242	6.29544	3.74738	1.36e-05	0.000515782	BraA05g036930.3C	A05	25607143	25609076	-	978	protein_coding	- && sp|Q8RWU3|RVE8_ARATH Protein REVEILLE 8 OS=Arabidopsis thaliana OX=3702 GN=RVE8 PE=2 SV=1 && PF00249:Myb-like DNA-binding domain	MYB-related	MYB->MYB-related
BraA10g016700.3C	900.56	1773.35	1485.59	335.876	476.247	553.863	1386.5	455.329	1.60644	1.38e-05	0.000523169	BraA10g016700.3C	A10	12763381	12766765	-	2340	protein_coding	- && sp|Q9FIM2|FTSH9_ARATH ATP-dependent zinc metalloprotease FTSH 9, chloroplastic OS=Arabidopsis thaliana OX=3702 GN=FTSH9 PE=2 SV=1 && PF06480:FtsH Extracellular|PF01434:Peptidase family M41|PF00004:ATPase family associated with various cellular activities (AAA)|PF17862:AAA+ lid domain	-	-
BraA07g019560.3C	121.319	449.622	168.12	48.8366	51.8685	35.3972	246.354	45.3674	2.44138	1.38e-05	0.000523361	BraA07g019560.3C	A07	16468248	16470045	-	1308	protein_coding	- && sp|Q9FFX0|RBL9_ARATH RHOMBOID-like protein 9, chloroplastic OS=Arabidopsis thaliana OX=3702 GN=RBL9 PE=2 SV=1 && PF01694:Rhomboid family	-	-
BraA04g018010.3C	135.317	94.9512	83.5315	277.073	272.309	289.425	104.6	279.602	-1.41446	1.39e-05	0.000525274	BraA04g018010.3C	A04	13703415	13709170	+	1737	protein_coding	- && sp|Q9ZQ18|REIL2_ARATH Cytoplasmic 60S subunit biogenesis factor REI1 homolog 2 OS=Arabidopsis thaliana OX=3702 GN=REIL2 PE=1 SV=1 && PF12756:C2H2 type zinc-finger (2 copies)|PF00067:Cytochrome P450	C2H2	C2H2
BraA06g031900.3C	993.883	2356.09	1256.14	547.169	436.167	417.479	1535.37	466.938	1.71705	1.39e-05	0.000525349	BraA06g031900.3C	A06	21943180	21948021	+	1026	protein_coding	- && sp|Q9FLV0|DMR6_ARATH Protein DOWNY MILDEW RESISTANCE 6 OS=Arabidopsis thaliana OX=3702 GN=DMR6 PE=1 SV=1 && PF03171:2OG-Fe(II) oxygenase superfamily|PF14226:non-haem dioxygenase in morphine synthesis N-terminal	-	-
BraA02g000440.3C	41.2174	242.033	181.866	22.9233	7.07297	21.863	155.039	17.2864	3.15728	1.39e-05	0.000525394	BraA02g000440.3C	A02	277692	279083	+	843	protein_coding	- && - && -	-	-
BraA07g033000.3C	230.973	271.821	304.52	118.603	83.6968	61.4246	269.105	87.9082	1.6122	1.39e-05	0.000526278	BraA07g033000.3C	A07	23705994	23707119	+	762	protein_coding	- && - && -	-	-
BraA01g035070.3C	19.4421	50.2683	34.8929	2.98999	0	1.0411	34.8678	1.3437	4.64185	1.4e-05	0.000529415	BraA01g035070.3C	A01	24016812	24017424	-	441	protein_coding	- && sp|Q8W191|HYH_ARATH Transcription factor HY5-like OS=Arabidopsis thaliana OX=3702 GN=HYH PE=1 SV=1 && PF00170:bZIP transcription factor	bZIP	bZIP
BraA07g038050.3C	78.5463	107.984	89.8757	20.93	8.2518	26.0274	92.1352	18.403	2.31409	1.43e-05	0.000536824	BraA07g038050.3C	A07	26257366	26258400	+	1035	protein_coding	- && sp|Q9C9C9|SOT18_ARATH Cytosolic sulfotransferase 18 OS=Arabidopsis thaliana OX=3702 GN=SOT18 PE=1 SV=1 && PF00685:Sulfotransferase domain	-	-
BraA10g011780.3C	127.54	270.89	45.4665	24.9166	18.8613	13.5342	147.966	19.104	2.95292	1.44e-05	0.000541035	BraA10g011780.3C	A10	9711406	9713257	+	876	protein_coding	- && - && PF06203:CCT motif	Others	Others
BraA07g005630.3C	0	0	0	45.8466	11.7883	10.411	0	22.6819	-7.07717	1.45e-05	0.000543488	BraA07g005630.3C	A07	4528345	4528655	+	225	protein_coding	- && - && -	-	-
BraA06g010570.3C	176.535	245.756	212.529	485.376	470.353	470.575	211.607	475.435	-1.16903	1.45e-05	0.000543488	BraA06g010570.3C	A06	5736052	5736865	-	459	protein_coding	- && sp|P25865|UBC1_ARATH Ubiquitin-conjugating enzyme E2 1 OS=Arabidopsis thaliana OX=3702 GN=UBC1 PE=1 SV=1 && PF00179:Ubiquitin-conjugating enzyme	-	-
BraA08g011250.3C	7.77686	8.37805	6.34416	26.9099	74.2662	62.4657	7.49969	54.5473	-2.85589	1.46e-05	0.000546703	BraA08g011250.3C	A08	9846469	9847887	-	1419	protein_coding	- && sp|O23406|U75D1_ARATH UDP-glycosyltransferase 75D1 OS=Arabidopsis thaliana OX=3702 GN=UGT75D1 PE=2 SV=2 && PF00201:UDP-glucoronosyl and UDP-glucosyl transferase	-	-
BraA07g035710.3C	264.413	189.902	163.891	527.236	1208.3	544.493	206.069	760.009	-1.88127	1.49e-05	0.000557084	BraA07g035710.3C	A07	25180918	25181774	-	591	protein_coding	- && sp|P81393|MYB08_ANTMA Myb-related protein 308 OS=Antirrhinum majus OX=4151 GN=MYB308 PE=2 SV=1 && PF00249:Myb-like DNA-binding domain	MYB-related	MYB->MYB-related
BraA08g005780.3C	56.7711	101.468	48.6386	14.95	8.2518	12.4931	68.9591	11.8983	2.52782	1.51e-05	0.000563933	BraA08g005780.3C	A08	4599557	4602460	+	1059	protein_coding	- && sp|Q9LPF1|WTR8_ARATH WAT1-related protein At1g44800 OS=Arabidopsis thaliana OX=3702 GN=At1g44800 PE=1 SV=1 && PF00892:EamA-like transporter family	-	-
BraA04g024660.3C	465.834	715.858	907.215	276.076	199.222	246.74	696.302	240.679	1.53125	1.51e-05	0.000563933	BraA04g024660.3C	A04	17856210	17860317	+	2766	protein_coding	- && sp|Q8H124|Y2446_ARATH Uncharacterized protein At2g34460, chloroplastic OS=Arabidopsis thaliana OX=3702 GN=At2g34460 PE=1 SV=1 && PF13460:NAD(P)H-binding|PF13855:Leucine rich repeat	-	-
BraA05g016340.3C	326.628	352.809	582.606	150.496	100.2	154.082	420.681	134.926	1.63825	1.51e-05	0.000563933	BraA05g016340.3C	A05	9718605	9719171	+	567	protein_coding	- && sp|Q9C891|DIR20_ARATH Dirigent protein 20 OS=Arabidopsis thaliana OX=3702 GN=DIR20 PE=2 SV=1 && PF03018:Dirigent-like protein	-	-
BraA09g053780.3C	2373.5	1200.85	2934.18	738.528	656.608	692.329	2169.51	695.822	1.64044	1.52e-05	0.000565166	BraA09g053780.3C	A09	38959098	38962543	+	1491	protein_coding	- && sp|Q1WIQ6|GAPN_ARATH NADP-dependent glyceraldehyde-3-phosphate dehydrogenase OS=Arabidopsis thaliana OX=3702 GN=ALDH11A3 PE=1 SV=2 && PF00171:Aldehyde dehydrogenase family	-	-
BraA06g016980.3C	874.119	661.866	796.193	1531.87	1677.47	1576.22	777.393	1595.19	-1.03671	1.53e-05	0.000569188	BraA06g016980.3C	A06	9363062	9363564	-	378	protein_coding	- && - && -	-	-
BraA04g022220.3C	68.4364	52.1301	39.1223	187.373	234.587	132.219	53.2296	184.726	-1.7889	1.55e-05	0.000575034	BraA04g022220.3C	A04	16504811	16509023	+	2286	protein_coding	- && sp|Q9FPR3|EDR1_ARATH Serine/threonine-protein kinase EDR1 OS=Arabidopsis thaliana OX=3702 GN=EDR1 PE=1 SV=1 && PF14381:Ethylene-responsive protein kinase Le-CTR1|PF07714:Protein tyrosine kinase	-	-
BraA09g006240.3C	305.631	1967.91	656.621	148.503	180.361	145.753	976.721	158.206	2.62627	1.6e-05	0.000591938	BraA09g006240.3C	A09	3640011	3642448	+	1506	protein_coding	- && sp|Q9ZNX9|SIGE_ARATH RNA polymerase sigma factor sigE, chloroplastic/mitochondrial OS=Arabidopsis thaliana OX=3702 GN=SIGE PE=1 SV=1 && PF04539:Sigma-70 region 3|PF04545:Sigma-70, region 4|PF04542:Sigma-70 region 2	-	-
BraA01g044560.3C	720.915	1344.21	2091.46	371.756	343.039	450.794	1385.53	388.53	1.83383	1.6e-05	0.000592735	BraA01g044560.3C	A01	29377720	29379542	-	1365	protein_coding	- && - && PF14234:Domain of unknown function (DUF4336)	-	-
BraA03g048220.3C	16.3314	150.805	21.1472	0	0	3.12329	62.7612	1.0411	5.89246	1.61e-05	0.000593147	BraA03g048220.3C	A03	24432970	24435053	-	1107	protein_coding	- && sp|O49506|GLO5_ARATH Peroxisomal (S)-2-hydroxy-acid oxidase GLO5 OS=Arabidopsis thaliana OX=3702 GN=GLO5 PE=1 SV=1 && PF01070:FMN-dependent dehydrogenase	-	-
BraA06g041720.3C	3.11074	2.79268	11.631	50.8299	38.9014	64.5479	5.8448	51.4264	-3.1741	1.63e-05	0.000601563	BraA06g041720.3C	A06	27465335	27466426	-	1092	protein_coding	- && - && -	-	-
BraA07g008820.3C	45.8835	112.638	77.1873	18.9366	5.89414	7.28767	78.5697	10.7061	2.86241	1.65e-05	0.000609539	BraA07g008820.3C	A07	8856263	8857014	+	681	protein_coding	- && - && -	-	-
BraA04g029290.3C	53.6603	108.915	74.0152	19.9333	8.2518	14.5753	78.8634	14.2535	2.45738	1.68e-05	0.000618085	BraA04g029290.3C	A04	20318655	20319753	-	552	protein_coding	- && sp|Q681K2|ATS3A_ARATH Embryo-specific protein ATS3A OS=Arabidopsis thaliana OX=3702 GN=ATS3A PE=1 SV=1 && PF06232:Embryo-specific protein 3, (ATS3)	-	-
BraA09g015080.3C	0	0.930895	1.05736	359.796	1104.56	1.0411	0.662752	488.467	-9.56653	1.7e-05	0.00062174	BraA09g015080.3C	A09	8857307	8863600	-	2589	protein_coding	- && sp|F4I594|RLM1A_ARATH Disease resistance protein RML1A OS=Arabidopsis thaliana OX=3702 GN=RLM1A PE=3 SV=1 && PF01582:TIR domain|PF00400:WD domain, G-beta repeat|PF00046:Homeodomain|PF02183:Homeobox associated leucine zipper|PF07725:Leucine Rich Repeat|PF00931:NB-ARC domain	HB-HD-ZIP	HB->HB-HD-ZIP
BraA05g029810.3C	140.761	225.276	214.644	492.352	749.735	449.753	193.561	563.947	-1.54377	1.7e-05	0.00062174	BraA05g029810.3C	A05	21980091	21984021	+	1788	protein_coding	- && sp|O04059|DHBK_SOLLC Putative 3,4-dihydroxy-2-butanone kinase OS=Solanum lycopersicum OX=4081 GN=DHBK PE=2 SV=1 && PF02733:Dak1 domain|PF02734:DAK2 domain	-	-
BraA01g039670.3C	482.165	1325.59	399.682	189.366	155.605	155.123	735.814	166.698	2.14188	1.7e-05	0.00062174	BraA01g039670.3C	A01	26696906	26698140	+	1143	protein_coding	- && sp|P49598|P2C37_ARATH Protein phosphatase 2C 37 OS=Arabidopsis thaliana OX=3702 GN=PP2CA PE=1 SV=1 && PF00481:Protein phosphatase 2C	-	-
BraA05g001180.3C	147.76	27.9268	46.5239	4.98332	0	7.28767	74.0703	4.09033	4.16008	1.7e-05	0.00062174	BraA05g001180.3C	A05	748344	748914	-	405	protein_coding	- && sp|Q9ZNV4|CYB5C_ARATH Cytochrome B5 isoform C OS=Arabidopsis thaliana OX=3702 GN=CYTB5-C PE=1 SV=1 && PF00173:Cytochrome b5-like Heme/Steroid binding domain	-	-
BraA04g007060.3C	48.2165	84.7114	70.8432	240.196	220.441	166.575	67.9237	209.071	-1.62534	1.72e-05	0.000628672	BraA04g007060.3C	A04	4838675	4842307	-	2208	protein_coding	- && sp|Q9FT51|AB27G_ARATH ABC transporter G family member 27 OS=Arabidopsis thaliana OX=3702 GN=ABCG27 PE=2 SV=1 && PF00005:ABC transporter|PF01061:ABC-2 type transporter	-	-
BraA09g062610.3C	1452.72	441.244	1392.54	258.136	216.905	315.452	1095.5	263.498	2.05551	1.73e-05	0.000629913	BraA09g062610.3C	A09	43410137	43411331	-	459	protein_coding	- && sp|P09678|SODC_BRAOC Superoxide dismutase [Cu-Zn] OS=Brassica oleracea var. capitata OX=3716 GN=SODCC PE=1 SV=2 && PF00080:Copper/zinc superoxide dismutase (SODC)	-	-
BraA01g021200.3C	357.736	2427.77	248.48	107.64	56.5838	137.425	1011.33	100.549	3.32958	1.75e-05	0.000637689	BraA01g021200.3C	A01	11544054	11550449	+	2862	protein_coding	- && sp|O23404|PPDK1_ARATH Pyruvate, phosphate dikinase 1, chloroplastic OS=Arabidopsis thaliana OX=3702 GN=PPDK PE=1 SV=2 && PF00391:PEP-utilising enzyme, mobile domain|PF01326:Pyruvate phosphate dikinase, PEP/pyruvate binding domain|PF02896:PEP-utilising enzyme, TIM barrel domain	-	-
BraA01g037430.3C	471.278	736.338	446.206	212.29	183.897	228	551.274	208.062	1.40528	1.75e-05	0.000637689	BraA01g037430.3C	A01	25484125	25488124	+	2256	protein_coding	- && sp|Q94A27|SAC2_ARATH Phosphoinositide phosphatase SAC2 OS=Arabidopsis thaliana OX=3702 GN=SAC2 PE=2 SV=1 && PF02383:SacI homology domain	-	-
BraA01g022760.3C	0	0	0	35.8799	5.89414	23.9452	0	21.9064	-7.02743	1.75e-05	0.000637689	BraA01g022760.3C	A01	12774267	12775192	+	597	protein_coding	- && - && -	-	-
BraA06g000200.3C	34.9959	61.439	171.292	14.95	4.71532	5.20548	89.2424	8.29025	3.41481	1.76e-05	0.000638661	BraA06g000200.3C	A06	184842	186437	-	1095	protein_coding	- && sp|Q949U2|PHL6_ARATH Myb family transcription factor PHL6 OS=Arabidopsis thaliana OX=3702 GN=PHL6 PE=2 SV=1 && PF14379:MYB-CC type transfactor, LHEQLE motif|PF00249:Myb-like DNA-binding domain	GARP-G2-like	GARP->GARP-G2-like
BraA02g022740.3C	72.3248	379.805	7.40152	0	7.07297	5.20548	153.177	4.09282	5.24034	1.8e-05	0.00065178	BraA02g022740.3C	A02	13302287	13302784	+	498	protein_coding	- && sp|C0Z2L5|BZP44_ARATH bZIP transcription factor 44 OS=Arabidopsis thaliana OX=3702 GN=BZIP44 PE=1 SV=1 && PF00170:bZIP transcription factor	bZIP	bZIP
BraA02g027280.3C	143.872	124.74	115.252	286.043	291.171	290.466	127.955	289.226	-1.17439	1.81e-05	0.000655246	BraA02g027280.3C	A02	16612636	16613624	+	501	protein_coding	- && - && -	-	-
BraA06g006080.3C	0	0.930895	0	16.9433	40.0802	19.7808	0.310298	25.6014	-6.2845	1.81e-05	0.000655657	BraA06g006080.3C	A06	3525022	3526038	-	837	protein_coding	- && sp|O80494|P2B15_ARATH F-box protein PP2-B15 OS=Arabidopsis thaliana OX=3702 GN=PP2B15 PE=2 SV=2 && PF14299:Phloem protein 2	-	-
BraA09g040680.3C	0	0	0	28.9033	33.0072	5.20548	0	22.372	-7.05367	1.81e-05	0.000655657	BraA09g040680.3C	A09	31746830	31747441	-	207	protein_coding	- && - && -	-	-
BraA05g037320.3C	209.975	325.813	169.178	56.8099	38.9014	86.4109	234.989	60.7074	1.95058	1.82e-05	0.000656697	BraA05g037320.3C	A05	25762713	25765084	-	1776	protein_coding	- && sp|Q9SR96|DNJ63_ARATH DnaJ protein ERDJ3A OS=Arabidopsis thaliana OX=3702 GN=ERDJ3A PE=1 SV=1 && PF00226:DnaJ domain	-	-
BraA07g012780.3C	114.32	150.805	121.596	262.123	418.484	680.876	128.907	453.828	-1.81604	1.82e-05	0.000656925	BraA07g012780.3C	A07	12114046	12114912	-	867	protein_coding	- && - && -	-	-
BraA02g014440.3C	0	2.79268	0	38.8699	18.8613	39.5616	0.930895	32.4309	-5.14321	1.83e-05	0.000657586	BraA02g014440.3C	A02	7461281	7461922	+	642	protein_coding	- && sp|Q9FI03|NHL26_ARATH NDR1/HIN1-like protein 26 OS=Arabidopsis thaliana OX=3702 GN=NHL26 PE=2 SV=1 && PF03168:Late embryogenesis abundant protein	-	-
BraA09g002530.3C	944.111	1151.52	689.399	145.513	42.4378	286.301	928.342	158.084	2.5529	1.88e-05	0.000676162	BraA09g002530.3C	A09	1600527	1603208	-	1779	protein_coding	- && sp|Q9ZNS2|GH310_ARATH Indole-3-acetic acid-amido synthetase GH3.10 OS=Arabidopsis thaliana OX=3702 GN=GH3.10 PE=2 SV=1 && PF03321:GH3 auxin-responsive promoter	-	-
BraA08g011820.3C	4746.22	8169.53	5922.28	2871.39	2549.81	2157.15	6279.34	2526.12	1.31364	1.94e-05	0.000696083	BraA08g011820.3C	A08	10278229	10281095	-	2208	protein_coding	- && sp|O23482|OPT3_ARATH Oligopeptide transporter 3 OS=Arabidopsis thaliana OX=3702 GN=OPT3 PE=2 SV=3 && PF03169:OPT oligopeptide transporter protein	-	-
BraA05g037580.3C	31.1074	40.9594	48.6386	249.166	78.9815	263.397	40.2351	197.182	-2.29753	1.95e-05	0.000699263	BraA05g037580.3C	A05	25872878	25873648	-	423	protein_coding	- && sp|Q9C9Y6|TRXH9_ARATH Thioredoxin H9 OS=Arabidopsis thaliana OX=3702 GN=TRX9 PE=1 SV=1 && PF00085:Thioredoxin	-	-
BraA07g010810.3C	10.1099	63.3008	9.51625	0	0	0	27.6423	0	7.13434	1.97e-05	0.000705638	BraA07g010810.3C	A07	10647517	10648977	-	834	protein_coding	- && sp|Q93WV4|WRK71_ARATH WRKY transcription factor 71 OS=Arabidopsis thaliana OX=3702 GN=WRKY71 PE=2 SV=1 && PF03106:WRKY DNA -binding domain	WRKY	WRKY
BraA03g035690.3C	469.722	590.187	708.432	237.206	86.0545	172.822	589.447	165.361	1.83156	2.01e-05	0.000718794	BraA03g035690.3C	A03	17618143	17619946	-	1299	protein_coding	- && sp|Q949U2|PHL6_ARATH Myb family transcription factor PHL6 OS=Arabidopsis thaliana OX=3702 GN=PHL6 PE=2 SV=1 && PF00249:Myb-like DNA-binding domain|PF14379:MYB-CC type transfactor, LHEQLE motif	GARP-G2-like	GARP->GARP-G2-like
BraA05g027600.3C	34.9959	45.6138	19.0325	0	0	2.08219	33.2141	0.694064	5.55422	2.02e-05	0.000719801	BraA05g027600.3C	A05	20656875	20659355	+	1083	protein_coding	- && sp|Q9LE06|BCAT4_ARATH Methionine aminotransferase BCAT4 OS=Arabidopsis thaliana OX=3702 GN=BCAT4 PE=1 SV=1 && PF01063:Amino-transferase class IV	-	-
BraA08g032180.3C	671.921	560.399	618.556	1211.94	1635.04	1199.34	616.958	1348.77	-1.12796	2.02e-05	0.000719801	BraA08g032180.3C	A08	21475934	21477022	+	570	protein_coding	- && sp|Q94JX5|WLIM1_ARATH LIM domain-containing protein WLIM1 OS=Arabidopsis thaliana OX=3702 GN=WLIM1 PE=1 SV=1 && PF00412:LIM domain	LIM	LIM
BraA03g004280.3C	179.645	120.085	201.956	515.276	826.359	363.342	167.229	568.326	-1.76477	2.03e-05	0.000720838	BraA03g004280.3C	A03	1833603	1834984	-	756	protein_coding	- && sp|P48349|14336_ARATH 14-3-3-like protein GF14 lambda OS=Arabidopsis thaliana OX=3702 GN=GRF6 PE=1 SV=1 && PF00244:14-3-3 protein	-	-
BraA02g027910.3C	150.871	224.346	151.203	69.7665	49.5108	39.5616	175.473	52.9463	1.72687	2.03e-05	0.000720838	BraA02g027910.3C	A02	17235864	17236484	-	621	protein_coding	- && sp|Q9SI72|PMEI9_ARATH Pectinesterase inhibitor 9 OS=Arabidopsis thaliana OX=3702 GN=PMEI9 PE=2 SV=1 && PF04043:Plant invertase/pectin methylesterase inhibitor	-	-
BraA01g025810.3C	475.166	619.976	474.755	263.119	193.328	197.808	523.299	218.085	1.26186	2.03e-05	0.000720838	BraA01g025810.3C	A01	15647034	15649307	-	2274	protein_coding	- && - && PF14111:Domain of unknown function (DUF4283)	-	-
BraA04g030600.3C	42.7727	80.0569	8.45888	0.996665	0	2.08219	43.7628	1.02629	5.38012	2.03e-05	0.000720838	BraA04g030600.3C	A04	20925734	20926399	-	666	protein_coding	- && sp|Q9SKX2|PME16_ARATH Probable pectinesterase/pectinesterase inhibitor 16 OS=Arabidopsis thaliana OX=3702 GN=PME16 PE=2 SV=1 && PF01095:Pectinesterase	-	-
BraA06g038320.3C	25.6636	40.0285	59.2122	89.6998	239.302	424.767	41.6348	251.256	-2.59784	2.04e-05	0.000721286	BraA06g038320.3C	A06	25476739	25479236	-	1323	protein_coding	- && - && PF05212:Protein of unknown function (DUF707)	-	-
BraA01g027140.3C	519.494	740.992	525.508	1471.08	3575.39	1441.92	595.331	2162.79	-1.86099	2.04e-05	0.000723481	BraA01g027140.3C	A01	17444218	17445495	-	1185	protein_coding	- && sp|Q9C508|PUP18_ARATH Probable purine permease 18 OS=Arabidopsis thaliana OX=3702 GN=PUP18 PE=1 SV=1 && PF16913:Purine nucleobase transmembrane transport	-	-
BraA06g038230.3C	1014.1	1177.58	2649.75	511.289	433.809	440.383	1613.81	461.827	1.80462	2.06e-05	0.000728986	BraA06g038230.3C	A06	25420122	25422223	-	1758	protein_coding	- && sp|Q38954|PHT21_ARATH Inorganic phosphate transporter 2-1, chloroplastic OS=Arabidopsis thaliana OX=3702 GN=PHT2-1 PE=1 SV=1 && PF01384:Phosphate transporter family	-	-
BraA05g008410.3C	68.4364	664.659	6.34416	12.9566	5.89414	7.28767	246.48	8.71282	4.81851	2.09e-05	0.000739599	BraA05g008410.3C	A05	4339304	4341002	-	1440	protein_coding	- && sp|Q9SJL0|U86A1_ARATH UDP-glycosyltransferase 86A1 OS=Arabidopsis thaliana OX=3702 GN=UGT86A1 PE=2 SV=1 && PF00201:UDP-glucoronosyl and UDP-glucosyl transferase	-	-
BraA09g013680.3C	1014.1	1134.76	710.546	2196.65	2296.36	2047.83	953.136	2180.28	-1.19336	2.1e-05	0.000742094	BraA09g013680.3C	A09	7991550	7992409	+	447	protein_coding	- && sp|Q94F47|UBC28_ARATH Ubiquitin-conjugating enzyme E2 28 OS=Arabidopsis thaliana OX=3702 GN=UBC28 PE=1 SV=1 && PF00179:Ubiquitin-conjugating enzyme	-	-
BraA03g037630.3C	195.977	154.528	212.529	816.268	1243.66	326.904	187.678	795.612	-2.08368	2.11e-05	0.000743263	BraA03g037630.3C	A03	18638326	18639165	+	840	protein_coding	- && sp|Q8L9T5|ATL2_ARATH RING-H2 finger protein ATL2 OS=Arabidopsis thaliana OX=3702 GN=ATL2 PE=2 SV=2 && PF13639:Ring finger domain	-	-
BraA01g003910.3C	442.503	649.764	586.835	188.37	183.897	273.808	559.701	215.358	1.37706	2.14e-05	0.000752608	BraA01g003910.3C	A01	1915218	1917484	+	1389	protein_coding	- && sp|Q94B35|ISPH_ARATH 4-hydroxy-3-methylbut-2-enyl diphosphate reductase, chloroplastic OS=Arabidopsis thaliana OX=3702 GN=ISPH PE=1 SV=1 && PF02401:LytB protein	-	-
BraA07g008690.3C	553.712	953.236	889.24	2314.26	2090.06	1712.6	798.73	2038.97	-1.35258	2.14e-05	0.000753033	BraA07g008690.3C	A07	8697221	8699127	+	822	protein_coding	- && sp|Q9SZU7|KAI2_ARATH Probable esterase KAI2 OS=Arabidopsis thaliana OX=3702 GN=KAI2 PE=1 SV=1 && PF00561:alpha/beta hydrolase fold	-	-
BraA01g000660.3C	336.738	552.951	371.134	185.38	135.565	134.301	420.274	151.749	1.46855	2.16e-05	0.000755685	BraA01g000660.3C	A01	335385	337421	-	1038	protein_coding	- && sp|Q8GWG2|TPPH_ARATH Probable trehalose-phosphate phosphatase H OS=Arabidopsis thaliana OX=3702 GN=TPPH PE=2 SV=1 && PF02358:Trehalose-phosphatase	-	-
BraA05g013260.3C	69.9917	319.297	80.3594	15.9466	0	13.5342	156.549	9.82696	3.98199	2.16e-05	0.000755685	BraA05g013260.3C	A05	7319203	7320213	-	732	protein_coding	- && sp|Q9SID1|BBX25_ARATH B-box zinc finger protein 25 OS=Arabidopsis thaliana OX=3702 GN=BBX25 PE=1 SV=2 && PF00643:B-box zinc finger	DBB	DBB
BraA01g033330.3C	717.026	1875.75	900.871	335.876	380.762	221.753	1164.55	312.797	1.89667	2.17e-05	0.00075925	BraA01g033330.3C	A01	22806955	22808750	-	1545	protein_coding	- && sp|Q39228|STP4_ARATH Sugar transport protein 4 OS=Arabidopsis thaliana OX=3702 GN=STP4 PE=1 SV=1 && PF00083:Sugar (and other) transporter	-	-
BraA02g007310.3C	16152.5	11870.8	12397.6	6464.37	4829.66	6697.37	13473.6	5997.13	1.16777	2.18e-05	0.000760696	BraA02g007310.3C	A02	3459531	3462861	+	2298	protein_coding	- && sp|O50008|METE1_ARATH 5-methyltetrahydropteroyltriglutamate--homocysteine methyltransferase 1 OS=Arabidopsis thaliana OX=3702 GN=MS1 PE=1 SV=1 && PF01717:Cobalamin-independent synthase, Catalytic domain|PF08267:Cobalamin-independent synthase, N-terminal domain	-	-
BraA08g004990.3C	5.4438	11.1707	5.2868	36.8766	67.1932	43.726	7.30045	49.2653	-2.75363	2.18e-05	0.000760696	BraA08g004990.3C	A08	3733021	3733827	-	807	protein_coding	- && - && PF03140:Plant protein of unknown function	-	-
BraA08g025770.3C	400.508	337.915	326.724	142.523	175.646	118.685	355.049	145.618	1.28786	2.18e-05	0.000760696	BraA08g025770.3C	A08	18552796	18556470	+	1506	protein_coding	- && sp|Q9FZE0|BGL40_ARATH Beta-glucosidase 40 OS=Arabidopsis thaliana OX=3702 GN=BGLU40 PE=2 SV=1 && PF00232:Glycosyl hydrolase family 1	-	-
BraA05g041710.3C	237.194	94.9512	89.8757	11.96	11.7883	37.4794	140.674	20.4092	2.78411	2.21e-05	0.000770728	BraA05g041710.3C	A05	27978279	27979134	+	633	protein_coding	- && sp|Q96324|GSTFB_ARATH Glutathione S-transferase F11 OS=Arabidopsis thaliana OX=3702 GN=GSTF11 PE=2 SV=1 && PF02798:Glutathione S-transferase, N-terminal domain|PF00043:Glutathione S-transferase, C-terminal domain	-	-
BraA08g017930.3C	43.5504	204.797	50.7533	8.96998	4.71532	15.6164	99.7002	9.76724	3.34475	2.24e-05	0.000779197	BraA08g017930.3C	A08	14327967	14330090	-	1761	protein_coding	- && - && -	-	-
BraA01g040770.3C	388.065	488.72	432.46	962.778	1055.05	799.561	436.415	939.13	-1.10581	2.26e-05	0.000784324	BraA01g040770.3C	A01	27422346	27424044	-	1146	protein_coding	- && sp|Q9SR33|ORP3B_ARATH Oxysterol-binding protein-related protein 3B OS=Arabidopsis thaliana OX=3702 GN=ORP3B PE=2 SV=1 && PF01237:Oxysterol-binding protein	-	-
BraA08g000670.3C	594.93	458	563.573	1093.34	1561.95	1101.48	538.834	1252.26	-1.21621	2.27e-05	0.000788224	BraA08g000670.3C	A08	451049	452990	-	1092	protein_coding	- && sp|Q9SAV3|ODBB1_ARATH 2-oxoisovalerate dehydrogenase subunit beta 1, mitochondrial OS=Arabidopsis thaliana OX=3702 GN=BCDH BETA1 PE=2 SV=1 && PF02780:Transketolase, C-terminal domain|PF02779:Transketolase, pyrimidine binding domain	-	-
BraA04g008460.3C	24.1083	116.362	69.7858	9.96665	8.2518	4.16438	70.0853	7.46094	3.22959	2.31e-05	0.000801371	BraA04g008460.3C	A04	5962837	5963889	-	1053	protein_coding	- && sp|Q9SVQ0|ERF62_ARATH Ethylene-responsive transcription factor ERF062 OS=Arabidopsis thaliana OX=3702 GN=ERF062 PE=2 SV=1 && PF00847:AP2 domain	AP2/ERF-ERF	AP2/ERF->AP2/ERF-ERF
BraA07g010120.3C	6002.96	6892.34	3728.25	14391.8	18392.1	12096.5	5541.18	14960.1	-1.43279	2.33e-05	0.00080639	BraA07g010120.3C	A07	9967011	9967767	+	654	protein_coding	- && sp|Q9SHE8|PSAF_ARATH Photosystem I reaction center subunit III, chloroplastic OS=Arabidopsis thaliana OX=3702 GN=PSAF PE=1 SV=1 && PF02507:Photosystem I reaction centre subunit III	-	-
BraA03g053380.3C	335.96	262.512	318.266	104.65	73.0874	140.548	305.579	106.095	1.52441	2.33e-05	0.00080639	BraA03g053380.3C	A03	27649990	27651579	-	1269	protein_coding	- && sp|Q8RWE8|GGAP1_ARATH GDP-L-galactose phosphorylase 1 OS=Arabidopsis thaliana OX=3702 GN=VTC2 PE=1 SV=1 && -	-	-
BraA03g052580.3C	8.55455	118.224	13.7457	0	1.17883	0	46.8413	0.392943	6.93331	2.36e-05	0.000815963	BraA03g052580.3C	A03	27221413	27226399	-	954	protein_coding	- && sp|Q9LTK0|IPP2_ARATH Protein phosphatase inhibitor 2 OS=Arabidopsis thaliana OX=3702 GN=I-2 PE=1 SV=1 && PF04979:Protein phosphatase inhibitor 2 (IPP-2)	-	-
BraA08g031860.3C	254.303	281.13	797.25	80.7298	119.062	95.7808	444.228	98.5241	2.1727	2.37e-05	0.000816454	BraA08g031860.3C	A08	21288933	21292092	-	1380	protein_coding	- && sp|O04090|FER1_ARATH Ferredoxin-1, chloroplastic OS=Arabidopsis thaliana OX=3702 GN=FD1 PE=1 SV=1 && PF00111:2Fe-2S iron-sulfur cluster binding domain|PF12906:RING-variant domain	-	-
BraA06g040880.3C	48.9942	133.118	50.7533	2.98999	3.53649	15.6164	77.6218	7.38097	3.38909	2.38e-05	0.000819677	BraA06g040880.3C	A06	27091552	27092578	-	561	protein_coding	- && - && -	-	-
BraA02g016780.3C	977.551	796.846	1184.24	429.562	280.561	159.288	986.214	289.804	1.76638	2.39e-05	0.000821906	BraA02g016780.3C	A02	8974303	8979226	-	1428	protein_coding	- && sp|P92934|AAP6_ARATH Amino acid permease 6 OS=Arabidopsis thaliana OX=3702 GN=AAP6 PE=1 SV=1 && PF01490:Transmembrane amino acid transporter protein	-	-
BraA07g024600.3C	67.6587	108.915	3.17208	0.996665	2.35766	0	59.9151	1.11811	5.78208	2.41e-05	0.000827904	BraA07g024600.3C	A07	19238696	19239918	+	753	protein_coding	- && sp|Q8GZ84|PUB36_ARATH U-box domain-containing protein 36 OS=Arabidopsis thaliana OX=3702 GN=PUB36 PE=2 SV=2 && PF04564:U-box domain	-	-
BraA04g024630.3C	68634.7	77312.7	43498.8	158975	220753	135971	63148.7	171900	-1.44474	2.44e-05	0.000835569	BraA04g024630.3C	A04	17850380	17851183	-	804	protein_coding	- && sp|P04778|CB1C_ARATH Chlorophyll a-b binding protein 1, chloroplastic OS=Arabidopsis thaliana OX=3702 GN=LHCB1.3 PE=1 SV=1 && PF00504:Chlorophyll A-B binding protein	-	-
BraA03g019180.3C	1246.63	3144.56	1147.24	533.216	463.28	519.507	1846.14	505.334	1.86911	2.45e-05	0.000837929	BraA03g019180.3C	A03	9038357	9039529	-	1173	protein_coding	- && sp|Q9SJL8|METK3_ARATH S-adenosylmethionine synthase 3 OS=Arabidopsis thaliana OX=3702 GN=METK3 PE=1 SV=1 && PF02773:S-adenosylmethionine synthetase, C-terminal domain|PF00438:S-adenosylmethionine synthetase, N-terminal domain|PF02772:S-adenosylmethionine synthetase, central domain	-	-
BraA07g038790.3C	379.511	352.809	868.093	175.413	139.102	100.986	533.471	138.5	1.94453	2.47e-05	0.000844379	BraA07g038790.3C	A07	26620826	26623761	-	1725	protein_coding	- && sp|Q9C9Q4|JAC1_ARATH J domain-containing protein required for chloroplast accumulation response 1 OS=Arabidopsis thaliana OX=3702 GN=JAC1 PE=1 SV=1 && -	-	-
BraA01g029080.3C	14.776	25.1342	14.803	0	0	0	18.2377	0	6.53445	2.53e-05	0.000865177	BraA01g029080.3C	A01	19205390	19208722	-	2310	protein_coding	- && sp|O64770|Y1649_ARATH G-type lectin S-receptor-like serine/threonine-protein kinase At1g61490 OS=Arabidopsis thaliana OX=3702 GN=At1g61490 PE=3 SV=1 && PF11883:Domain of unknown function (DUF3403)|PF00954:S-locus glycoprotein domain|PF01453:D-mannose binding lectin|PF07714:Protein tyrosine kinase|PF08276:PAN-like domain	-	-
BraA02g033520.3C	4.66612	2.79268	3.17208	55.8132	24.7554	27.0685	3.54363	35.879	-3.32734	2.57e-05	0.000877178	BraA02g033520.3C	A02	23240817	23246063	-	3132	protein_coding	- && - && -	-	-
BraA03g011770.3C	342.959	857.354	578.376	218.27	128.492	161.37	592.897	169.377	1.80619	2.61e-05	0.000888443	BraA03g011770.3C	A03	5059601	5062343	+	894	protein_coding	- && sp|Q3ECW8|BGL01_ARATH Beta-glucosidase 1 OS=Arabidopsis thaliana OX=3702 GN=BGLU1 PE=3 SV=2 && PF00232:Glycosyl hydrolase family 1	-	-
BraA07g026310.3C	269.857	960.683	412.371	155.48	94.3063	115.562	547.637	121.783	2.16782	2.62e-05	0.000890879	BraA07g026310.3C	A07	20079604	20081653	-	1485	protein_coding	- && sp|Q9LJE5|ECT2_ARATH YTH domain-containing protein ECT2 OS=Arabidopsis thaliana OX=3702 GN=ECT2 PE=1 SV=1 && PF04146:YT521-B-like domain	-	-
BraA05g003670.3C	146.983	93.0895	149.088	17.94	4.71532	35.3972	129.72	19.3508	2.7375	2.63e-05	0.00089376	BraA05g003670.3C	A05	1935695	1936161	+	306	protein_coding	- && sp|P26780|DEF2_SINAL Defensin-like protein 2 OS=Sinapis alba OX=3728 PE=1 SV=2 && PF00537:Scorpion toxin-like domain	-	-
BraA04g027290.3C	88.6562	68.8862	85.6462	180.396	219.262	206.137	81.0629	201.932	-1.31555	2.64e-05	0.000895208	BraA04g027290.3C	A04	19273200	19275910	-	1896	protein_coding	- && sp|Q9ZVI7|GAUT7_ARATH Probable galacturonosyltransferase 7 OS=Arabidopsis thaliana OX=3702 GN=GAUT7 PE=1 SV=2 && PF01501:Glycosyl transferase family 8	-	-
BraA09g038670.3C	6.99917	25.1342	31.7208	0	0	0	21.2847	0	6.75332	2.7e-05	0.000913891	BraA09g038670.3C	A09	30438558	30439759	-	984	protein_coding	- && sp|Q9LQX4|DOF13_ARATH Dof zinc finger protein DOF1.3 OS=Arabidopsis thaliana OX=3702 GN=DOF1.3 PE=3 SV=1 && PF02701:Dof domain, zinc finger	C2C2-Dof	C2C2->C2C2-Dof
BraA08g031690.3C	1367.17	997.919	1829.23	4814.89	3965.58	2855.72	1398.11	3878.73	-1.47228	2.7e-05	0.000913891	BraA08g031690.3C	A08	21210752	21214207	+	1662	protein_coding	- && sp|Q9SXB6|MLO2_ARATH MLO-like protein 2 OS=Arabidopsis thaliana OX=3702 GN=MLO2 PE=1 SV=1 && PF03094:Mlo family	-	-
BraA02g003600.3C	112.764	189.902	53.9254	20.93	27.1131	18.7397	118.864	22.2609	2.42054	2.7e-05	0.000913891	BraA02g003600.3C	A02	1764778	1766746	-	1434	protein_coding	- && sp|Q8S9J6|ASPA_ARATH Aspartyl protease family protein At5g10770 OS=Arabidopsis thaliana OX=3702 GN=At5g10770 PE=2 SV=1 && PF14541:Xylanase inhibitor C-terminal|PF14543:Xylanase inhibitor N-terminal	-	-
BraA02g020390.3C	333.627	440.313	346.814	735.538	919.487	782.904	373.585	812.643	-1.12111	2.71e-05	0.000915374	BraA02g020390.3C	A02	11809244	11813770	+	2694	protein_coding	- && sp|Q8CFE4|SCYL2_MOUSE SCY1-like protein 2 OS=Mus musculus OX=10090 GN=Scyl2 PE=1 SV=1 && PF00069:Protein kinase domain	-	-
BraA07g015170.3C	1334.51	1363.76	1666.4	2833.52	3321.94	2691.23	1454.89	2948.9	-1.01943	2.72e-05	0.000917442	BraA07g015170.3C	A07	13697994	13698585	+	474	protein_coding	- && - && -	-	-
BraA07g034400.3C	4281.16	35724.9	1373.51	1093.34	1042.08	1217.04	13793.2	1117.49	3.62561	2.72e-05	0.000918694	BraA07g034400.3C	A07	24435175	24436627	+	933	protein_coding	- && sp|Q9H8H3|MET7A_HUMAN Methyltransferase-like protein 7A OS=Homo sapiens OX=9606 GN=METTL7A PE=1 SV=1 && PF08241:Methyltransferase domain	-	-
BraA04g028830.3C	17.8868	22.3415	7.40152	54.8166	179.182	82.2465	15.8766	105.415	-2.72133	2.74e-05	0.000923982	BraA04g028830.3C	A04	20079795	20081428	+	855	protein_coding	- && sp|Q9SHB5|WRK55_ARATH WRKY transcription factor 55 OS=Arabidopsis thaliana OX=3702 GN=WRKY55 PE=2 SV=1 && PF03106:WRKY DNA -binding domain	WRKY	WRKY
BraA06g012820.3C	20.9975	7.44716	19.0325	42.8566	186.255	111.397	15.8257	113.503	-2.83853	2.76e-05	0.000929083	BraA06g012820.3C	A06	6815169	6819058	+	2406	protein_coding	- && sp|Q9FZ57|TPS2_ARATH Probable alpha,alpha-trehalose-phosphate synthase [UDP-forming] 2 OS=Arabidopsis thaliana OX=3702 GN=TPS2 PE=3 SV=1 && PF02358:Trehalose-phosphatase|PF00982:Glycosyltransferase family 20	-	-
BraA05g035970.3C	464.278	286.716	1066.88	116.61	29.4707	135.342	605.957	93.8076	2.6893	2.79e-05	0.000938099	BraA05g035970.3C	A05	25193518	25195282	+	1389	protein_coding	- && - && PF12697:Alpha/beta hydrolase family	-	-
BraA06g020720.3C	208.42	213.175	224.16	408.632	493.929	437.26	215.252	446.607	-1.05302	2.82e-05	0.000944843	BraA06g020720.3C	A06	12008604	12010037	+	1044	protein_coding	- && sp|P0C870|JMJD7_HUMAN Bifunctional peptidase and (3S)-lysyl hydroxylase JMJD7 OS=Homo sapiens OX=9606 GN=JMJD7 PE=1 SV=1 && PF13621:Cupin-like domain	-	-
BraA09g063840.3C	236.417	409.594	376.42	109.633	143.817	83.2876	340.81	112.246	1.60303	2.82e-05	0.000944843	BraA09g063840.3C	A09	43967228	43968877	-	1107	protein_coding	- && sp|Q8H1S4|ACCH3_ARATH 1-aminocyclopropane-1-carboxylate oxidase homolog 3 OS=Arabidopsis thaliana OX=3702 GN=At1g06650 PE=2 SV=1 && PF03171:2OG-Fe(II) oxygenase superfamily|PF14226:non-haem dioxygenase in morphine synthesis N-terminal	-	-
BraA01g022090.3C	151.649	226.207	198.784	66.7765	37.7225	72.8767	192.213	59.1252	1.69646	2.82e-05	0.000944843	BraA01g022090.3C	A01	12268210	12271560	-	2289	protein_coding	- && sp|Q9SVN2|RLP47_ARATH Receptor-like protein 47 OS=Arabidopsis thaliana OX=3702 GN=RLP47 PE=3 SV=2 && PF08263:Leucine rich repeat N-terminal domain|PF13855:Leucine rich repeat	-	-
BraA04g025460.3C	0	3.72358	0	80.7298	9.43063	60.3835	1.24119	50.1813	-5.35099	2.84e-05	0.000950342	BraA04g025460.3C	A04	18238432	18240623	+	1269	protein_coding	- && sp|Q9SJ66|SPP2_ARATH Probable sucrose-phosphatase 2 OS=Arabidopsis thaliana OX=3702 GN=SPP2 PE=2 SV=2 && PF05116:Sucrose-6F-phosphate phosphohydrolase|PF08472:Sucrose-6-phosphate phosphohydrolase C-terminal	-	-
BraA07g027780.3C	25.6636	38.1667	22.2046	1.99333	2.35766	2.08219	28.6783	2.14439	3.74644	2.89e-05	0.000965632	BraA07g027780.3C	A07	20906336	20906875	-	540	protein_coding	- && sp|C0Z2L5|BZP44_ARATH bZIP transcription factor 44 OS=Arabidopsis thaliana OX=3702 GN=BZIP44 PE=1 SV=1 && PF00170:bZIP transcription factor	bZIP	bZIP
BraA02g031080.3C	0	1.86179	0	22.9233	29.4707	27.0685	0.620596	26.4875	-5.4388	2.9e-05	0.000968349	BraA02g031080.3C	A02	21198841	21199677	+	477	protein_coding	- && sp|Q9FFH3|IDD8_ARATH Zinc finger protein NUTCRACKER OS=Arabidopsis thaliana OX=3702 GN=NUC PE=1 SV=1 && -	-	-
BraA06g043250.3C	402.064	1262.29	429.288	198.336	139.102	143.671	697.882	160.37	2.12106	2.91e-05	0.000968349	BraA06g043250.3C	A06	28263825	28265838	-	1128	protein_coding	- && sp|Q9FFH0|GLK2_ARATH Transcription activator GLK2 OS=Arabidopsis thaliana OX=3702 GN=GLK2 PE=1 SV=1 && PF00249:Myb-like DNA-binding domain	GARP-G2-like	GARP->GARP-G2-like
BraA09g036020.3C	8.55455	19.5488	16.9178	65.7799	83.6968	59.3424	15.007	69.6064	-2.2244	2.92e-05	0.000970269	BraA09g036020.3C	A09	28414019	28416547	+	1755	protein_coding	- && sp|Q8L636|NCL_ARATH Sodium/calcium exchanger NCL OS=Arabidopsis thaliana OX=3702 GN=NCL PE=2 SV=1 && PF13499:EF-hand domain pair	-	-
BraA09g005390.3C	23.3306	29.7886	12.6883	99.6665	146.175	66.6301	21.9358	104.157	-2.23998	2.92e-05	0.000970269	BraA09g005390.3C	A09	3185113	3186055	-	336	protein_coding	- && - && PF09597:IGR protein motif	-	-
BraA02g042090.3C	58.3264	107.984	41.2371	0	7.07297	9.36986	69.1824	5.48094	3.66995	2.92e-05	0.000970269	BraA02g042090.3C	A02	29231751	29232833	-	891	protein_coding	- && sp|Q3ECE2|FB85_ARATH Putative F-box protein At1g70960 OS=Arabidopsis thaliana OX=3702 GN=At1g70960 PE=4 SV=1 && PF08268:F-box associated domain	-	-
BraA08g032760.3C	0	0	0	16.9433	10.6095	22.9041	0	16.819	-6.64492	2.94e-05	0.000975172	BraA08g032760.3C	A08	21689651	21691120	+	1470	protein_coding	- && sp|Q680Z7|PPR24_ARATH Pentatricopeptide repeat-containing protein At1g09220, mitochondrial OS=Arabidopsis thaliana OX=3702 GN=PCMP-E25 PE=2 SV=1 && PF13041:PPR repeat family	-	-
BraA10g027480.3C	144.65	8.37805	50.7533	2.98999	0	4.16438	67.927	2.38479	4.80949	2.94e-05	0.000975172	BraA10g027480.3C	A10	18041548	18046573	+	2247	protein_coding	- && sp|Q9FNC1|DTX28_ARATH Protein DETOXIFICATION 28 OS=Arabidopsis thaliana OX=3702 GN=DTX28 PE=3 SV=1 && PF01554:MatE	-	-
BraA01g017540.3C	80.8793	84.7114	100.449	31.8933	23.5766	21.863	88.68	25.7776	1.77822	2.99e-05	0.000987248	BraA01g017540.3C	A01	9345753	9347265	+	1056	protein_coding	- && sp|Q8VY93|GDL66_ARATH GDSL esterase/lipase At4g26790 OS=Arabidopsis thaliana OX=3702 GN=At4g26790 PE=2 SV=1 && PF00657:GDSL-like Lipase/Acylhydrolase	-	-
BraA02g028540.3C	598.818	431.935	548.77	1167.09	2627.61	1246.19	526.508	1680.3	-1.67384	2.99e-05	0.000987248	BraA02g028540.3C	A02	17828776	17829988	-	996	protein_coding	- && sp|Q8H0Y8|WRK41_ARATH Probable WRKY transcription factor 41 OS=Arabidopsis thaliana OX=3702 GN=WRKY41 PE=1 SV=2 && PF03106:WRKY DNA -binding domain	WRKY	WRKY
BraA01g028180.3C	1259.85	871.317	1783.77	326.906	470.353	529.918	1304.98	442.392	1.56065	3.01e-05	0.0009911	BraA01g028180.3C	A01	18393071	18397784	+	1956	protein_coding	- && sp|Q9SKD6|CNG11_ARATH Cyclic nucleotide-gated ion channel 11 OS=Arabidopsis thaliana OX=3702 GN=CNGC11 PE=2 SV=2 && PF00520:Ion transport protein	-	-
BraA10g033410.3C	297.076	608.805	352.101	145.513	147.354	91.6164	419.327	128.161	1.71032	3.01e-05	0.0009911	BraA10g033410.3C	A10	20554584	20557243	-	1644	protein_coding	- && sp|Q8GYS4|AVT1D_ARATH Amino acid transporter AVT1D OS=Arabidopsis thaliana OX=3702 GN=AVT1D PE=2 SV=1 && PF01490:Transmembrane amino acid transporter protein	-	-
BraA07g028040.3C	727.914	854.561	664.022	259.133	320.641	390.411	748.833	323.395	1.21164	3.03e-05	0.000997084	BraA07g028040.3C	A07	21035769	21038766	+	1506	protein_coding	- && sp|Q9S795|BADH1_ARATH Betaine aldehyde dehydrogenase 1, chloroplastic OS=Arabidopsis thaliana OX=3702 GN=ALDH10A8 PE=2 SV=1 && PF00171:Aldehyde dehydrogenase family	-	-
BraA08g032300.3C	154.759	126.602	222.046	63.7865	38.9014	28.1096	167.802	43.5992	1.941	3.04e-05	0.000998388	BraA08g032300.3C	A08	21524243	21525790	+	1344	protein_coding	- && - && PF06219:Protein of unknown function (DUF1005)	-	-
BraA04g013290.3C	166.425	363.98	121.596	43.8532	43.6167	61.4246	217.334	49.6315	2.13026	3.04e-05	0.000998546	BraA04g013290.3C	A04	10423623	10425138	+	813	protein_coding	- && sp|P57758|CTNS_ARATH Cystinosin homolog OS=Arabidopsis thaliana OX=3702 GN=At5g40670 PE=2 SV=1 && PF04193:PQ loop repeat	-	-
BraA03g034180.3C	697.584	1536.91	1006.61	431.556	187.434	289.425	1080.37	302.805	1.83411	3.05e-05	0.000999012	BraA03g034180.3C	A03	16910534	16910875	+	342	protein_coding	- && sp|Q9LDB4|NLTP6_ARATH Non-specific lipid-transfer protein 6 OS=Arabidopsis thaliana OX=3702 GN=LTP6 PE=3 SV=1 && PF00234:Protease inhibitor/seed storage/LTP family	-	-
BraA04g017330.3C	13.2207	65.1626	5.2868	0	0	0	27.89	0	7.14779	3.05e-05	0.000999012	BraA04g017330.3C	A04	13201959	13204843	-	795	protein_coding	- && sp|O80474|MES4_ARATH Methylesterase 4 OS=Arabidopsis thaliana OX=3702 GN=MES4 PE=1 SV=1 && PF12697:Alpha/beta hydrolase family	-	-
BraA10g000470.3C	11.6653	27.9268	45.4665	0	0	1.0411	28.3529	0.347032	6.2048	3.06e-05	0.00100229	BraA10g000470.3C	A10	224560	226022	-	831	protein_coding	- && sp|Q6R0H0|RVE3_ARATH Protein REVEILLE 3 OS=Arabidopsis thaliana OX=3702 GN=RVE3 PE=2 SV=1 && PF00249:Myb-like DNA-binding domain	MYB-related	MYB->MYB-related
BraA03g058710.3C	392.731	1338.63	564.631	244.183	123.777	129.096	765.329	165.685	2.20671	3.09e-05	0.0010104	BraA03g058710.3C	A03	31094936	31096779	-	1074	protein_coding	- && sp|O49482|CADH5_ARATH Cinnamyl alcohol dehydrogenase 5 OS=Arabidopsis thaliana OX=3702 GN=CAD5 PE=1 SV=1 && PF08240:Alcohol dehydrogenase GroES-like domain|PF00107:Zinc-binding dehydrogenase	-	-
BraA08g013590.3C	105.765	103.329	99.3919	298.003	233.408	213.425	102.829	248.278	-1.27165	3.12e-05	0.00101746	BraA08g013590.3C	A08	11620313	11622045	-	1143	protein_coding	- && sp|O81862|CHIC_ARATH Class V chitinase OS=Arabidopsis thaliana OX=3702 GN=ChiC PE=1 SV=1 && PF00704:Glycosyl hydrolases family 18	-	-
BraA09g036980.3C	0.777686	0.930895	0	22.9233	38.9014	16.6575	0.569527	26.1607	-5.4501	3.13e-05	0.0010198	BraA09g036980.3C	A09	29329683	29331243	+	789	protein_coding	- && sp|Q9SXC4|IRX9H_ARATH Probable beta-1,4-xylosyltransferase IRX9H OS=Arabidopsis thaliana OX=3702 GN=IRX9H PE=2 SV=2 && PF03360:Glycosyltransferase family 43	-	-
BraA03g027570.3C	571.599	1034.22	822.627	352.819	286.455	312.329	809.483	317.201	1.35087	3.14e-05	0.00102307	BraA03g027570.3C	A03	13687611	13688856	-	804	protein_coding	- && sp|Q9SUT9|RTNLB_ARATH Reticulon-like protein B2 OS=Arabidopsis thaliana OX=3702 GN=RTNLB2 PE=1 SV=1 && PF02453:Reticulon	-	-
BraA01g010790.3C	225.529	747.508	560.401	134.55	81.3392	147.836	511.146	121.241	2.07424	3.19e-05	0.00103672	BraA01g010790.3C	A01	5598610	5602528	+	1716	protein_coding	- && sp|F4I9E1|NFD4_ARATH Protein NUCLEAR FUSION DEFECTIVE 4 OS=Arabidopsis thaliana OX=3702 GN=NFD4 PE=3 SV=1 && PF06813:Nodulin-like	-	-
BraA05g040640.3C	12.443	244.825	23.2619	4.98332	0	3.12329	93.5101	2.7022	5.08896	3.19e-05	0.00103769	BraA05g040640.3C	A05	27528806	27533177	+	1923	protein_coding	- && sp|Q9SGH6|DOX1_ARATH Alpha-dioxygenase 1 OS=Arabidopsis thaliana OX=3702 GN=DOX1 PE=1 SV=1 && PF03098:Animal haem peroxidase	-	-
BraA10g000430.3C	11.6653	14.8943	21.1472	118.603	48.332	73.9178	15.9023	80.2843	-2.34804	3.23e-05	0.00104788	BraA10g000430.3C	A10	201246	204751	-	2088	protein_coding	- && sp|P92949|FRO2_ARATH Ferric reduction oxidase 2 OS=Arabidopsis thaliana OX=3702 GN=FRO2 PE=1 SV=2 && PF01794:Ferric reductase like transmembrane component|PF08022:FAD-binding domain|PF08030:Ferric reductase NAD binding domain	-	-
BraA09g023180.3C	18.6645	56.7846	25.3767	0	0	2.08219	33.6086	0.694064	5.56927	3.25e-05	0.00105233	BraA09g023180.3C	A09	15330912	15331591	+	456	protein_coding	- && sp|Q9ZVF3|ML328_ARATH MLP-like protein 328 OS=Arabidopsis thaliana OX=3702 GN=MLP328 PE=2 SV=1 && PF00407:Pathogenesis-related protein Bet v I family	-	-
BraA07g022920.3C	556.823	880.626	521.279	1219.92	3341.98	2298.74	652.909	2286.88	-1.80828	3.3e-05	0.00106936	BraA07g022920.3C	A07	18353606	18356232	-	1617	protein_coding	- && sp|Q6NLQ6|CDPKW_ARATH Calcium-dependent protein kinase 32 OS=Arabidopsis thaliana OX=3702 GN=CPK32 PE=1 SV=1 && PF13499:EF-hand domain pair|PF00069:Protein kinase domain	-	-
BraA09g051950.3C	114.32	186.179	168.12	456.472	543.44	319.616	156.206	439.843	-1.49482	3.34e-05	0.00107994	BraA09g051950.3C	A09	38053349	38054431	+	1083	protein_coding	- && sp|Q8VYF4|GATL7_ARATH Probable galacturonosyltransferase-like 7 OS=Arabidopsis thaliana OX=3702 GN=GATL7 PE=2 SV=1 && PF01501:Glycosyl transferase family 8	-	-
BraA03g007740.3C	0.777686	2.79268	3.17208	19.9333	49.5108	24.9863	2.24748	31.4768	-3.84726	3.35e-05	0.00108079	BraA03g007740.3C	A03	3316671	3319252	+	1497	protein_coding	- && sp|Q6DBG8|ARAD1_ARATH Probable arabinosyltransferase ARAD1 OS=Arabidopsis thaliana OX=3702 GN=ARAD1 PE=1 SV=1 && PF03016:Exostosin family	-	-
BraA09g043360.3C	0.777686	0	1.05736	33.8866	48.332	9.36986	0.611682	30.5295	-5.65295	3.41e-05	0.00109858	BraA09g043360.3C	A09	33510474	33510982	-	330	protein_coding	- && sp|Q9FEB5|DSP4_ARATH Phosphoglucan phosphatase DSP4, chloroplastic OS=Arabidopsis thaliana OX=3702 GN=DSP4 PE=1 SV=1 && PF16561:Glycogen recognition site of AMP-activated protein kinase	-	-
BraA09g011700.3C	108.098	82.8496	116.31	25.9133	21.2189	38.5205	102.419	28.5509	1.83928	3.41e-05	0.00109858	BraA09g011700.3C	A09	6856096	6857703	+	945	protein_coding	- && sp|O64471|MTX_ARATH Mitochondrial outer membrane import complex protein METAXIN OS=Arabidopsis thaliana OX=3702 GN=MTX1 PE=1 SV=1 && PF17172:Glutathione S-transferase N-terminal domain|PF17171:Glutathione S-transferase, C-terminal domain	-	-
BraA03g011150.3C	57.5488	646.972	28.5487	23.92	5.89414	9.36986	244.356	13.0613	4.22036	3.41e-05	0.00109858	BraA03g011150.3C	A03	4812469	4813397	+	729	protein_coding	- && sp|Q4JL84|MYB59_ARATH Transcription factor MYB59 OS=Arabidopsis thaliana OX=3702 GN=MYB59 PE=2 SV=2 && PF00249:Myb-like DNA-binding domain	MYB	MYB->MYB
BraA03g005150.3C	188.978	121.947	159.661	36.8766	22.3977	60.3835	156.862	39.886	1.97224	3.45e-05	0.00110819	BraA03g005150.3C	A03	2225410	2228353	-	2190	protein_coding	- && sp|Q9LYG9|MSL10_ARATH Mechanosensitive ion channel protein 10 OS=Arabidopsis thaliana OX=3702 GN=MSL10 PE=1 SV=1 && PF00924:Mechanosensitive ion channel	-	-
BraA07g029290.3C	458.835	560.399	914.617	252.156	232.229	208.219	644.617	230.868	1.4805	3.47e-05	0.00111388	BraA07g029290.3C	A07	21641089	21642294	-	750	protein_coding	- && - && PF00583:Acetyltransferase (GNAT) family	GNAT	GNAT
BraA06g028400.3C	3552.47	4701.95	7784.29	1841.84	1992.22	1988.49	5346.24	1940.85	1.46174	3.5e-05	0.00112293	BraA06g028400.3C	A06	19678330	19682266	+	2262	protein_coding	- && sp|Q93Y08|AB1K8_ARATH Protein ACTIVITY OF BC1 COMPLEX KINASE 8, chloroplastic OS=Arabidopsis thaliana OX=3702 GN=ABC1K8 PE=2 SV=1 && PF03109:ABC1 family	-	-
BraA04g016310.3C	652.478	67.9553	197.726	22.9233	3.53649	44.7671	306.053	23.7423	3.68495	3.51e-05	0.00112538	BraA04g016310.3C	A04	12376807	12379017	+	1632	protein_coding	- && sp|Q501D8|C79B3_ARATH Tryptophan N-monooxygenase 2 OS=Arabidopsis thaliana OX=3702 GN=CYP79B3 PE=1 SV=1 && PF00067:Cytochrome P450	-	-
BraA07g023890.3C	503.94	597.634	946.338	250.163	247.554	275.89	682.637	257.869	1.40362	3.52e-05	0.00112538	BraA07g023890.3C	A07	18874272	18875051	-	780	protein_coding	- && sp|Q9LX31|GUN4C_ARATH Tetrapyrrole-binding protein, chloroplastic OS=Arabidopsis thaliana OX=3702 GN=GUN4 PE=1 SV=1 && PF05419:GUN4-like	-	-
BraA08g021820.3C	2643.35	749.37	3975.68	437.536	253.448	657.972	2456.13	449.652	2.44921	3.53e-05	0.00112758	BraA08g021820.3C	A08	16513488	16515745	+	1074	protein_coding	- && sp|Q02971|CADH7_ARATH Cinnamyl alcohol dehydrogenase 7 OS=Arabidopsis thaliana OX=3702 GN=CAD7 PE=1 SV=2 && PF08240:Alcohol dehydrogenase GroES-like domain|PF00107:Zinc-binding dehydrogenase	-	-
BraA03g037820.3C	0	0	0	11.96	8.2518	38.5205	0	19.5774	-6.86382	3.54e-05	0.0011292	BraA03g037820.3C	A03	18721736	18721978	-	243	protein_coding	- && - && -	-	-
BraA02g011770.3C	5.4438	0.930895	3.17208	18.9366	63.6568	39.5616	3.18226	40.7183	-3.65009	3.55e-05	0.00113245	BraA02g011770.3C	A02	5692586	5698211	-	3474	protein_coding	- && sp|Q9LVN1|FH13_ARATH Formin-like protein 13 OS=Arabidopsis thaliana OX=3702 GN=FH13 PE=2 SV=3 && PF10409:C2 domain of PTEN tumour-suppressor protein|PF02181:Formin Homology 2 Domain	-	-
BraA04g009490.3C	241.083	661.866	430.346	120.596	152.069	102.027	444.431	124.898	1.83153	3.56e-05	0.00113281	BraA04g009490.3C	A04	7257906	7259776	-	1233	protein_coding	- && sp|A0A078H868|GPC1_BRANA Glycerophosphocholine acyltransferase 1 OS=Brassica napus OX=3708 GN=GPC1 PE=1 SV=1 && PF10998:Protein of unknown function (DUF2838)	-	-
BraA08g030360.3C	159.426	147.081	161.776	367.769	295.886	348.767	156.094	337.474	-1.11301	3.57e-05	0.00113745	BraA08g030360.3C	A08	20611756	20613831	-	1497	protein_coding	- && sp|Q6NQ51|RRT4_ARATH Rhamnogalacturonan I rhamnosyltransferase 1 OS=Arabidopsis thaliana OX=3702 GN=RRT4 PE=1 SV=1 && PF10250:GDP-fucose protein O-fucosyltransferase	-	-
BraA04g024110.3C	36.5512	265.305	31.7208	11.96	3.53649	8.32876	111.192	7.94174	3.79858	3.6e-05	0.00114407	BraA04g024110.3C	A04	17601817	17603146	-	963	protein_coding	- && sp|Q8VZ20|ASR3_ARATH Trihelix transcription factor ASR3 OS=Arabidopsis thaliana OX=3702 GN=ASR3 PE=1 SV=1 && PF13837:Myb/SANT-like DNA-binding domain	Trihelix	Trihelix
BraA04g030650.3C	7.77686	73.5407	23.2619	0.996665	0	0	34.8598	0.332222	6.50615	3.61e-05	0.00114407	BraA04g030650.3C	A04	20955827	20957441	+	834	protein_coding	- && sp|Q9SK55|NAC42_ARATH Transcription factor JUNGBRUNNEN 1 OS=Arabidopsis thaliana OX=3702 GN=JUB1 PE=1 SV=1 && PF02365:No apical meristem (NAM) protein	NAC	NAC
BraA02g045750.3C	93.3223	92.1586	112.08	292.023	320.641	190.52	99.187	267.728	-1.43343	3.61e-05	0.00114407	BraA02g045750.3C	A02	31386719	31387786	+	1068	protein_coding	- && sp|Q9SNY3|GMD1_ARATH GDP-mannose 4,6 dehydratase 1 OS=Arabidopsis thaliana OX=3702 GN=GMD1 PE=1 SV=1 && PF16363:GDP-mannose 4,6 dehydratase	-	-
BraA01g029590.3C	2283.29	1289.29	808.881	232.223	161.5	529.918	1460.49	307.88	2.24583	3.66e-05	0.00115838	BraA01g029590.3C	A01	19660076	19661535	+	1179	protein_coding	- && sp|Q94B38|GPT2_ARATH Glucose-6-phosphate/phosphate translocator 2, chloroplastic OS=Arabidopsis thaliana OX=3702 GN=GPT2 PE=2 SV=2 && PF03151:Triose-phosphate Transporter family	-	-
BraA06g029380.3C	401.286	264.374	275.971	81.7265	43.6167	127.014	313.877	84.1189	1.89795	3.68e-05	0.00116317	BraA06g029380.3C	A06	20369852	20371744	+	1434	protein_coding	- && sp|Q9FHP1|ACR1_ARATH ACT domain-containing protein ACR1 OS=Arabidopsis thaliana OX=3702 GN=ACR1 PE=2 SV=1 && PF01842:ACT domain	-	-
BraA03g021000.3C	0	0	0	14.95	20.0401	12.4931	0	15.8277	-6.55419	3.68e-05	0.00116337	BraA03g021000.3C	A03	10004317	10004613	-	297	protein_coding	- && - && -	-	-
BraA10g006250.3C	0	0	0	14.95	27.1131	9.36986	0	17.1443	-6.66823	3.69e-05	0.00116351	BraA10g006250.3C	A10	3389239	3389561	+	243	protein_coding	- && - && -	-	-
BraA07g013270.3C	266.746	377.012	245.308	126.576	109.631	116.603	296.355	117.603	1.33288	3.7e-05	0.00116721	BraA07g013270.3C	A07	12421767	12422597	+	831	protein_coding	- && - && -	-	-
BraA03g028710.3C	0	0	0	16.9433	21.2189	10.411	0	16.1911	-6.58695	3.74e-05	0.00117676	BraA03g028710.3C	A03	14368659	14370969	-	1266	protein_coding	- && sp|Q9LJY5|C05AK_ARATH Cytochrome P450 705A22 OS=Arabidopsis thaliana OX=3702 GN=CYP705A22 PE=2 SV=1 && PF00067:Cytochrome P450	-	-
BraA04g019190.3C	102.655	95.8821	112.08	224.25	504.539	269.644	103.539	332.811	-1.68391	3.74e-05	0.00117676	BraA04g019190.3C	A04	14543123	14546116	+	1713	protein_coding	- && sp|Q8BVH9|METL6_MOUSE tRNA N(3)-methylcytidine methyltransferase METTL6 OS=Mus musculus OX=10090 GN=Mettl6 PE=1 SV=2 && PF10294:Lysine methyltransferase|PF08242:Methyltransferase domain	-	-
BraA10g000880.3C	74.6578	511.061	99.3919	14.95	41.259	18.7397	228.37	24.9829	3.19677	3.75e-05	0.00117836	BraA10g000880.3C	A10	452702	454964	-	1287	protein_coding	- && sp|Q0WV96|NAC1_ARATH NAC domain-containing protein 1 OS=Arabidopsis thaliana OX=3702 GN=NAC001 PE=2 SV=2 && PF02365:No apical meristem (NAM) protein	NAC	NAC
BraA01g020310.3C	0	0	0	16.9433	67.1932	2.08219	0	28.7396	-7.41365	3.78e-05	0.0011873	BraA01g020310.3C	A01	10902820	10903038	+	219	protein_coding	- && sp|Q9LN71|RING1_ARATH E3 ubiquitin-protein ligase At1g12760 OS=Arabidopsis thaliana OX=3702 GN=At1g12760 PE=1 SV=1 && -	-	-
BraA06g027680.3C	203.754	819.187	218.874	81.7265	61.2991	89.5342	413.938	77.5199	2.41592	3.8e-05	0.00119283	BraA06g027680.3C	A06	19305940	19307621	+	1239	protein_coding	- && sp|Q9FMG1|MCA3_ARATH Metacaspase-3 OS=Arabidopsis thaliana OX=3702 GN=AMC3 PE=2 SV=1 && PF00656:Caspase domain	-	-
BraA06g020990.3C	363.179	706.549	517.049	1206.96	2091.24	1350.3	528.926	1549.5	-1.55089	3.88e-05	0.00121314	BraA06g020990.3C	A06	12201213	12203864	+	1230	protein_coding	- && sp|Q9SWG0|IVD_ARATH Isovaleryl-CoA dehydrogenase, mitochondrial OS=Arabidopsis thaliana OX=3702 GN=IVD PE=1 SV=2 && PF02770:Acyl-CoA dehydrogenase, middle domain|PF00441:Acyl-CoA dehydrogenase, C-terminal domain|PF02771:Acyl-CoA dehydrogenase, N-terminal domain	-	-
BraA02g003730.3C	10.8876	7.44716	8.45888	62.7899	119.062	24.9863	8.93121	68.946	-2.94094	3.88e-05	0.00121314	BraA02g003730.3C	A02	1801098	1802129	-	1032	protein_coding	- && - && PF05910:Plant protein of unknown function (DUF868)	-	-
BraA07g037460.3C	41.995	13.0325	45.4665	0	0	2.08219	33.498	0.694064	5.56565	3.94e-05	0.00123004	BraA07g037460.3C	A07	25990637	25991281	-	645	protein_coding	- && sp|Q8RXD5|KTI4_ARATH Kunitz trypsin inhibitor 4 OS=Arabidopsis thaliana OX=3702 GN=KTI4 PE=2 SV=1 && PF00197:Trypsin and protease inhibitor	-	-
BraA02g008200.3C	301.742	444.037	672.481	170.43	149.711	159.288	472.753	159.81	1.56332	3.95e-05	0.00123143	BraA02g008200.3C	A02	3915147	3917695	+	1497	protein_coding	- && sp|P0AAD4|TYRP_ECOLI Tyrosine-specific transport protein OS=Escherichia coli (strain K12) OX=83333 GN=tyrP PE=1 SV=1 && PF03222:Tryptophan/tyrosine permease family	-	-
BraA01g024240.3C	0	0	0	20.93	5.89414	29.1507	0	18.6583	-6.7955	3.95e-05	0.00123143	BraA01g024240.3C	A01	14102327	14103194	-	447	protein_coding	- && - && -	-	-
BraA03g006570.3C	10.1099	4.65447	16.9178	246.176	25.9342	77.0411	10.5607	116.384	-3.47017	4e-05	0.00124644	BraA03g006570.3C	A03	2836373	2838200	+	1506	protein_coding	- && sp|Q4F883|SG101_ARATH Senescence-associated carboxylesterase 101 OS=Arabidopsis thaliana OX=3702 GN=SAG101 PE=1 SV=1 && PF18117:Enhanced disease susceptibility 1 protein EP domain|PF01764:Lipase (class 3)	-	-
BraA05g006050.3C	269.857	171.285	268.57	67.7732	89.591	95.7808	236.57	84.3817	1.48837	4.02e-05	0.00124947	BraA05g006050.3C	A05	3047466	3047807	+	342	protein_coding	- && sp|O04211|ELF4_ARATH Protein EARLY FLOWERING 4 OS=Arabidopsis thaliana OX=3702 GN=ELF4 PE=1 SV=1 && PF07011:Early Flowering 4 domain	-	-
BraA04g015630.3C	8035.05	15089.8	20701	5045.12	4184.84	5291.89	14608.6	4840.62	1.5935	4.02e-05	0.00124975	BraA04g015630.3C	A04	11937790	11939537	-	1185	protein_coding	- && sp|Q9SJU4|ALFP1_ARATH Fructose-bisphosphate aldolase 1, chloroplastic OS=Arabidopsis thaliana OX=3702 GN=FBA1 PE=1 SV=2 && PF00274:Fructose-bisphosphate aldolase class-I	-	-
BraA01g008670.3C	1.55537	0	0	46.8432	45.9743	8.32876	0.518457	33.7154	-5.86485	4.03e-05	0.00124987	BraA01g008670.3C	A01	4261470	4262735	+	492	protein_coding	- && - && PF04438:HIT zinc finger	-	-
BraA06g039340.3C	477.499	699.102	391.223	237.206	149.711	165.534	522.608	184.151	1.504	4.04e-05	0.00125288	BraA06g039340.3C	A06	26214539	26216471	+	1461	protein_coding	- && sp|Q9ZQ70|WRKY3_ARATH Probable WRKY transcription factor 3 OS=Arabidopsis thaliana OX=3702 GN=WRKY3 PE=2 SV=1 && PF03106:WRKY DNA -binding domain	WRKY	WRKY
BraA06g010630.3C	122.874	68.8862	166.006	25.9133	17.6824	36.4383	119.255	26.678	2.15563	4.1e-05	0.00127127	BraA06g010630.3C	A06	5767883	5771538	-	3078	protein_coding	- && sp|F4HW65|STIL1_ARATH Protein STICHEL-like 1 OS=Arabidopsis thaliana OX=3702 GN=At1g14460 PE=1 SV=1 && PF12169:DNA polymerase III subunits gamma and tau domain III|PF13177:DNA polymerase III, delta subunit	-	-
BraA09g033700.3C	16350.1	15545.9	20985.4	36240.7	38321.4	32151.1	17627.1	35571.1	-1.01292	4.13e-05	0.00127684	BraA09g033700.3C	A09	26316578	26317749	+	663	protein_coding	- && sp|Q9SHE8|PSAF_ARATH Photosystem I reaction center subunit III, chloroplastic OS=Arabidopsis thaliana OX=3702 GN=PSAF PE=1 SV=1 && PF02507:Photosystem I reaction centre subunit III	-	-
BraA02g003380.3C	143.872	457.069	238.963	52.8232	34.186	87.452	279.968	58.1538	2.26496	4.15e-05	0.00128257	BraA02g003380.3C	A02	1634232	1644337	+	1845	protein_coding	- && sp|O04722|SUT21_ARATH Sulfate transporter 2.1 OS=Arabidopsis thaliana OX=3702 GN=SULTR2;1 PE=2 SV=1 && PF00916:Sulfate permease family|PF01740:STAS domain	-	-
BraA06g044690.3C	22.5529	182.455	99.3919	15.9466	3.53649	2.08219	101.467	7.18844	3.8063	4.17e-05	0.00128672	BraA06g044690.3C	A06	29007953	29008252	+	300	protein_coding	- && sp|P33080|AX10A_SOYBN Auxin-induced protein X10A OS=Glycine max OX=3847 PE=2 SV=1 && PF02519:Auxin responsive protein	-	-
BraA06g027080.3C	384.177	458	393.338	724.575	1017.33	904.712	411.838	882.205	-1.09883	4.18e-05	0.00128882	BraA06g027080.3C	A06	19005320	19007184	-	1308	protein_coding	- && sp|A4YGN0|SUCD_METS5 Succinate-semialdehyde dehydrogenase (acetylating) OS=Metallosphaera sedula (strain ATCC 51363 / DSM 5348 / JCM 9185 / NBRC 15509 / TH2) OX=399549 GN=Msed_1424 PE=1 SV=1 && PF08240:Alcohol dehydrogenase GroES-like domain|PF00107:Zinc-binding dehydrogenase	-	-
BraA09g015330.3C	13.9983	88.435	40.1797	3.98666	2.35766	4.16438	47.5377	3.5029	3.75136	4.21e-05	0.00129808	BraA09g015330.3C	A09	9040885	9041351	+	303	protein_coding	- && - && -	-	-
BraA06g033080.3C	1203.86	1212.96	1239.23	2271.4	7623.49	3436.66	1218.68	4443.85	-1.86641	4.26e-05	0.00131062	BraA06g033080.3C	A06	22644892	22646850	+	1380	protein_coding	- && sp|P42043|HEMH1_ARATH Ferrochelatase-1, chloroplastic/mitochondrial OS=Arabidopsis thaliana OX=3702 GN=FC1 PE=2 SV=1 && PF00762:Ferrochelatase	-	-
BraA06g006160.3C	601.151	344.431	770.816	158.47	76.6239	208.219	572.133	147.771	1.95145	4.3e-05	0.00132005	BraA06g006160.3C	A06	3554601	3555218	+	618	protein_coding	- && sp|O80482|BH149_ARATH Transcription factor bHLH149 OS=Arabidopsis thaliana OX=3702 GN=BHLH149 PE=1 SV=1 && -	-	-
BraA01g015470.3C	87.1008	403.077	56.0401	28.9033	5.89414	17.6986	182.073	17.4987	3.37292	4.32e-05	0.00132421	BraA01g015470.3C	A01	8218894	8222077	-	1476	protein_coding	- && sp|Q8H1F9|PCH2_ARATH Pachytene checkpoint protein 2 homolog OS=Arabidopsis thaliana OX=3702 GN=PCH2 PE=2 SV=1 && PF00004:ATPase family associated with various cellular activities (AAA)	-	-
BraA02g025310.3C	0	0	0	31.8933	24.7554	4.16438	0	20.271	-6.91244	4.33e-05	0.0013255	BraA02g025310.3C	A02	15184529	15184816	-	288	protein_coding	- && sp|Q9SYP1|DEXHC_ARATH DExH-box ATP-dependent RNA helicase DExH12 OS=Arabidopsis thaliana OX=3702 GN=BRR2A PE=1 SV=1 && -	-	-
BraA07g025290.3C	10.8876	8.37805	11.631	42.8566	47.1532	54.137	10.2989	48.0489	-2.22306	4.37e-05	0.00133685	BraA07g025290.3C	A07	19536505	19536813	-	309	protein_coding	- && sp|Q9LYC8|GRXS6_ARATH Monothiol glutaredoxin-S6 OS=Arabidopsis thaliana OX=3702 GN=GRXS6 PE=3 SV=1 && PF00462:Glutaredoxin	-	-
BraA06g029520.3C	6609.55	15589.7	5997.35	3376.7	2134.86	2619.4	9398.86	2710.32	1.79397	4.39e-05	0.00134095	BraA06g029520.3C	A06	20411723	20412868	+	1146	protein_coding	- && sp|P0CG85|UBI1P_NICSY Polyubiquitin OS=Nicotiana sylvestris OX=4096 GN=UBI11 PE=2 SV=1 && PF00240:Ubiquitin family	-	-
BraA05g042260.3C	507.051	681.415	839.544	306.973	152.069	234.246	676.003	231.096	1.54684	4.43e-05	0.00135273	BraA05g042260.3C	A05	28270191	28270994	+	804	protein_coding	- && sp|Q9SQR3|D14_ARATH Strigolactone esterase D14 OS=Arabidopsis thaliana OX=3702 GN=D14 PE=1 SV=1 && PF12697:Alpha/beta hydrolase family	-	-
BraA01g013510.3C	571.599	484.065	834.258	126.576	77.8027	263.397	629.974	155.925	2.01314	4.46e-05	0.00135972	BraA01g013510.3C	A01	7079214	7084962	-	2592	protein_coding	- && sp|O82741|SGR1_ARATH Magnesium dechelatase SGR1, chloroplastic OS=Arabidopsis thaliana OX=3702 GN=SGR1 PE=1 SV=1 && PF07714:Protein tyrosine kinase|PF01657:Salt stress response/antifungal|PF12638:Staygreen protein	-	-
BraA09g009310.3C	36.5512	25.1342	43.3518	65.7799	437.346	179.068	35.0124	227.398	-2.69915	4.47e-05	0.00136257	BraA09g009310.3C	A09	5315985	5317640	+	864	protein_coding	- && sp|Q9FKZ2|DRL41_ARATH Probable disease resistance protein At5g66890 OS=Arabidopsis thaliana OX=3702 GN=At5g66890 PE=3 SV=1 && -	-	-
BraA02g030840.3C	13.2207	410.524	158.604	12.9566	0	11.4521	194.116	8.13623	4.56618	4.55e-05	0.00138281	BraA02g030840.3C	A02	21017671	21018839	-	564	protein_coding	- && sp|Q8H185|MTND4_ARATH 1,2-dihydroxy-3-keto-5-methylthiopentene dioxygenase 4 OS=Arabidopsis thaliana OX=3702 GN=ARD4 PE=1 SV=1 && PF03079:ARD/ARD' family	-	-
BraA10g003560.3C	687.474	633.939	613.269	336.873	240.481	323.781	644.894	300.378	1.10154	4.55e-05	0.00138281	BraA10g003560.3C	A10	1849043	1851773	-	1299	protein_coding	- && sp|Q9MAU6|PDI22_ARATH Protein disulfide-isomerase like 2-2 OS=Arabidopsis thaliana OX=3702 GN=PDIL2-2 PE=2 SV=2 && PF00085:Thioredoxin	-	-
BraA10g010090.3C	442.503	280.199	363.732	129.566	133.208	169.699	362.145	144.158	1.32927	4.56e-05	0.00138281	BraA10g010090.3C	A10	8310234	8312198	+	1161	protein_coding	- && sp|O64896|TPPA_ARATH Trehalose-phosphate phosphatase A OS=Arabidopsis thaliana OX=3702 GN=TPPA PE=1 SV=1 && PF02358:Trehalose-phosphatase	-	-
BraA01g033640.3C	69.9917	176.87	108.908	337.869	391.371	401.863	118.59	377.034	-1.67036	4.56e-05	0.00138281	BraA01g033640.3C	A01	22977799	22979454	+	1437	protein_coding	- && sp|Q9LH39|PHSD_ARATH Probable polyamine transporter At3g19553 OS=Arabidopsis thaliana OX=3702 GN=At3g19553 PE=3 SV=1 && PF13520:Amino acid permease	-	-
BraA07g032640.3C	201.421	489.651	292.889	107.64	68.3721	106.192	327.987	94.0679	1.79982	4.58e-05	0.00138733	BraA07g032640.3C	A07	23537600	23540256	-	1485	protein_coding	- && sp|Q9FYG3|PLST2_ARATH Probable plastidic glucose transporter 2 OS=Arabidopsis thaliana OX=3702 GN=At1g67300 PE=2 SV=1 && PF00083:Sugar (and other) transporter	-	-
BraA03g034470.3C	62.9926	106.122	85.6462	22.9233	5.89414	18.7397	84.9202	15.8524	2.4091	4.64e-05	0.00140462	BraA03g034470.3C	A03	17039949	17040356	+	408	protein_coding	- && sp|O22210|MYBC1_ARATH Transcription factor MYBC1 OS=Arabidopsis thaliana OX=3702 GN=MYBC1 PE=1 SV=1 && PF00249:Myb-like DNA-binding domain	GARP-G2-like	GARP->GARP-G2-like
BraA08g032720.3C	108.876	755.886	56.0401	26.9099	23.5766	36.4383	306.934	28.975	3.40435	4.7e-05	0.00142167	BraA08g032720.3C	A08	21679996	21680505	-	510	protein_coding	- && - && PF04398:Protein of unknown function, DUF538	-	-
BraA07g028990.3C	1147.09	747.508	1043.61	2026.22	3710.95	2221.7	979.403	2652.96	-1.4374	4.72e-05	0.00142608	BraA07g028990.3C	A07	21448291	21449952	-	1293	protein_coding	- && sp|A0A290U7C4|ROQ1_NICBE Disease resistance protein Roq1 OS=Nicotiana benthamiana OX=4100 GN=ROQ1 PE=1 SV=1 && PF01582:TIR domain|PF00931:NB-ARC domain	-	-
BraA04g027280.3C	10.1099	153.598	3.17208	0.996665	0	0	55.6265	0.332222	7.18165	4.8e-05	0.00144886	BraA04g027280.3C	A04	19268418	19269314	-	591	protein_coding	- && sp|Q9ZVI6|LOR8_ARATH Protein LURP-one-related 8 OS=Arabidopsis thaliana OX=3702 GN=At2g38640 PE=2 SV=1 && PF04525:LURP-one-related	-	-
BraA07g042780.3C	146.983	347.224	296.061	49.8332	5.89414	55.1781	263.422	36.9685	2.82788	4.84e-05	0.00145898	BraA07g042780.3C	A07	28537882	28539322	+	918	protein_coding	- && sp|Q9SAI4|NIP61_ARATH Aquaporin NIP6-1 OS=Arabidopsis thaliana OX=3702 GN=NIP6-1 PE=1 SV=1 && PF00230:Major intrinsic protein	-	-
BraA10g027510.3C	0	0	0	11.96	5.89414	43.726	0	20.5267	-6.93227	4.91e-05	0.00147624	BraA10g027510.3C	A10	18051086	18051496	+	411	protein_coding	- && sp|P59226|H32_ARATH Histone H3.2 OS=Arabidopsis thaliana OX=3702 GN=HTR2 PE=1 SV=2 && PF00125:Core histone H2A/H2B/H3/H4	-	-
BraA06g010930.3C	170.313	212.244	362.675	385.709	1802.43	1501.26	248.411	1229.8	-2.30834	4.93e-05	0.00148204	BraA06g010930.3C	A06	5929243	5932424	+	1857	protein_coding	- && sp|Q8L612|MACP1_ARATH MACPF domain-containing protein At1g14780 OS=Arabidopsis thaliana OX=3702 GN=At1g14780 PE=2 SV=1 && PF01823:MAC/Perforin domain	-	-
BraA03g007630.3C	52.8826	66.0935	47.5812	149.5	223.977	130.137	55.5191	167.871	-1.59417	4.94e-05	0.00148211	BraA03g007630.3C	A03	3252147	3254816	+	2352	protein_coding	- && sp|Q9M8T5|Y3293_ARATH WEB family protein At3g02930, chloroplastic OS=Arabidopsis thaliana OX=3702 GN=At3g02930 PE=3 SV=1 && -	-	-
BraA09g024170.3C	18.6645	13.9634	83.5315	0.996665	2.35766	0	38.7198	1.11811	5.15117	4.94e-05	0.00148252	BraA09g024170.3C	A09	16180094	16181065	-	972	protein_coding	- && sp|P52839|SOT12_ARATH Cytosolic sulfotransferase 12 OS=Arabidopsis thaliana OX=3702 GN=SOT12 PE=1 SV=2 && PF00685:Sulfotransferase domain	-	-
BraA08g001720.3C	6.99917	94.0203	14.803	0	1.17883	0	38.6075	0.392943	6.65418	4.95e-05	0.00148252	BraA08g001720.3C	A08	1206922	1209103	-	1257	protein_coding	- && - && PF08646:Replication factor-A C terminal domain	-	-
BraA03g065120.3C	360.846	565.984	424.002	904.971	2332.9	1221.21	450.277	1486.36	-1.72285	4.95e-05	0.00148252	BraA03g065120.3C	A03	37540551	37543531	+	2463	protein_coding	- && sp|O64784|Y1136_ARATH G-type lectin S-receptor-like serine/threonine-protein kinase At1g61360 OS=Arabidopsis thaliana OX=3702 GN=At1g61360 PE=2 SV=1 && PF00954:S-locus glycoprotein domain|PF07714:Protein tyrosine kinase|PF08276:PAN-like domain|PF01453:D-mannose binding lectin	-	-
BraA08g009600.3C	97.9884	207.589	78.2447	27.9066	17.6824	35.3972	127.941	26.9954	2.24128	4.97e-05	0.00148468	BraA08g009600.3C	A08	8496868	8500179	-	1476	protein_coding	- && sp|P53303|ZPR1_YEAST Zinc finger protein ZPR1 OS=Saccharomyces cerevisiae (strain ATCC 204508 / S288c) OX=559292 GN=ZPR1 PE=1 SV=1 && PF03367:ZPR1 zinc-finger domain	-	-
BraA07g030990.3C	677.364	10.2398	71.9005	0	0	0	253.168	0	10.3299	4.99e-05	0.0014891	BraA07g030990.3C	A07	22600717	22604406	+	2676	protein_coding	- && sp|P38418|LOX2_ARATH Lipoxygenase 2, chloroplastic OS=Arabidopsis thaliana OX=3702 GN=LOX2 PE=1 SV=1 && PF00305:Lipoxygenase|PF01477:PLAT/LH2 domain	-	-
BraA07g011070.3C	45.1058	65.1626	30.6635	7.97332	0	3.12329	46.9773	3.69887	3.6346	5.07e-05	0.00151391	BraA07g011070.3C	A07	10929070	10929480	+	411	protein_coding	- && - && PF04520:Senescence regulator	-	-
BraA02g032090.3C	0.777686	0	0	16.9433	17.6824	27.0685	0.259229	20.5647	-5.97196	5.15e-05	0.00153468	BraA02g032090.3C	A02	22083050	22084071	-	489	protein_coding	- && - && PF01632:Ribosomal protein L35	-	-
BraA06g034090.3C	255.859	1271.6	134.285	54.8166	44.7955	100.986	553.915	66.8661	3.0497	5.17e-05	0.00153788	BraA06g034090.3C	A06	23209132	23214239	-	1404	protein_coding	- && sp|Q94CI7|EDL17_ARATH Sugar transporter ERD6-like 17 OS=Arabidopsis thaliana OX=3702 GN=SFP1 PE=2 SV=2 && PF00083:Sugar (and other) transporter	-	-
BraA06g016680.3C	25.6636	357.463	7.40152	4.98332	7.07297	1.0411	130.176	4.3658	4.90537	5.18e-05	0.00154057	BraA06g016680.3C	A06	9147767	9150489	+	1539	protein_coding	- && sp|Q39191|WAK1_ARATH Wall-associated receptor kinase 1 OS=Arabidopsis thaliana OX=3702 GN=WAK1 PE=1 SV=2 && PF13947:Wall-associated receptor kinase galacturonan-binding|PF07645:Calcium-binding EGF domain	-	-
BraA02g030910.3C	15.5537	117.293	19.0325	1.99333	3.53649	0	50.6263	1.84327	4.80355	5.23e-05	0.001554	BraA02g030910.3C	A02	21057876	21061977	+	1818	protein_coding	- && - && PF13963:Transposase-associated domain|PF02992:Transposase family tnp2	-	-
BraA03g026650.3C	34.9959	15.8252	37.0076	69.7665	259.342	144.712	29.2762	157.94	-2.43033	5.24e-05	0.00155518	BraA03g026650.3C	A03	13193706	13193927	+	222	protein_coding	- && - && -	-	-
BraA08g030070.3C	313.407	256.927	351.044	562.119	851.114	723.561	307.126	712.265	-1.21356	5.25e-05	0.00155518	BraA08g030070.3C	A08	20504428	20506834	+	1827	protein_coding	- && sp|Q9ZT92|AK10B_ARATH RNA demethylase ALKBH10B OS=Arabidopsis thaliana OX=3702 GN=ALKBH10B PE=1 SV=1 && -	-	-
BraA03g009700.3C	61.4372	47.4756	84.5888	169.433	233.408	165.534	64.5006	189.458	-1.55668	5.35e-05	0.00158277	BraA03g009700.3C	A03	4165989	4168829	-	1050	protein_coding	- && sp|Q8S8K9|FRIP1_ARATH Protein FIP1 OS=Arabidopsis thaliana OX=3702 GN=FIP1 PE=1 SV=1 && PF14802:TMEM192 family	-	-
BraA08g000170.3C	76.9909	830.358	7.40152	10.9633	10.6095	18.7397	304.917	13.4375	4.5033	5.39e-05	0.00159245	BraA08g000170.3C	A08	127506	131729	+	858	protein_coding	- && sp|Q84TE6|NAC22_ARATH NAC domain-containing protein 21/22 OS=Arabidopsis thaliana OX=3702 GN=NAC021 PE=1 SV=2 && PF02365:No apical meristem (NAM) protein	NAC	NAC
BraA10g002780.3C	30.3298	64.2317	24.3193	0.996665	2.35766	6.24657	39.6269	3.2003	3.62991	5.43e-05	0.00160313	BraA10g002780.3C	A10	1435434	1436156	-	561	protein_coding	- && sp|Q38822|IAA3_ARATH Auxin-responsive protein IAA3 OS=Arabidopsis thaliana OX=3702 GN=IAA3 PE=1 SV=1 && PF02309:AUX/IAA family	AUX/IAA	AUX/IAA
BraA05g007030.3C	33.4405	389.114	14.803	12.9566	3.53649	2.08219	145.786	6.19177	4.54902	5.46e-05	0.0016087	BraA05g007030.3C	A05	3581135	3581879	+	588	protein_coding	- && sp|Q9ZVI6|LOR8_ARATH Protein LURP-one-related 8 OS=Arabidopsis thaliana OX=3702 GN=At2g38640 PE=2 SV=1 && PF04525:LURP-one-related	-	-
BraA07g039610.3C	833.679	3263.72	1631.51	433.549	442.061	575.726	1909.63	483.779	1.98074	5.46e-05	0.0016087	BraA07g039610.3C	A07	27065680	27068050	+	1242	protein_coding	- && sp|Q8LFG1|AMY2_ARATH Probable alpha-amylase 2 OS=Arabidopsis thaliana OX=3702 GN=AMY2 PE=2 SV=1 && PF07821:Alpha-amylase C-terminal beta-sheet domain|PF00128:Alpha amylase, catalytic domain	-	-
BraA10g000420.3C	164.092	157.321	365.847	786.368	1121.07	555.945	229.087	821.127	-1.84315	5.5e-05	0.00161869	BraA10g000420.3C	A10	179711	181718	-	1668	protein_coding	- && sp|Q9LMM1|C86A4_ARATH Cytochrome P450 86A4 OS=Arabidopsis thaliana OX=3702 GN=CYP86A4 PE=1 SV=1 && PF00067:Cytochrome P450	-	-
BraA01g019870.3C	86.3231	377.012	34.8929	19.9333	20.0401	11.4521	166.076	17.1418	3.27729	5.52e-05	0.00162215	BraA01g019870.3C	A01	10666523	10667574	+	792	protein_coding	- && sp|Q2V0W1|PPD_RAPSA Pheophorbidase OS=Raphanus sativus OX=3726 GN=PPD PE=1 SV=1 && PF12697:Alpha/beta hydrolase family	-	-
BraA02g002350.3C	129.096	294.163	292.889	570.092	906.519	791.233	238.716	755.948	-1.66441	5.56e-05	0.00163364	BraA02g002350.3C	A02	1190986	1193415	+	1236	protein_coding	- && sp|Q38946|DHE2_ARATH Glutamate dehydrogenase 2 OS=Arabidopsis thaliana OX=3702 GN=GDH2 PE=1 SV=1 && PF00208:Glutamate/Leucine/Phenylalanine/Valine dehydrogenase|PF02812:Glu/Leu/Phe/Val dehydrogenase, dimerisation domain	-	-
BraA04g017460.3C	10.8876	13.0325	48.6386	88.7032	324.178	128.055	24.1862	180.312	-2.9081	5.6e-05	0.00164392	BraA04g017460.3C	A04	13341476	13343284	-	1809	protein_coding	- && sp|O64825|LYK4_ARATH LysM domain receptor-like kinase 4 OS=Arabidopsis thaliana OX=3702 GN=LYK4 PE=1 SV=1 && PF07714:Protein tyrosine kinase	-	-
BraA03g040860.3C	90.2116	333.26	31.7208	21.9266	12.9671	13.5342	151.731	16.1427	3.23025	5.63e-05	0.00164989	BraA03g040860.3C	A03	20387691	20392213	+	2157	protein_coding	- && sp|Q9LK39|AAE16_ARATH Probable acyl-activating enzyme 16, chloroplastic OS=Arabidopsis thaliana OX=3702 GN=AAE16 PE=2 SV=1 && PF00501:AMP-binding enzyme	-	-
BraA06g008820.3C	150.093	228.069	124.769	60.7965	23.5766	44.7671	167.644	43.0467	1.95675	5.66e-05	0.00165577	BraA06g008820.3C	A06	4822928	4825296	-	1584	protein_coding	- && sp|Q84W92|ANM13_ARATH Probable histone-arginine methyltransferase 1.3 OS=Arabidopsis thaliana OX=3702 GN=PRMT13 PE=1 SV=3 && PF06325:Ribosomal protein L11 methyltransferase (PrmA)	-	-
BraA08g034210.3C	111.987	71.6789	104.679	261.126	350.112	205.096	96.1148	272.111	-1.49991	5.67e-05	0.00165881	BraA08g034210.3C	A08	22276137	22277456	+	489	protein_coding	- && - && PF08806:Sep15/SelM redox domain	-	-
BraA08g027340.3C	55.2157	39.0976	76.13	142.523	229.872	169.699	56.8144	180.698	-1.67125	5.77e-05	0.00168434	BraA08g027340.3C	A08	19334401	19336611	+	1386	protein_coding	- && sp|Q6DBG8|ARAD1_ARATH Probable arabinosyltransferase ARAD1 OS=Arabidopsis thaliana OX=3702 GN=ARAD1 PE=1 SV=1 && PF03016:Exostosin family	-	-
BraA01g011070.3C	122.097	294.163	201.956	31.8933	9.43063	60.3835	206.072	33.9025	2.59888	5.79e-05	0.00168983	BraA01g011070.3C	A01	5762008	5762712	-	705	protein_coding	- && sp|Q9SL56|GLPT5_ARATH Putative glycerol-3-phosphate transporter 5 OS=Arabidopsis thaliana OX=3702 GN=At2g13100 PE=2 SV=2 && PF07690:Major Facilitator Superfamily	-	-
BraA06g042910.3C	267.524	230.862	305.577	104.65	97.8428	133.26	267.988	111.918	1.25842	5.82e-05	0.00169719	BraA06g042910.3C	A06	28105544	28107756	+	1599	protein_coding	- && sp|Q9LTZ9|GALS2_ARATH Galactan beta-1,4-galactosyltransferase GALS2 OS=Arabidopsis thaliana OX=3702 GN=GALS2 PE=2 SV=1 && PF01697:Glycosyltransferase family 92	-	-
BraA01g001460.3C	17.8868	27.9268	20.0899	0.996665	0	0	21.9678	0.332222	5.8406	5.9e-05	0.00171773	BraA01g001460.3C	A01	730999	732750	-	1212	protein_coding	- && sp|O65790|C81F1_ARATH Cytochrome P450 81F1 OS=Arabidopsis thaliana OX=3702 GN=CYP81F1 PE=2 SV=2 && PF00067:Cytochrome P450	-	-
BraA05g033020.3C	1112.09	1448.47	935.764	2027.22	3418.6	3805.2	1165.44	3083.67	-1.40364	5.94e-05	0.00172895	BraA05g033020.3C	A05	23835861	23838316	+	2064	protein_coding	- && sp|Q9LVJ3|RSH2C_ARATH Probable GTP diphosphokinase RSH2, chloroplastic OS=Arabidopsis thaliana OX=3702 GN=RSH2 PE=2 SV=1 && PF13328:HD domain|PF04607:Region found in RelA / SpoT proteins	-	-
BraA05g010700.3C	4027.64	7896.78	838.487	20317	31741.1	24251.3	4254.3	25436.5	-2.57987	5.96e-05	0.00173156	BraA05g010700.3C	A05	5720221	5721021	+	801	protein_coding	- && sp|P13851|CB21_SINAL Chlorophyll a-b binding protein 1, chloroplastic OS=Sinapis alba OX=3728 GN=CAB1 PE=3 SV=1 && PF00504:Chlorophyll A-B binding protein	-	-
BraA03g030120.3C	2571.81	2833.64	2200.37	1013.61	899.446	1436.71	2535.27	1116.59	1.18294	5.98e-05	0.0017352	BraA03g030120.3C	A03	15165402	15166661	+	867	protein_coding	- && sp|Q39196|PIP14_ARATH Probable aquaporin PIP1-4 OS=Arabidopsis thaliana OX=3702 GN=PIP1.4 PE=1 SV=1 && PF00230:Major intrinsic protein	-	-
BraA03g029910.3C	16.3314	43.752	16.9178	118.603	110.81	99.9452	25.6671	109.786	-2.09811	6.07e-05	0.00176108	BraA03g029910.3C	A03	15063487	15065769	+	1239	protein_coding	- && sp|Q8RX88|FACE1_ARATH CAAX prenyl protease 1 homolog OS=Arabidopsis thaliana OX=3702 GN=FACE1 PE=1 SV=1 && PF01435:Peptidase family M48|PF16491:CAAX prenyl protease N-terminal, five membrane helices	-	-
BraA10g018910.3C	104.21	269.959	171.292	24.9166	2.35766	38.5205	181.821	21.9316	3.04467	6.15e-05	0.00178003	BraA10g018910.3C	A10	13972636	13976257	-	1482	protein_coding	- && sp|Q39152|FACR1_ARATH Fatty acyl-CoA reductase 1 OS=Arabidopsis thaliana OX=3702 GN=FAR1 PE=1 SV=1 && PF03015:Male sterility protein|PF07993:Male sterility protein	-	-
BraA03g027290.3C	129.874	382.598	106.793	39.8666	48.332	40.6027	206.422	42.9338	2.2664	6.2e-05	0.00179519	BraA03g027290.3C	A03	13519009	13519914	+	834	protein_coding	- && sp|Q9ZSA8|DLO1_ARATH Protein DMR6-LIKE OXYGENASE 1 OS=Arabidopsis thaliana OX=3702 GN=DLO1 PE=1 SV=1 && PF14226:non-haem dioxygenase in morphine synthesis N-terminal|PF03171:2OG-Fe(II) oxygenase superfamily	-	-
BraA10g005840.3C	17.8868	27.9268	37.0076	0	0	2.08219	27.6071	0.694064	5.28275	6.41e-05	0.00185368	BraA10g005840.3C	A10	3148204	3150573	+	1530	protein_coding	- && sp|Q8GWA1|NDA1_ARATH Internal alternative NAD(P)H-ubiquinone oxidoreductase A1, mitochondrial OS=Arabidopsis thaliana OX=3702 GN=NDA1 PE=2 SV=1 && PF07992:Pyridine nucleotide-disulphide oxidoreductase	-	-
BraA07g028050.3C	666.477	531.541	1076.39	1946.49	2509.73	1715.73	758.137	2057.31	-1.44063	6.46e-05	0.00186631	BraA07g028050.3C	A07	21039494	21042068	+	1248	protein_coding	- && sp|Q86HG0|GMPPA_DICDI Mannose-1-phosphate guanyltransferase alpha OS=Dictyostelium discoideum OX=44689 GN=gmppA PE=2 SV=1 && PF00483:Nucleotidyl transferase	-	-
BraA05g042380.3C	0	0	0	17.94	20.0401	8.32876	0	15.4363	-6.51835	6.47e-05	0.00186686	BraA05g042380.3C	A05	28349953	28351461	+	1509	protein_coding	- && sp|Q9M8W9|PP211_ARATH Pentatricopeptide repeat-containing protein At3g04130, mitochondrial OS=Arabidopsis thaliana OX=3702 GN=At3g04130 PE=2 SV=2 && PF12854:PPR repeat|PF13041:PPR repeat family	-	-
BraA09g045150.3C	455.724	621.838	462.067	912.945	3911.35	1636.6	513.209	2153.63	-2.06902	6.56e-05	0.00189119	BraA09g045150.3C	A09	34565863	34567550	-	933	protein_coding	- && - && PF08241:Methyltransferase domain	-	-
BraA03g058960.3C	545.936	215.968	403.912	1289.68	1256.63	956.767	388.605	1167.69	-1.58665	6.58e-05	0.00189173	BraA03g058960.3C	A03	31260237	31261522	+	786	protein_coding	- && sp|Q42262|RS3A2_ARATH 40S ribosomal protein S3a-2 OS=Arabidopsis thaliana OX=3702 GN=RPS3AB PE=2 SV=3 && PF01015:Ribosomal S3Ae family	-	-
BraA09g000700.3C	101.099	70.748	244.25	36.8766	21.2189	21.863	138.699	26.6528	2.37461	6.58e-05	0.00189173	BraA09g000700.3C	A09	365761	368691	-	2076	protein_coding	- && sp|Q9LLL8|SBT4E_ARATH Subtilisin-like protease SBT4.14 OS=Arabidopsis thaliana OX=3702 GN=SBT4.14 PE=2 SV=1 && PF17766:Fibronectin type-III domain|PF00082:Subtilase family|PF05922:Peptidase inhibitor I9	-	-
BraA04g006730.3C	12.443	36.3049	22.2046	0.996665	0	0	23.6508	0.332222	5.94566	6.59e-05	0.00189173	BraA04g006730.3C	A04	4590217	4590630	+	414	protein_coding	- && sp|Q9LXJ1|BIC1_ARATH Protein BIC1 OS=Arabidopsis thaliana OX=3702 GN=BIC1 PE=1 SV=1 && -	-	-
BraA10g016000.3C	24.8859	31.6504	32.7782	0	1.17883	4.16438	29.7715	1.78107	4.06239	6.62e-05	0.00189659	BraA10g016000.3C	A10	12480959	12484824	+	3015	protein_coding	- && - && PF02902:Ulp1 protease family, C-terminal catalytic domain|PF09331:Domain of unknown function (DUF1985)	-	-
BraA01g012140.3C	115.098	94.9512	128.998	254.149	824.001	299.836	113.016	459.329	-2.0226	6.62e-05	0.00189659	BraA01g012140.3C	A01	6300636	6304820	-	2808	protein_coding	- && sp|Q9SSE9|JMJ25_ARATH Lysine-specific demethylase JMJ25 OS=Arabidopsis thaliana OX=3702 GN=JMJ25 PE=1 SV=1 && PF02373:JmjC domain, hydroxylase|PF08879:WRC	Jumonji	Jumonji
BraA09g036060.3C	158.648	191.764	128.998	67.7732	40.0802	55.1781	159.803	54.3438	1.55324	6.74e-05	0.00193	BraA09g036060.3C	A09	28454712	28456217	-	1350	protein_coding	- && sp|O80467|SDT_ARATH Spermidine sinapoyl-CoA acyltransferase OS=Arabidopsis thaliana OX=3702 GN=SDT PE=1 SV=1 && PF02458:Transferase family	-	-
BraA03g061220.3C	647.812	127.533	484.271	74.7498	49.5108	113.479	419.872	79.2467	2.4047	6.76e-05	0.00193418	BraA03g061220.3C	A03	32794327	32796368	-	1626	protein_coding	- && sp|O81345|C79B1_SINAL Cytochrome P450 79B1 OS=Sinapis alba OX=3728 GN=CYP79B1 PE=2 SV=1 && PF00067:Cytochrome P450	-	-
BraA01g004350.3C	287.744	394.699	680.94	174.416	117.883	138.466	454.461	143.588	1.66029	6.79e-05	0.00194178	BraA01g004350.3C	A01	2110155	2117169	+	1881	protein_coding	- && sp|Q93ZB9|FACR3_ARATH Fatty acyl-CoA reductase 3 OS=Arabidopsis thaliana OX=3702 GN=FAR3 PE=1 SV=1 && PF07993:Male sterility protein|PF03015:Male sterility protein	-	-
BraA06g020530.3C	484.498	3207.86	333.069	195.346	91.9487	201.973	1341.81	163.089	3.03996	6.81e-05	0.00194429	BraA06g020530.3C	A06	11918377	11919270	-	714	protein_coding	- && sp|Q9LX82|MYB48_ARATH Transcription factor MYB48 OS=Arabidopsis thaliana OX=3702 GN=MYB48 PE=2 SV=1 && PF00249:Myb-like DNA-binding domain	MYB-related	MYB->MYB-related
BraA06g003120.3C	838.345	933.687	1230.77	385.709	532.831	362.301	1000.93	426.947	1.22946	6.84e-05	0.00195105	BraA06g003120.3C	A06	1831588	1834146	-	2559	protein_coding	- && sp|Q9LMP6|DRL3_ARATH Probable disease resistance protein At1g15890 OS=Arabidopsis thaliana OX=3702 GN=At1g15890 PE=3 SV=2 && PF00931:NB-ARC domain|PF13855:Leucine rich repeat	-	-
BraA03g051660.3C	123.652	569.707	179.751	68.7699	51.8685	24.9863	291.037	48.5415	2.58339	6.94e-05	0.00197588	BraA03g051660.3C	A03	26701447	26704157	+	2016	protein_coding	- && sp|Q6R3L0|YSL1_ARATH Metal-nicotianamine transporter YSL1 OS=Arabidopsis thaliana OX=3702 GN=YSL1 PE=2 SV=2 && PF03169:OPT oligopeptide transporter protein	-	-
BraA08g027360.3C	131.429	377.012	551.942	54.8166	69.5509	104.11	353.461	76.159	2.21343	6.96e-05	0.00197993	BraA08g027360.3C	A08	19343142	19345032	-	1095	protein_coding	- && sp|Q9LPL4|SKP2A_ARATH F-box protein SKP2A OS=Arabidopsis thaliana OX=3702 GN=SKP2A PE=1 SV=1 && -	-	-
BraA09g000760.3C	475.166	502.683	689.399	258.136	202.759	264.438	555.749	241.778	1.1993	6.96e-05	0.00197993	BraA09g000760.3C	A09	468580	469992	+	1413	protein_coding	- && sp|O81316|SCL6_ARATH Scarecrow-like protein 6 OS=Arabidopsis thaliana OX=3702 GN=SCL6 PE=1 SV=1 && PF03514:GRAS domain family	GRAS	GRAS
BraA09g051590.3C	36.5512	70.748	19.0325	3.98666	5.89414	1.0411	42.1106	3.64063	3.54795	7e-05	0.00198916	BraA09g051590.3C	A09	37921688	37922425	-	738	protein_coding	- && - && -	-	-
BraA04g029120.3C	784.685	1177.58	661.908	348.833	400.802	277.972	874.725	342.536	1.35305	7.02e-05	0.00199046	BraA04g029120.3C	A04	20212449	20222022	+	4884	protein_coding	- && sp|Q9T0P4|GLTB2_ARATH Ferredoxin-dependent glutamate synthase 2, chloroplastic OS=Arabidopsis thaliana OX=3702 GN=GLU2 PE=1 SV=2 && PF01645:Conserved region in glutamate synthase|PF00310:Glutamine amidotransferases class-II|PF01493:GXGXG motif|PF04898:Glutamate synthase central domain	-	-
BraA09g042760.3C	181.979	352.809	185.038	735.538	710.834	560.109	239.942	668.827	-1.47909	7.02e-05	0.00199046	BraA09g042760.3C	A09	33183755	33187808	+	1770	protein_coding	- && sp|Q9C5G5|SAC7_ARATH Phosphoinositide phosphatase SAC7 OS=Arabidopsis thaliana OX=3702 GN=SAC7 PE=2 SV=1 && PF02383:SacI homology domain	-	-
BraA05g030790.3C	0	0	0	20.93	9.43063	14.5753	0	14.9786	-6.47834	7.12e-05	0.00201601	BraA05g030790.3C	A05	22611329	22611655	+	327	protein_coding	- && sp|Q9SMX3|VDAC3_ARATH Mitochondrial outer membrane protein porin 3 OS=Arabidopsis thaliana OX=3702 GN=VDAC3 PE=1 SV=3 && PF01459:Eukaryotic porin	-	-
BraA06g023430.3C	13.9983	49.3374	41.2371	3.98666	0	1.0411	34.8576	1.67592	4.3289	7.2e-05	0.00203535	BraA06g023430.3C	A06	16000573	16000971	+	399	protein_coding	- && sp|Q9M280|BIC2_ARATH Protein BIC2 OS=Arabidopsis thaliana OX=3702 GN=BIC2 PE=1 SV=1 && -	-	-
BraA02g000390.3C	10.8876	0	2.11472	95.6798	18.8613	139.507	4.33411	84.6826	-4.25426	7.27e-05	0.00205402	BraA02g000390.3C	A02	249825	251000	-	462	protein_coding	- && sp|Q9FF98|ML3_ARATH MD-2-related lipid-recognition protein 3 OS=Arabidopsis thaliana OX=3702 GN=ML3 PE=1 SV=1 && PF02221:ML domain	-	-
BraA09g065400.3C	42.7727	104.26	281.258	25.9133	14.1459	20.8219	142.764	20.2937	2.80892	7.28e-05	0.00205601	BraA09g065400.3C	A09	44650241	44651903	+	798	protein_coding	- && sp|Q7XA78|D27_ARATH Beta-carotene isomerase D27, chloroplastic OS=Arabidopsis thaliana OX=3702 GN=D27 PE=1 SV=1 && PF13225:Domain of unknown function (DUF4033)	-	-
BraA08g032410.3C	2870.44	5508.1	4084.58	1836.85	1255.45	1758.41	4154.38	1616.91	1.3612	7.32e-05	0.00206295	BraA08g032410.3C	A08	21576857	21579763	+	1674	protein_coding	- && sp|O04499|PMG1_ARATH 2,3-bisphosphoglycerate-independent phosphoglycerate mutase 1 OS=Arabidopsis thaliana OX=3702 GN=PGM1 PE=1 SV=3 && PF01676:Metalloenzyme superfamily|PF06415:BPG-independent PGAM N-terminus (iPGM_N)	-	-
BraA09g026730.3C	454.169	525.955	390.166	835.205	1139.93	945.315	456.763	973.482	-1.0911	7.33e-05	0.00206369	BraA09g026730.3C	A09	18125884	18129209	+	2580	protein_coding	- && sp|Q9T053|PLDG1_ARATH Phospholipase D gamma 1 OS=Arabidopsis thaliana OX=3702 GN=PLDGAMMA1 PE=1 SV=1 && PF00614:Phospholipase D Active site motif|PF12357:Phospholipase D C terminal|PF00168:C2 domain	-	-
BraA08g031920.3C	892.006	1194.34	812.053	1902.63	2136.04	1974.96	966.132	2004.54	-1.05285	7.34e-05	0.00206481	BraA08g031920.3C	A08	21325014	21332169	+	4188	protein_coding	- && sp|Q9SAC6|GWD1_ARATH Alpha-glucan water dikinase 1, chloroplastic OS=Arabidopsis thaliana OX=3702 GN=GWD1 PE=1 SV=2 && PF01326:Pyruvate phosphate dikinase, PEP/pyruvate binding domain	-	-
BraA03g050250.3C	174.202	805.224	71.9005	38.8699	50.6896	41.6438	350.442	43.7345	3.0031	7.51e-05	0.00211017	BraA03g050250.3C	A03	25783511	25790781	-	909	protein_coding	- && sp|Q9SUW2|APT3_ARATH Adenine phosphoribosyltransferase 3 OS=Arabidopsis thaliana OX=3702 GN=APT3 PE=1 SV=1 && PF00156:Phosphoribosyl transferase domain	-	-
BraA02g024950.3C	15.5537	137.772	54.9828	8.96998	5.89414	3.12329	69.4363	5.9958	3.5293	7.51e-05	0.00211017	BraA02g024950.3C	A02	14916326	14920350	-	1866	protein_coding	- && sp|Q9FKG5|PUB51_ARATH U-box domain-containing protein 51 OS=Arabidopsis thaliana OX=3702 GN=PUB51 PE=2 SV=2 && PF07714:Protein tyrosine kinase|PF00582:Universal stress protein family	-	-
BraA06g011260.3C	4362.04	7519.77	5812.31	9810.17	33718	20610.6	5898.04	21379.6	-1.85793	7.54e-05	0.0021141	BraA06g011260.3C	A06	6097340	6102650	-	4308	protein_coding	- && sp|Q7PC86|AB35G_ARATH ABC transporter G family member 35 OS=Arabidopsis thaliana OX=3702 GN=ABCG35 PE=2 SV=1 && PF00005:ABC transporter|PF08370:Plant PDR ABC transporter associated|PF01061:ABC-2 type transporter|PF14510:ABC-transporter N-terminal	-	-
BraA03g027930.3C	45.8835	327.675	37.0076	3.98666	0	15.6164	136.855	6.53436	4.37941	7.54e-05	0.0021141	BraA03g027930.3C	A03	13928650	13929150	-	501	protein_coding	- && sp|Q9SU35|ERLL1_ARATH pEARLI1-like lipid transfer protein 1 OS=Arabidopsis thaliana OX=3702 GN=AZI1 PE=1 SV=1 && PF14547:Hydrophobic seed protein	-	-
BraA01g024750.3C	1162.64	3051.47	1502.51	495.342	755.629	384.164	1905.54	545.045	1.80603	7.57e-05	0.00212011	BraA01g024750.3C	A01	14504388	14506444	+	1779	protein_coding	- && sp|Q9SU71|EDSBC_ARATH Protein EDS1B OS=Arabidopsis thaliana OX=3702 GN=EDS1B PE=1 SV=1 && PF01764:Lipase (class 3)|PF18117:Enhanced disease susceptibility 1 protein EP domain	-	-
BraA06g010360.3C	70.7694	45.6138	51.8107	10.9633	1.17883	10.411	56.0646	7.5177	2.88107	7.59e-05	0.00212418	BraA06g010360.3C	A06	5631817	5634161	+	1440	protein_coding	- && sp|Q6NQA8|APY5_ARATH Probable apyrase 5 OS=Arabidopsis thaliana OX=3702 GN=APY5 PE=2 SV=1 && PF01150:GDA1/CD39 (nucleoside phosphatase) family	-	-
BraA03g018020.3C	68.4364	47.4756	66.6137	220.263	181.54	128.055	60.8419	176.619	-1.53715	7.64e-05	0.00213591	BraA03g018020.3C	A03	8405742	8409755	-	2373	protein_coding	- && - && PF06972:Protein of unknown function (DUF1296)	-	-
BraA07g006690.3C	0	0	0	14.95	22.3977	8.32876	0	15.2255	-6.49751	7.66e-05	0.0021388	BraA07g006690.3C	A07	6532125	6535490	-	642	protein_coding	- && - && -	-	-
BraA07g040140.3C	2776.34	3566.26	3505.15	6084.64	8382.65	6151.83	3282.58	6873.04	-1.06616	7.67e-05	0.00213943	BraA07g040140.3C	A07	27274345	27276289	+	1731	protein_coding	- && sp|P14891|HMDH1_ARATH 3-hydroxy-3-methylglutaryl-coenzyme A reductase 1 OS=Arabidopsis thaliana OX=3702 GN=HMG1 PE=1 SV=1 && PF00368:Hydroxymethylglutaryl-coenzyme A reductase	-	-
BraA10g006220.3C	0	0	0	11.96	11.7883	19.7808	0	14.5097	-6.43077	7.69e-05	0.00214372	BraA10g006220.3C	A10	3341802	3342755	+	468	protein_coding	- && sp|O81235|SODM1_ARATH Superoxide dismutase [Mn] 1, mitochondrial OS=Arabidopsis thaliana OX=3702 GN=MSD1 PE=1 SV=2 && PF02777:Iron/manganese superoxide dismutases, C-terminal domain	-	-
BraA04g009920.3C	80.1016	35.374	9.51625	2.98999	2.35766	0	41.664	1.78255	4.55337	7.75e-05	0.00215566	BraA04g009920.3C	A04	7773707	7775854	-	2148	protein_coding	- && sp|Q9M3D6|AB19G_ARATH ABC transporter G family member 19 OS=Arabidopsis thaliana OX=3702 GN=ABCG19 PE=1 SV=1 && PF01061:ABC-2 type transporter|PF00005:ABC transporter	-	-
BraA08g034300.3C	46.6612	18.6179	44.4091	93.6865	189.791	164.493	36.5627	149.324	-2.02795	7.76e-05	0.00215832	BraA08g034300.3C	A08	22314045	22315454	+	1089	protein_coding	- && - && PF03478:Protein of unknown function (DUF295)	-	-
BraA06g007660.3C	39.662	44.6829	44.4091	115.613	167.394	98.9041	42.918	127.304	-1.56846	7.83e-05	0.00217404	BraA06g007660.3C	A06	4229949	4233033	-	777	protein_coding	- && - && PF12579:Protein of unknown function (DUF3755)	-	-
BraA10g028290.3C	32.6628	242.033	88.8183	6.97665	16.5036	19.7808	121.171	14.4204	3.07315	7.88e-05	0.00218551	BraA10g028290.3C	A10	18349328	18349773	+	234	protein_coding	- && sp|B3H6D0|HIP45_ARATH Heavy metal-associated isoprenylated plant protein 45 OS=Arabidopsis thaliana OX=3702 GN=HIPP45 PE=3 SV=1 && -	-	-
BraA06g004830.3C	6964.96	10424.2	8329.89	3835.17	4610.4	3149.31	8573	3864.96	1.14938	8.1e-05	0.00224504	BraA06g004830.3C	A06	2869810	2895875	+	12570	protein_coding	- && sp|A1Z713|VPS13_DROME Vacuolar protein sorting-associated protein 13 OS=Drosophila melanogaster OX=7227 GN=Vps13 PE=1 SV=2 && PF06101:Vacuolar protein sorting-associated protein 62|PF16910:Repeating coiled region of VPS13|PF16908:Vacuolar sorting-associated protein 13, N-terminal|PF12624:N-terminal region of Chorein or VPS13|PF06650:SHR-binding domain of vacuolar-sorting associated protein 13	-	-
BraA04g031460.3C	4802.21	4684.26	7112.86	11782.6	15509.9	10824.3	5533.11	12705.6	-1.19935	8.11e-05	0.0022453	BraA04g031460.3C	A04	21363796	21366252	+	1170	protein_coding	- && sp|P47999|CYSKP_ARATH Cysteine synthase, chloroplastic/chromoplastic OS=Arabidopsis thaliana OX=3702 GN=OASB PE=1 SV=2 && PF00291:Pyridoxal-phosphate dependent enzyme	-	-
BraA09g043610.3C	340.626	291.37	281.258	542.186	624.779	708.986	304.418	625.317	-1.03757	8.2e-05	0.00226964	BraA09g043610.3C	A09	33670472	33671779	-	1308	protein_coding	- && sp|Q9SVC6|PUB22_ARATH E3 ubiquitin-protein ligase PUB22 OS=Arabidopsis thaliana OX=3702 GN=PUB22 PE=1 SV=1 && PF04564:U-box domain	Rcd1-like	Rcd1-like
BraA02g005930.3C	27.9967	13.0325	30.6635	82.7232	103.737	84.3287	23.8976	90.2629	-1.91728	8.24e-05	0.00227822	BraA02g005930.3C	A02	2816719	2817343	-	471	protein_coding	- && sp|A9IM57|RL27_BART1 50S ribosomal protein L27 OS=Bartonella tribocorum (strain CIP 105476 / IBS 506) OX=382640 GN=rpmA PE=3 SV=1 && PF01016:Ribosomal L27 protein	-	-
BraA03g039960.3C	111.987	283.923	143.801	32.8899	41.259	61.4246	179.904	45.1912	1.99263	8.27e-05	0.00228385	BraA03g039960.3C	A03	19818623	19819967	+	849	protein_coding	- && sp|P87027|SPG1_SCHPO Septum-promoting GTP-binding protein 1 OS=Schizosaccharomyces pombe (strain 972 / ATCC 24843) OX=284812 GN=spg1 PE=1 SV=1 && PF00071:Ras family	-	-
BraA08g032220.3C	700.695	798.707	788.791	2147.81	3565.96	1267.01	762.731	2326.93	-1.60914	8.32e-05	0.00229409	BraA08g032220.3C	A08	21486882	21490226	+	3345	protein_coding	- && sp|Q9SY59|NFXL1_ARATH NF-X1-type zinc finger protein NFXL1 OS=Arabidopsis thaliana OX=3702 GN=NFXL1 PE=1 SV=1 && PF01422:NF-X1 type zinc finger	NF-X1	NF-X1
BraA07g019470.3C	49.7719	67.0244	53.9254	10.9633	16.5036	14.5753	56.9072	14.0141	2.02633	8.34e-05	0.00229563	BraA07g019470.3C	A07	16428096	16428823	-	369	protein_coding	- && sp|Q8S4F6|SQD2_ARATH Sulfoquinovosyl transferase SQD2 OS=Arabidopsis thaliana OX=3702 GN=SQD2 PE=1 SV=1 && PF13439:Glycosyltransferase Family 4	-	-
BraA02g030960.3C	131.429	117.293	178.694	334.879	365.437	297.753	142.472	332.69	-1.22529	8.34e-05	0.00229563	BraA02g030960.3C	A02	21114284	21117128	+	1878	protein_coding	- && sp|Q9FNC7|SUVR2_ARATH Probable inactive histone-lysine N-methyltransferase SUVR2 OS=Arabidopsis thaliana OX=3702 GN=SUVR2 PE=1 SV=2 && PF10440:Ubiquitin-binding WIYLD domain|PF05033:Pre-SET motif|PF00856:SET domain	SET	SET
BraA05g005530.3C	13.2207	0	7.40152	88.7032	57.7626	69.7534	6.87406	72.0731	-3.37481	8.49e-05	0.00233509	BraA05g005530.3C	A05	2788809	2791183	-	1938	protein_coding	- && sp|F4HSD5|TRM32_ARATH Protein TRM32 OS=Arabidopsis thaliana OX=3702 GN=TRM32 PE=2 SV=1 && PF14309:Domain of unknown function (DUF4378)	-	-
BraA05g001980.3C	143.872	138.703	275.971	66.7765	48.332	56.2192	186.182	57.1092	1.7013	8.57e-05	0.00235322	BraA05g001980.3C	A05	1144005	1145828	-	1149	protein_coding	- && sp|P38279|YPQ3_YEAST Probable vacuolar amino acid transporter YPQ3 OS=Saccharomyces cerevisiae (strain ATCC 204508 / S288c) OX=559292 GN=RTC2 PE=1 SV=1 && PF04193:PQ loop repeat	-	-
BraA03g042070.3C	75.4355	73.5407	54.9828	147.506	232.229	172.822	67.9863	184.186	-1.4337	8.58e-05	0.00235422	BraA03g042070.3C	A03	21115288	21117794	+	1182	protein_coding	- && - && PF00892:EamA-like transporter family	-	-
BraA05g026820.3C	53.6603	51.1992	37.0076	107.64	196.864	136.384	47.289	146.963	-1.63052	8.65e-05	0.00237241	BraA05g026820.3C	A05	20188504	20190111	+	1128	protein_coding	- && sp|Q9LTQ0|RTL2_ARATH Ribonuclease 3-like protein 2 OS=Arabidopsis thaliana OX=3702 GN=RTL2 PE=1 SV=1 && PF00636:Ribonuclease III domain|PF14709:double strand RNA binding domain from DEAD END PROTEIN 1|PF00035:Double-stranded RNA binding motif	-	-
BraA01g031950.3C	3.88843	126.602	25.3767	1.99333	0	0	51.9556	0.664443	6.22871	8.72e-05	0.00238852	BraA01g031950.3C	A01	21756195	21756566	+	372	protein_coding	- && sp|Q9LRM4|MIP1B_ARATH B-box domain protein 31 OS=Arabidopsis thaliana OX=3702 GN=MIP1B PE=2 SV=1 && -	-	-
BraA06g038020.3C	308.741	229.931	353.158	588.032	683.721	677.753	297.277	649.835	-1.1286	8.74e-05	0.00239149	BraA06g038020.3C	A06	25299683	25303041	+	870	protein_coding	- && sp|Q9LW20|SKL1_ARATH Probable inactive shikimate kinase like 1, chloroplastic OS=Arabidopsis thaliana OX=3702 GN=SKL1 PE=2 SV=1 && PF01202:Shikimate kinase	-	-
BraA06g012250.3C	74.6578	144.289	95.1625	34.8833	29.4707	24.9863	104.703	29.7801	1.81191	8.75e-05	0.0023923	BraA06g012250.3C	A06	6545494	6547587	+	1203	protein_coding	- && sp|Q0WU02|MTP10_ARATH Metal tolerance protein 10 OS=Arabidopsis thaliana OX=3702 GN=MTP10 PE=2 SV=1 && PF16916:Dimerisation domain of Zinc Transporter|PF01545:Cation efflux family	-	-
BraA03g055020.3C	186.645	180.594	144.858	63.7865	40.0802	74.9589	170.699	59.6085	1.51542	8.77e-05	0.00239528	BraA03g055020.3C	A03	28672234	28673414	-	786	protein_coding	- && sp|P27061|PPA1_SOLLC Acid phosphatase 1 OS=Solanum lycopersicum OX=4081 GN=APS1 PE=2 SV=1 && PF03767:HAD superfamily, subfamily IIIB (Acid phosphatase)	-	-
BraA09g059740.3C	61.4372	48.4065	66.6137	16.9433	9.43063	15.6164	58.8191	13.9968	2.06278	8.82e-05	0.00240646	BraA09g059740.3C	A09	41996228	42001556	-	2400	protein_coding	- && sp|Q6R8G7|PHO13_ARATH Phosphate transporter PHO1 homolog 3 OS=Arabidopsis thaliana OX=3702 GN=PHO1;H3 PE=2 SV=2 && PF03105:SPX domain|PF03124:EXS family	-	-
BraA10g000720.3C	637.702	656.281	738.038	304.979	391.371	282.137	677.34	326.162	1.05485	8.83e-05	0.00240646	BraA10g000720.3C	A10	351923	352219	+	186	protein_coding	- && - && -	-	-
BraA06g036000.3C	182.756	140.565	170.235	303.983	422.021	628.822	164.519	451.608	-1.45639	8.84e-05	0.00240732	BraA06g036000.3C	A06	24193653	24196590	+	1881	protein_coding	- && sp|Q9LU44|SF1_ARATH Splicing factor-like protein 1 OS=Arabidopsis thaliana OX=3702 GN=SF1 PE=1 SV=1 && -	-	-
BraA03g024140.3C	239.527	404.939	198.784	73.7532	15.3248	76	281.083	55.026	2.34919	8.92e-05	0.00242598	BraA03g024140.3C	A03	11876774	11880382	-	2787	protein_coding	- && sp|Q9SYX2|SPA1_ARATH Protein SUPPRESSOR OF PHYA-105 1 OS=Arabidopsis thaliana OX=3702 GN=SPA1 PE=1 SV=1 && PF00069:Protein kinase domain	-	-
BraA09g044140.3C	693.696	1580.66	915.674	336.873	398.444	404.986	1063.34	380.101	1.48414	8.93e-05	0.00242598	BraA09g044140.3C	A09	34068186	34072465	+	2544	protein_coding	- && sp|P38094|FLUG_EMENI Protein fluG OS=Emericella nidulans (strain FGSC A4 / ATCC 38163 / CBS 112.46 / NRRL 194 / M139) OX=227321 GN=fluG PE=1 SV=1 && PF00120:Glutamine synthetase, catalytic domain|PF16952:Glutamine synthetase N-terminal domain|PF04909:Amidohydrolase	-	-
BraA09g032060.3C	957.331	66.0935	481.099	82.7232	44.7955	68.7123	501.508	65.4103	2.93805	8.99e-05	0.00243965	BraA09g032060.3C	A09	24951191	24953282	+	1542	protein_coding	- && sp|Q9C884|PMTI_ARATH Probable methyltransferase PMT18 OS=Arabidopsis thaliana OX=3702 GN=At1g33170 PE=2 SV=1 && PF03141:Putative S-adenosyl-L-methionine-dependent methyltransferase	-	-
BraA05g009940.3C	1126.87	2040.52	1305.84	601.985	688.436	561.15	1491.08	617.191	1.27264	9.05e-05	0.0024527	BraA05g009940.3C	A05	5303126	5305015	-	1125	protein_coding	- && - && PF02517:CPBP intramembrane metalloprotease	-	-
BraA03g046880.3C	561.489	473.825	430.346	902.978	1242.49	954.685	488.553	1033.38	-1.07982	9.05e-05	0.0024527	BraA03g046880.3C	A03	23710840	23712210	+	1371	protein_coding	- && sp|O23487|BH003_ARATH Transcription factor bHLH3 OS=Arabidopsis thaliana OX=3702 GN=BHLH3 PE=1 SV=1 && PF14215:bHLH-MYC and R2R3-MYB transcription factors N-terminal|PF00010:Helix-loop-helix DNA-binding domain	bHLH	bHLH
BraA03g000780.3C	22.5529	0	9.51625	123.586	185.076	76	10.6897	128.221	-3.57093	9.12e-05	0.00246897	BraA03g000780.3C	A03	341725	342257	+	276	protein_coding	- && - && -	-	-
BraA03g049310.3C	113.542	348.155	125.826	748.495	1552.52	496.603	195.841	932.538	-2.25146	9.14e-05	0.00247308	BraA03g049310.3C	A03	25148869	25149904	-	771	protein_coding	- && sp|Q9SVG9|CML42_ARATH Calcium-binding protein CML42 OS=Arabidopsis thaliana OX=3702 GN=CML42 PE=1 SV=1 && PF00036:EF hand|PF13499:EF-hand domain pair	-	-
BraA01g012600.3C	140.761	619.976	157.547	53.8199	70.7297	47.8904	306.095	57.48	2.41374	9.24e-05	0.00249641	BraA01g012600.3C	A01	6561160	6561981	-	822	protein_coding	- && - && -	-	-
BraA10g006200.3C	0	0	0	16.9433	5.89414	24.9863	0	15.9412	-6.56841	9.25e-05	0.00249641	BraA10g006200.3C	A10	3331228	3334430	+	501	protein_coding	- && sp|P52032|GPX1_ARATH Phospholipid hydroperoxide glutathione peroxidase 1, chloroplastic OS=Arabidopsis thaliana OX=3702 GN=GPX1 PE=2 SV=2 && PF00255:Glutathione peroxidase	-	-
BraA09g066180.3C	217.752	687	210.415	74.7498	47.1532	111.397	371.722	77.7667	2.25564	9.26e-05	0.00249641	BraA09g066180.3C	A09	45016321	45019491	+	2085	protein_coding	- && sp|Q9LMM2|FRO1_ARATH Probable ferric reduction oxidase 1 OS=Arabidopsis thaliana OX=3702 GN=FRO1 PE=2 SV=1 && PF01794:Ferric reductase like transmembrane component|PF08030:Ferric reductase NAD binding domain|PF08022:FAD-binding domain	-	-
BraA04g010560.3C	297.076	310.919	351.044	139.533	135.565	171.781	319.68	148.96	1.10055	9.29e-05	0.00250295	BraA04g010560.3C	A04	8344983	8346128	-	555	protein_coding	- && sp|Q8W4C8|ARL8C_ARATH ADP-ribosylation factor-like protein 8c OS=Arabidopsis thaliana OX=3702 GN=ARL8C PE=2 SV=1 && PF00025:ADP-ribosylation factor family	-	-
BraA07g022510.3C	190.533	495.236	292.889	92.6898	60.1203	118.685	326.219	90.4983	1.84789	9.39e-05	0.00252736	BraA07g022510.3C	A07	18149127	18150618	-	861	protein_coding	- && sp|Q9LDH1|SIB1_ARATH Sigma factor binding protein 1, chloroplastic OS=Arabidopsis thaliana OX=3702 GN=SIB1 PE=1 SV=1 && PF05678:VQ motif|PF04414:D-aminoacyl-tRNA deacylase	-	-
BraA02g001730.3C	52.8826	20.4797	25.3767	92.6898	157.963	148.877	32.913	133.177	-2.00692	9.42e-05	0.00253248	BraA02g001730.3C	A02	857342	858259	+	918	protein_coding	- && sp|O82132|DRE2A_ARATH Dehydration-responsive element-binding protein 2A OS=Arabidopsis thaliana OX=3702 GN=DREB2A PE=1 SV=1 && PF00847:AP2 domain	AP2/ERF-ERF	AP2/ERF->AP2/ERF-ERF
BraA09g049160.3C	320.407	1677.47	412.371	147.506	148.532	169.699	803.416	155.246	2.37148	9.43e-05	0.00253248	BraA09g049160.3C	A09	36795563	36801830	-	4308	protein_coding	- && sp|Q9LYS2|AB10C_ARATH ABC transporter C family member 10 OS=Arabidopsis thaliana OX=3702 GN=ABCC10 PE=2 SV=2 && PF00005:ABC transporter|PF00664:ABC transporter transmembrane region	-	-
BraA09g036320.3C	365.512	149.874	327.782	535.209	1973.36	1091.07	281.056	1199.88	-2.09353	9.57e-05	0.00256375	BraA09g036320.3C	A09	28711553	28712041	+	489	protein_coding	- && sp|Q9C5I3|ERF76_ARATH Ethylene-responsive transcription factor 11 OS=Arabidopsis thaliana OX=3702 GN=ERF11 PE=1 SV=1 && PF00847:AP2 domain	AP2/ERF-ERF	AP2/ERF->AP2/ERF-ERF
BraA10g025640.3C	421.506	242.033	386.994	672.749	1380.41	956.767	350.177	1003.31	-1.51809	9.57e-05	0.00256375	BraA10g025640.3C	A10	17229290	17230525	-	1065	protein_coding	- && - && -	-	-
BraA01g044820.3C	74.6578	296.955	160.719	37.8733	29.4707	46.8493	177.444	38.0644	2.21832	9.59e-05	0.00256491	BraA01g044820.3C	A01	29528183	29529493	+	825	protein_coding	- && sp|Q02283|HAT5_ARATH Homeobox-leucine zipper protein HAT5 OS=Arabidopsis thaliana OX=3702 GN=HAT5 PE=1 SV=1 && PF02183:Homeobox associated leucine zipper|PF00046:Homeodomain	HB-HD-ZIP	HB->HB-HD-ZIP
BraA01g003310.3C	5.4438	83.7805	3.17208	0	0	0	30.7988	0	7.29045	9.61e-05	0.00256864	BraA01g003310.3C	A01	1650550	1651090	+	462	protein_coding	- && sp|O49613|HIP25_ARATH Heavy metal-associated isoprenylated plant protein 25 OS=Arabidopsis thaliana OX=3702 GN=HIPP25 PE=2 SV=1 && PF00403:Heavy-metal-associated domain	-	-
BraA03g025460.3C	1700.8	1102.18	1040.44	2873.38	2683.01	2979.62	1281.14	2845.34	-1.15075	9.65e-05	0.00257701	BraA03g025460.3C	A03	12566404	12567318	+	915	protein_coding	- && - && PF07816:Protein of unknown function (DUF1645)	-	-
BraA10g003620.3C	60.6595	275.545	38.065	6.97665	22.3977	3.12329	124.756	10.8326	3.53707	9.69e-05	0.0025842	BraA10g003620.3C	A10	1885978	1888101	-	1326	protein_coding	- && sp|Q9SRL7|RLP35_ARATH Receptor-like protein 35 OS=Arabidopsis thaliana OX=3702 GN=RLP35 PE=3 SV=1 && PF13855:Leucine rich repeat	-	-
BraA10g033130.3C	10096.7	11523.5	13033	5542.45	1818.93	3672.98	11551.1	3678.12	1.65088	9.74e-05	0.00259517	BraA10g033130.3C	A10	20434824	20437099	-	1941	protein_coding	- && sp|P22954|HS702_ARATH Heat shock 70 kDa protein 2 OS=Arabidopsis thaliana OX=3702 GN=HSP70-2 PE=1 SV=2 && PF00012:Hsp70 protein	-	-
BraA08g003550.3C	682.031	347.224	735.923	233.22	166.215	221.753	588.392	207.063	1.50596	9.79e-05	0.00260753	BraA08g003550.3C	A08	2598742	2600730	+	1077	protein_coding	- && sp|Q93XX5|Y5713_ARATH PI-PLC X domain-containing protein At5g67130 OS=Arabidopsis thaliana OX=3702 GN=At5g67130 PE=1 SV=1 && -	-	-
BraA01g008590.3C	12.443	33.5122	7.40152	0	0	0	17.7856	0	6.49913	9.82e-05	0.00261143	BraA01g008590.3C	A01	4217651	4219994	-	1044	protein_coding	- && sp|Q9KDD4|MTNN_BACHD 5'-methylthioadenosine/S-adenosylhomocysteine nucleosidase OS=Bacillus halodurans (strain ATCC BAA-125 / DSM 18197 / FERM 7344 / JCM 9153 / C-125) OX=272558 GN=mtnN PE=3 SV=1 && PF01048:Phosphorylase superfamily	-	-
BraA05g018050.3C	42.7727	60.5081	40.1797	3.98666	8.2518	12.4931	47.8202	8.24387	2.54023	9.84e-05	0.00261434	BraA05g018050.3C	A05	11062642	11066674	+	2652	protein_coding	- && sp|C0LGG3|Y5182_ARATH Probable LRR receptor-like serine/threonine-protein kinase At1g51820 OS=Arabidopsis thaliana OX=3702 GN=At1g51820 PE=1 SV=1 && PF00069:Protein kinase domain|PF13855:Leucine rich repeat|PF12819:Malectin-like domain	-	-
BraA09g022650.3C	20.2198	85.6423	6.34416	0.996665	0	1.0411	37.4021	0.679253	5.73882	9.91e-05	0.00263176	BraA09g022650.3C	A09	15019700	15021408	+	948	protein_coding	- && sp|Q20390|PPT1_CAEEL Palmitoyl-protein thioesterase 1 OS=Caenorhabditis elegans OX=6239 GN=ppt-1 PE=2 SV=2 && PF02089:Palmitoyl protein thioesterase	-	-
BraA03g040590.3C	1435.61	5164.6	1969.86	548.166	103.737	705.863	2856.69	452.588	2.65769	9.97e-05	0.00264526	BraA03g040590.3C	A03	20207729	20209940	+	1434	protein_coding	- && sp|Q9LIK9|APS1_ARATH ATP sulfurylase 1, chloroplastic OS=Arabidopsis thaliana OX=3702 GN=APS1 PE=1 SV=1 && PF14306:PUA-like domain|PF01747:ATP-sulfurylase	-	-
BraA06g039420.3C	127.54	136.841	162.834	232.223	499.823	772.493	142.405	501.513	-1.81686	0.000101187	0.00268179	BraA06g039420.3C	A06	26264718	26266176	-	1131	protein_coding	- && sp|Q8W4B1|RCF3_ARATH RNA-binding KH domain-containing protein RCF3 OS=Arabidopsis thaliana OX=3702 GN=RCF3 PE=1 SV=1 && PF00013:KH domain	-	-
BraA02g044640.3C	207.642	709.342	98.3345	68.7699	54.2261	41.6438	338.439	54.8799	2.62434	0.00010242	0.00271189	BraA02g044640.3C	A02	30737445	30739142	-	1698	protein_coding	- && - && -	-	-
BraA04g021020.3C	208.42	907.622	63.4416	0	0	6.24657	393.161	2.08219	7.55387	0.000104104	0.00275386	BraA04g021020.3C	A04	15820544	15822074	+	792	protein_coding	- && sp|O49332|TRNHE_ARATH Tropinone reductase homolog At2g30670 OS=Arabidopsis thaliana OX=3702 GN=At2g30670 PE=3 SV=1 && PF13561:Enoyl-(Acyl carrier protein) reductase	-	-
BraA09g051630.3C	83.2124	22.3415	102.564	256.143	396.087	267.562	69.3726	306.597	-2.14446	0.000104555	0.00276257	BraA09g051630.3C	A09	37936054	37938105	-	1383	protein_coding	- && sp|A7PZL3|PGLR_VITVI Probable polygalacturonase OS=Vitis vinifera OX=29760 GN=GSVIVT00026920001 PE=1 SV=1 && PF00295:Glycosyl hydrolases family 28	-	-
BraA09g006110.3C	3486.37	3527.16	3566.48	7057.38	12679.5	6488.11	3526.67	8741.66	-1.30956	0.000106919	0.00282024	BraA09g006110.3C	A09	3563246	3564924	-	912	protein_coding	- && sp|P19954|PRSP1_SPIOL Ribosome-binding factor PSRP1, chloroplastic OS=Spinacia oleracea OX=3562 GN=PSRP1 PE=1 SV=2 && PF16321:Sigma 54 modulation/S30EA ribosomal protein C terminus|PF02482:Sigma 54 modulation protein / S30EA ribosomal protein	-	-
BraA10g000490.3C	248.082	431.004	259.053	119.6	107.273	131.178	312.713	119.35	1.38887	0.000108322	0.0028491	BraA10g000490.3C	A10	238168	238602	+	435	protein_coding	- && sp|O03982|HIP39_ARATH Heavy metal-associated isoprenylated plant protein 39 OS=Arabidopsis thaliana OX=3702 GN=HIPP39 PE=2 SV=1 && -	-	-
BraA09g039980.3C	413.729	296.955	270.684	598.995	996.11	819.342	327.123	804.816	-1.29738	0.000108532	0.0028491	BraA09g039980.3C	A09	31258153	31260889	-	1818	protein_coding	- && - && PF10151:TMEM214, C-terminal, caspase 4 activator	-	-
BraA08g029150.3C	84.7678	318.366	52.868	11.96	34.186	11.4521	152.001	19.1994	2.9919	0.000108579	0.0028491	BraA08g029150.3C	A08	20149356	20150498	+	837	protein_coding	- && sp|Q9FZ62|PPSP2_ARATH Inorganic pyrophosphatase 2 OS=Arabidopsis thaliana OX=3702 GN=At1g17710 PE=2 SV=1 && PF06888:Putative Phosphatase	-	-
BraA07g016480.3C	482.165	1434.51	726.407	339.863	207.474	182.192	881.027	243.176	1.85658	0.000108582	0.0028491	BraA07g016480.3C	A07	14506089	14506952	+	771	protein_coding	- && sp|Q9FN11|LBD37_ARATH LOB domain-containing protein 37 OS=Arabidopsis thaliana OX=3702 GN=LBD37 PE=2 SV=1 && PF03195:Lateral organ boundaries (LOB) domain	LOB	LOB
BraA10g021050.3C	793.24	1399.13	850.118	469.429	403.159	376.877	1014.16	416.488	1.28372	0.000108646	0.0028491	BraA10g021050.3C	A10	15094101	15094646	-	450	protein_coding	- && - && -	-	-
BraA07g000260.3C	537.381	904.829	455.722	274.083	218.083	223.836	632.644	238.667	1.40611	0.000108709	0.0028491	BraA07g000260.3C	A07	144378	147575	-	1263	protein_coding	- && sp|Q9SIV3|GLK1_ARATH Transcription activator GLK1 OS=Arabidopsis thaliana OX=3702 GN=GLK1 PE=1 SV=2 && PF00249:Myb-like DNA-binding domain	GARP-G2-like	GARP->GARP-G2-like
BraA05g033380.3C	10.8876	4.65447	22.2046	91.6931	37.7225	127.014	12.5822	85.4764	-2.77654	0.000108732	0.0028491	BraA05g033380.3C	A05	24044509	24046674	-	1731	protein_coding	- && sp|Q9LHN9|IQM2_ARATH IQ domain-containing protein IQM2 OS=Arabidopsis thaliana OX=3702 GN=IQM2 PE=2 SV=1 && -	-	-
BraA06g015130.3C	0	2.79268	2.11472	14.95	56.5838	21.863	1.6358	31.1323	-4.29986	0.000109573	0.00286844	BraA06g015130.3C	A06	8102507	8103245	+	336	protein_coding	- && - && -	-	-
BraA03g002810.3C	0	0	0	3.98666	14.1459	36.4383	0	18.1903	-6.7562	0.000110075	0.00287887	BraA03g002810.3C	A03	1242320	1243402	-	1083	protein_coding	- && sp|Q8L5A7|SOT15_ARATH Cytosolic sulfotransferase 15 OS=Arabidopsis thaliana OX=3702 GN=SOT15 PE=1 SV=1 && PF00685:Sulfotransferase domain	-	-
BraA10g031920.3C	135.317	80.9878	127.941	299.996	267.594	272.767	114.749	280.119	-1.28708	0.000110978	0.00289974	BraA10g031920.3C	A10	19840836	19844476	-	1116	protein_coding	- && sp|Q6XMI3|BSMT1_ARATH Salicylate/benzoate carboxyl methyltransferase OS=Arabidopsis thaliana OX=3702 GN=BSMT1 PE=1 SV=1 && PF03492:SAM dependent carboxyl methyltransferase	-	-
BraA09g020020.3C	135.317	121.016	135.342	252.156	384.298	274.849	130.559	303.768	-1.21722	0.000114062	0.00297752	BraA09g020020.3C	A09	12961500	12965459	+	3651	protein_coding	- && sp|Q9FI14|TAO1_ARATH Disease resistance protein TAO1 OS=Arabidopsis thaliana OX=3702 GN=TAO1 PE=3 SV=1 && PF00931:NB-ARC domain|PF01582:TIR domain|PF07725:Leucine Rich Repeat	-	-
BraA09g057110.3C	150.871	167.561	111.023	300.993	808.677	360.219	143.152	489.963	-1.77364	0.000114608	0.00298895	BraA09g057110.3C	A09	40729000	40729834	+	453	protein_coding	- && sp|Q9LZX1|LOR15_ARATH Protein LURP-one-related 15 OS=Arabidopsis thaliana OX=3702 GN=At5g01750 PE=1 SV=1 && PF04525:LURP-one-related	-	-
BraA04g023380.3C	6.22149	38.1667	11.631	0	0	0	18.673	0	6.5674	0.000114873	0.00299307	BraA04g023380.3C	A04	17230445	17238155	+	2811	protein_coding	- && sp|O48849|RLP23_ARATH Receptor like protein 23 OS=Arabidopsis thaliana OX=3702 GN=RLP23 PE=1 SV=1 && PF13855:Leucine rich repeat|PF01535:PPR repeat	-	-
BraA09g003600.3C	28.7744	24.2033	16.9178	1.99333	0	1.0411	23.2985	1.01147	4.47431	0.000116907	0.0030432	BraA09g003600.3C	A09	2221594	2222153	-	279	protein_coding	- && sp|Q9LJX1|PRE5_ARATH Transcription factor PRE5 OS=Arabidopsis thaliana OX=3702 GN=PRE5 PE=1 SV=1 && -	bHLH	bHLH
BraA07g000490.3C	194.421	13.0325	123.711	4.98332	8.2518	16.6575	110.388	9.96422	3.47045	0.000117374	0.00305249	BraA07g000490.3C	A07	240685	245024	-	1440	protein_coding	- && sp|Q8RY79|PAAS_ARATH Phenylacetaldehyde synthase OS=Arabidopsis thaliana OX=3702 GN=ELI5 PE=1 SV=1 && PF00282:Pyridoxal-dependent decarboxylase conserved domain	-	-
BraA02g031190.3C	3.11074	10.2398	3.17208	60.7965	29.4707	36.4383	5.50756	42.2352	-2.94436	0.000117698	0.00305806	BraA02g031190.3C	A02	21315668	21316177	+	510	protein_coding	- && sp|Q9SY65|ASK18_ARATH SKP1-like protein 18 OS=Arabidopsis thaliana OX=3702 GN=ASK18 PE=1 SV=2 && PF01466:Skp1 family, dimerisation domain|PF03931:Skp1 family, tetramerisation domain	-	-
BraA07g032070.3C	368.623	709.342	606.925	174.416	266.415	175.945	561.63	205.592	1.45036	0.000120037	0.00311592	BraA07g032070.3C	A07	23186242	23188861	-	1140	protein_coding	- && sp|Q9C8Y4|ATA15_ARATH Senescence-associated protein AAF, chlorolplastic OS=Arabidopsis thaliana OX=3702 GN=AAF PE=2 SV=1 && -	-	-
BraA10g019250.3C	780.797	987.679	1188.47	506.306	412.59	469.534	985.65	462.81	1.08982	0.000120227	0.00311792	BraA10g019250.3C	A10	14166084	14167865	+	1269	protein_coding	- && sp|Q94AW8|DNAJ3_ARATH Chaperone protein dnaJ 3 OS=Arabidopsis thaliana OX=3702 GN=ATJ3 PE=1 SV=2 && PF01556:DnaJ C terminal domain|PF00684:DnaJ central domain|PF00226:DnaJ domain	-	-
BraA10g011800.3C	1457.38	2507.83	981.231	630.889	550.513	548.657	1648.81	576.686	1.51558	0.000120501	0.00312212	BraA10g011800.3C	A10	9726944	9729977	+	2001	protein_coding	- && sp|Q9LV04|PAP14_ARATH Probable plastid-lipid-associated protein 14, chloroplastic OS=Arabidopsis thaliana OX=3702 GN=PAP14 PE=1 SV=1 && PF00069:Protein kinase domain|PF04755:PAP_fibrillin	-	-
BraA10g012690.3C	188.2	106.122	174.465	432.552	570.553	311.288	156.262	438.131	-1.48648	0.000122394	0.0031682	BraA10g012690.3C	A10	10438835	10440842	+	1098	protein_coding	- && sp|Q9FIU5|CRLK1_ARATH Calcium/calmodulin-regulated receptor-like kinase 1 OS=Arabidopsis thaliana OX=3702 GN=CRLK1 PE=1 SV=1 && PF07714:Protein tyrosine kinase	-	-
BraA01g001980.3C	261.302	762.403	326.724	1189.02	1425.2	2225.86	450.143	1613.36	-1.84181	0.000123	0.00318092	BraA01g001980.3C	A01	993314	1001376	+	2928	protein_coding	- && sp|Q8W4F0|DAR1_ARATH Protein DA1-related 1 OS=Arabidopsis thaliana OX=3702 GN=DAR1 PE=1 SV=3 && PF00412:LIM domain|PF04193:PQ loop repeat|PF12315:Protein DA1	Others	Others
BraA01g036620.3C	95.6554	40.0285	104.679	8.96998	14.1459	22.9041	80.1208	15.34	2.38552	0.0001235	0.00318591	BraA01g036620.3C	A01	24918781	24919938	-	594	protein_coding	- && sp|O24409|IAA19_ARATH Auxin-responsive protein IAA19 OS=Arabidopsis thaliana OX=3702 GN=IAA19 PE=1 SV=2 && PF02309:AUX/IAA family	AUX/IAA	AUX/IAA
BraA06g014220.3C	316.518	77.2642	75.0726	21.9266	18.8613	36.4383	156.285	25.7421	2.60257	0.000123537	0.00318591	BraA06g014220.3C	A06	7518390	7519403	+	1014	protein_coding	- && sp|Q9FZ80|SOT17_ARATH Cytosolic sulfotransferase 17 OS=Arabidopsis thaliana OX=3702 GN=SOT17 PE=1 SV=1 && PF00685:Sulfotransferase domain	-	-
BraA03g055800.3C	331.294	472.894	326.724	175.413	122.598	171.781	376.971	156.597	1.26603	0.000123537	0.00318591	BraA03g055800.3C	A03	29210247	29213011	+	912	protein_coding	- && sp|Q9SAH9|CCR2_ARATH Cinnamoyl-CoA reductase 2 OS=Arabidopsis thaliana OX=3702 GN=CCR2 PE=1 SV=1 && PF13460:NAD(P)H-binding	-	-
BraA09g037700.3C	10.1099	48.4065	14.803	0	0	1.0411	24.4398	0.347032	5.99413	0.000125156	0.00322466	BraA09g037700.3C	A09	29814643	29815798	+	834	protein_coding	- && sp|Q9C9G7|MYB62_ARATH Transcription factor MYB62 OS=Arabidopsis thaliana OX=3702 GN=MYB62 PE=2 SV=1 && PF00249:Myb-like DNA-binding domain	MYB	MYB->MYB
BraA10g032510.3C	67.6587	79.126	91.9904	21.9266	29.4707	23.9452	79.5917	25.1142	1.66567	0.0001256	0.00323181	BraA10g032510.3C	A10	20139726	20140535	-	300	protein_coding	- && sp|Q8LA14|PSK6_ARATH Putative phytosulfokines 6 OS=Arabidopsis thaliana OX=3702 GN=PSK6 PE=2 SV=2 && PF06404:Phytosulfokine precursor protein (PSK)	-	-
BraA01g043470.3C	59.1041	161.045	56.0401	2.98999	5.89414	22.9041	92.063	10.5961	3.11661	0.000125667	0.00323181	BraA01g043470.3C	A01	28846306	28851523	-	1584	protein_coding	- && sp|Q9SRV3|LBD20_ARATH LOB domain-containing protein 20 OS=Arabidopsis thaliana OX=3702 GN=LBD20 PE=2 SV=1 && PF03195:Lateral organ boundaries (LOB) domain	LOB	LOB
BraA02g013930.3C	307.186	304.403	280.201	110.63	120.241	164.493	297.263	131.788	1.17358	0.000125987	0.00323704	BraA02g013930.3C	A02	7128184	7130033	-	1119	protein_coding	- && sp|Q38945|DPNPH_ARATH PAP-specific phosphatase HAL2-like OS=Arabidopsis thaliana OX=3702 GN=AHL PE=2 SV=1 && PF00459:Inositol monophosphatase family	-	-
BraA09g020300.3C	439.393	1225.99	843.774	282.056	307.674	212.383	836.385	267.371	1.64524	0.000126642	0.00325088	BraA09g020300.3C	A09	13149865	13150614	+	750	protein_coding	- && sp|Q9FFH6|FLA13_ARATH Fasciclin-like arabinogalactan protein 13 OS=Arabidopsis thaliana OX=3702 GN=FLA13 PE=1 SV=1 && PF02469:Fasciclin domain	-	-
BraA01g037830.3C	153.982	189.902	188.21	312.953	479.783	411.233	177.365	401.323	-1.17848	0.000127797	0.00327447	BraA01g037830.3C	A01	25730470	25731018	+	549	protein_coding	- && sp|Q9LIC6|PR1F3_ARATH PRA1 family protein F3 OS=Arabidopsis thaliana OX=3702 GN=PRA1F3 PE=1 SV=1 && PF03208:PRA1 family protein	-	-
BraA06g014270.3C	278.412	309.057	288.659	151.493	83.6968	120.767	292.043	118.652	1.29683	0.000127974	0.00327505	BraA06g014270.3C	A06	7549385	7552013	+	1605	protein_coding	- && sp|Q7M3S9|RNGB_DICDI RING finger protein B OS=Dictyostelium discoideum OX=44689 GN=rngB PE=2 SV=2 && PF01344:Kelch motif|PF13415:Galactose oxidase, central domain|PF13418:Galactose oxidase, central domain	-	-
BraA09g024860.3C	308.741	1534.11	254.824	92.6898	153.248	113.479	699.226	119.806	2.54565	0.000128056	0.00327505	BraA09g024860.3C	A09	16703698	16705315	-	1137	protein_coding	- && sp|Q9M0V6|FNRR1_ARATH Ferredoxin--NADP reductase, root isozyme 1, chloroplastic OS=Arabidopsis thaliana OX=3702 GN=RFNR1 PE=2 SV=2 && PF00175:Oxidoreductase NAD-binding domain	-	-
BraA01g027690.3C	0	0	0	6.97665	29.4707	10.411	0	15.6194	-6.53247	0.000128423	0.00327838	BraA01g027690.3C	A01	17896760	17902272	+	1362	protein_coding	- && sp|Q9M146|MGP4_ARATH UDP-D-xylose:L-fucose alpha-1,3-D-xylosyltransferase MGP4 OS=Arabidopsis thaliana OX=3702 GN=MGP4 PE=2 SV=1 && PF03407:Nucleotide-diphospho-sugar transferase	-	-
BraA06g012890.3C	1926.33	2163.4	3196.4	1202.97	1090.42	854.739	2428.71	1049.38	1.21045	0.000128486	0.00327838	BraA06g012890.3C	A06	6851269	6852074	+	696	protein_coding	- && - && PF04832:SOUL heme-binding protein	-	-
BraA09g026460.3C	106.543	177.801	131.113	59.7999	33.0072	31.2329	138.486	41.3466	1.73969	0.000128541	0.00327838	BraA09g026460.3C	A09	17876279	17877821	-	1185	protein_coding	- && sp|Q8L733|Y4121_ARATH Putative transferase At4g12130, mitochondrial OS=Arabidopsis thaliana OX=3702 GN=At4g12130 PE=1 SV=1 && -	-	-
BraA03g004170.3C	492.275	632.077	611.154	297.006	173.288	264.438	578.502	244.911	1.23846	0.000129009	0.00328731	BraA03g004170.3C	A03	1785605	1788549	-	594	protein_coding	- && sp|Q9S7Q7|FLC_ARATH MADS-box protein FLOWERING LOCUS C OS=Arabidopsis thaliana OX=3702 GN=FLC PE=1 SV=1 && PF01486:K-box region|PF00319:SRF-type transcription factor (DNA-binding and dimerisation domain)	MADS-MIKC	MADS->MADS-MIKC
BraA09g001650.3C	16.3314	33.5122	17.9751	0.996665	1.17883	1.0411	22.6062	1.0722	4.40243	0.000129458	0.00329571	BraA09g001650.3C	A09	980773	981744	+	642	protein_coding	- && sp|Q9SLM6|GSTF3_ARATH Glutathione S-transferase F3 OS=Arabidopsis thaliana OX=3702 GN=GSTF3 PE=2 SV=1 && PF02798:Glutathione S-transferase, N-terminal domain|PF00043:Glutathione S-transferase, C-terminal domain	-	-
BraA06g028010.3C	620.593	1624.41	427.174	213.286	259.342	219.671	890.726	230.767	1.94883	0.000129623	0.00329689	BraA06g028010.3C	A06	19471978	19473774	-	1797	protein_coding	- && - && -	-	-
BraA09g064170.3C	167.98	594.842	130.055	73.7532	41.259	57.2603	297.626	57.4241	2.37229	0.000131772	0.00334849	BraA09g064170.3C	A09	44100391	44101339	+	705	protein_coding	- && sp|Q96288|BBX24_ARATH B-box zinc finger protein 24 OS=Arabidopsis thaliana OX=3702 GN=BBX24 PE=1 SV=1 && PF00643:B-box zinc finger	DBB	DBB
BraA05g015080.3C	527.271	684.207	378.535	185.38	199.222	255.068	530.005	213.223	1.31394	0.000133097	0.00337663	BraA05g015080.3C	A05	8643844	8646645	+	894	protein_coding	- && sp|Q944C2|PLCD5_ARATH Phosphoinositide phospholipase C 5 OS=Arabidopsis thaliana OX=3702 GN=PLC5 PE=2 SV=2 && PF00168:C2 domain	-	-
BraA03g060060.3C	161.759	195.488	80.3594	347.836	585.878	423.726	145.869	452.48	-1.63096	0.000133123	0.00337663	BraA03g060060.3C	A03	31945481	31945849	-	369	protein_coding	- && - && -	-	-
BraA06g039300.3C	32.6628	37.2358	81.4168	171.426	155.605	182.192	50.4385	169.741	-1.75891	0.000133316	0.00337844	BraA06g039300.3C	A06	26201891	26203472	+	996	protein_coding	- && sp|Q67Y99|CLPF_ARATH Clp protease adapter protein ClpF, chloroplastic OS=Arabidopsis thaliana OX=3702 GN=CLPF PE=1 SV=1 && PF02151:UvrB/uvrC motif|PF08755:Hemimethylated DNA-binding protein YccV like	-	-
BraA04g028620.3C	0.777686	0	1.05736	17.94	64.8356	6.24657	0.611682	29.674	-5.60953	0.000133639	0.00338353	BraA04g028620.3C	A04	19983402	19984264	-	777	protein_coding	- && sp|O49403|HFA4A_ARATH Heat stress transcription factor A-4a OS=Arabidopsis thaliana OX=3702 GN=HSFA4A PE=1 SV=1 && PF00447:HSF-type DNA-binding	HSF	HSF
BraA02g031580.3C	24.1083	124.74	28.5487	8.96998	4.71532	2.08219	59.1323	5.25583	3.48548	0.000134252	0.00339596	BraA02g031580.3C	A02	21627986	21629903	+	1758	protein_coding	- && sp|Q8L746|NPR3_ARATH Regulatory protein NPR3 OS=Arabidopsis thaliana OX=3702 GN=NPR3 PE=1 SV=1 && PF11900:Domain of unknown function (DUF3420)|PF00651:BTB/POZ domain|PF12313:NPR1/NIM1 like defence protein C terminal	TRAF	TRAF
BraA07g015350.3C	34.2182	53.9919	20.0899	157.473	218.083	84.3287	36.1	153.295	-2.08258	0.000134995	0.00341164	BraA07g015350.3C	A07	13812194	13813470	+	1110	protein_coding	- && sp|Q9LPU5|IGMT1_ARATH Indole glucosinolate O-methyltransferase 1 OS=Arabidopsis thaliana OX=3702 GN=IGMT1 PE=1 SV=1 && PF00891:O-methyltransferase domain|PF08100:Dimerisation domain	-	-
BraA08g032260.3C	2.33306	0	1.05736	8.96998	51.8685	26.0274	1.13014	28.9553	-4.62418	0.000135378	0.00341649	BraA08g032260.3C	A08	21508609	21510504	-	1134	protein_coding	- && sp|Q9M439|BCAT2_ARATH Branched-chain-amino-acid aminotransferase 2, chloroplastic OS=Arabidopsis thaliana OX=3702 GN=BCAT2 PE=1 SV=1 && PF01063:Amino-transferase class IV	-	-
BraA09g048100.3C	1075.54	4169.48	1491.94	6234.14	15363.7	8190.3	2245.65	9929.37	-2.14459	0.000135433	0.00341649	BraA09g048100.3C	A09	36248607	36252371	-	2295	protein_coding	- && sp|Q94A08|RFS2_ARATH Probable galactinol--sucrose galactosyltransferase 2 OS=Arabidopsis thaliana OX=3702 GN=RFS2 PE=2 SV=2 && PF05691:Raffinose synthase or seed imbibition protein Sip1	-	-
BraA05g041950.3C	80.8793	130.325	101.507	32.8899	4.71532	17.6986	104.237	18.4346	2.48821	0.000135696	0.00342	BraA05g041950.3C	A05	28110109	28112812	-	1566	protein_coding	- && sp|Q9SRQ6|NPC3_ARATH Non-specific phospholipase C3 OS=Arabidopsis thaliana OX=3702 GN=NPC3 PE=1 SV=1 && PF04185:Phosphoesterase family	-	-
BraA02g035200.3C	0	0	0	30.8966	7.07297	9.36986	0	15.7798	-6.55431	0.000136262	0.0034268	BraA02g035200.3C	A02	24352909	24353571	+	333	protein_coding	- && - && -	-	-
BraA05g023340.3C	48.2165	399.354	52.868	4.98332	29.4707	6.24657	166.813	13.5669	3.62975	0.000136273	0.0034268	BraA05g023340.3C	A05	17188690	17191751	+	960	protein_coding	- && sp|Q8LEE7|AOX3_ARATH Ubiquinol oxidase 3, mitochondrial OS=Arabidopsis thaliana OX=3702 GN=AOX3 PE=1 SV=2 && PF01786:Alternative oxidase	-	-
BraA09g019700.3C	61.4372	18.6179	1.05736	0	0	0	27.0375	0	7.10637	0.00013644	0.0034268	BraA09g019700.3C	A09	12685920	12687290	-	1029	protein_coding	- && sp|Q9FHR7|WRK49_ARATH Probable WRKY transcription factor 49 OS=Arabidopsis thaliana OX=3702 GN=WRKY49 PE=1 SV=1 && PF03106:WRKY DNA -binding domain	WRKY	WRKY
BraA02g009330.3C	112.764	307.195	34.8929	12.9566	0	18.7397	151.618	10.5655	3.83474	0.00013646	0.0034268	BraA02g009330.3C	A02	4409124	4411411	+	1719	protein_coding	- && sp|Q8LPL3|ASO_ARATH L-ascorbate oxidase OS=Arabidopsis thaliana OX=3702 GN=AAO PE=1 SV=1 && PF00394:Multicopper oxidase|PF07732:Multicopper oxidase|PF07731:Multicopper oxidase	-	-
BraA09g048110.3C	2854.88	2295.59	2734.33	4306.59	12311.7	6943.07	2628.27	7853.78	-1.57921	0.000137924	0.00346045	BraA09g048110.3C	A09	36262092	36264791	-	1626	protein_coding	- && sp|Q6NLQ6|CDPKW_ARATH Calcium-dependent protein kinase 32 OS=Arabidopsis thaliana OX=3702 GN=CPK32 PE=1 SV=1 && PF13499:EF-hand domain pair|PF00069:Protein kinase domain	-	-
BraA09g038330.3C	185.089	1124.52	201.956	107.64	51.8685	14.5753	503.855	58.0279	3.11725	0.000138693	0.00347659	BraA09g038330.3C	A09	30266579	30268162	-	1584	protein_coding	- && sp|Q9FZC8|FOX5_ARATH Berberine bridge enzyme-like 7 OS=Arabidopsis thaliana OX=3702 GN=FOX5 PE=3 SV=1 && PF08031:Berberine and berberine like|PF01565:FAD binding domain	-	-
BraA07g025620.3C	136.095	201.073	82.4741	42.8566	22.3977	43.726	139.881	36.3268	1.94201	0.000138954	0.00348	BraA07g025620.3C	A07	19722928	19724394	-	579	protein_coding	- && sp|Q42563|APT2_ARATH Adenine phosphoribosyltransferase 2 OS=Arabidopsis thaliana OX=3702 GN=APT2 PE=1 SV=1 && PF00156:Phosphoribosyl transferase domain	-	-
BraA01g036700.3C	0	0	0	5.97999	18.8613	18.7397	0	14.527	-6.42982	0.000139216	0.00348342	BraA01g036700.3C	A01	25009033	25013026	-	2703	protein_coding	- && sp|Q9VR91|HERC2_DROME Probable E3 ubiquitin-protein ligase HERC2 OS=Drosophila melanogaster OX=7227 GN=HERC2 PE=1 SV=3 && PF00415:Regulator of chromosome condensation (RCC1) repeat|PF13540:Regulator of chromosome condensation (RCC1) repeat	-	-
BraA10g013660.3C	0	0	0	15.9466	21.2189	6.24657	0	14.4707	-6.42445	0.000139571	0.00348915	BraA10g013660.3C	A10	11103776	11104123	+	348	protein_coding	- && - && -	-	-
BraA09g059190.3C	175.757	664.659	97.2772	57.8065	40.0802	59.3424	312.564	52.4097	2.57534	0.000139785	0.00349134	BraA09g059190.3C	A09	41784876	41786547	+	987	protein_coding	- && sp|Q38909|XTH28_ARATH Probable xyloglucan endotransglucosylase/hydrolase protein 28 OS=Arabidopsis thaliana OX=3702 GN=XTH28 PE=2 SV=1 && PF00722:Glycosyl hydrolases family 16|PF06955:Xyloglucan endo-transglycosylase (XET) C-terminus	-	-
BraA02g017270.3C	76.9909	93.0895	104.679	333.883	234.587	175.945	91.5864	248.138	-1.44049	0.000140506	0.00350621	BraA02g017270.3C	A02	9424500	9427504	+	2208	protein_coding	- && sp|Q7Y208|GPDL1_ARATH Glycerophosphodiester phosphodiesterase GDPDL1 OS=Arabidopsis thaliana OX=3702 GN=GDPDL1 PE=1 SV=2 && PF03009:Glycerophosphoryl diester phosphodiesterase family	-	-
BraA01g037850.3C	137.65	152.667	160.719	297.006	595.309	327.945	150.345	406.753	-1.43565	0.000140842	0.00351143	BraA01g037850.3C	A01	25734317	25734961	+	645	protein_coding	- && sp|Q9LIC6|PR1F3_ARATH PRA1 family protein F3 OS=Arabidopsis thaliana OX=3702 GN=PRA1F3 PE=1 SV=1 && PF03208:PRA1 family protein	-	-
BraA01g043800.3C	68.4364	67.0244	44.4091	142.523	159.142	158.247	59.9566	153.304	-1.34954	0.000141308	0.00351988	BraA01g043800.3C	A01	29034050	29036533	-	2151	protein_coding	- && sp|P59278|Y1745_ARATH Uncharacterized protein At1g51745 OS=Arabidopsis thaliana OX=3702 GN=At1g51745 PE=2 SV=2 && PF00855:PWWP domain	-	-
BraA01g002700.3C	74.6578	52.1301	62.3843	142.523	153.248	170.74	63.0574	155.503	-1.29953	0.000142409	0.00354412	BraA01g002700.3C	A01	1348424	1349524	-	714	protein_coding	- && sp|Q8GT75|NIP1_ARATH NEP1-interacting protein 1 OS=Arabidopsis thaliana OX=3702 GN=NIP1 PE=1 SV=2 && PF13639:Ring finger domain|PF13441:YMGG-like Gly-zipper	-	-
BraA06g005960.3C	2.33306	2.79268	0	19.9333	31.8284	21.863	1.70858	24.5416	-3.79306	0.000142691	0.00354797	BraA06g005960.3C	A06	3477649	3478995	+	843	protein_coding	- && sp|O04035|AT74H_ARATH Phosphoglycerate mutase-like protein AT74H OS=Arabidopsis thaliana OX=3702 GN=At1g08940 PE=3 SV=2 && PF00300:Histidine phosphatase superfamily (branch 1)	-	-
BraA08g027280.3C	677.364	809.878	583.663	1977.38	2350.58	1093.15	690.302	1807.04	-1.38811	0.000142968	0.00355169	BraA08g027280.3C	A08	19297792	19300637	+	2133	protein_coding	- && sp|Q8H1D6|RBK1_ARATH Receptor-like cytosolic serine/threonine-protein kinase RBK1 OS=Arabidopsis thaliana OX=3702 GN=RBK1 PE=1 SV=1 && PF00069:Protein kinase domain	-	-
BraA01g015350.3C	2814.45	1924.16	2204.6	3732.51	8579.52	6412.11	2314.4	6241.38	-1.43109	0.000143575	0.00356356	BraA01g015350.3C	A01	8148016	8148963	+	948	protein_coding	- && sp|Q9SB52|PUMP4_ARATH Mitochondrial uncoupling protein 4 OS=Arabidopsis thaliana OX=3702 GN=PUMP4 PE=2 SV=1 && PF00153:Mitochondrial carrier protein	-	-
BraA03g040000.3C	470.5	605.081	714.776	245.179	310.032	266.52	596.786	273.911	1.12338	0.000145187	0.00359889	BraA03g040000.3C	A03	19853914	19855380	+	1467	protein_coding	- && sp|Q9LSY8|U71B2_ARATH UDP-glycosyltransferase 71B2 OS=Arabidopsis thaliana OX=3702 GN=UGT71B2 PE=1 SV=1 && PF00201:UDP-glucoronosyl and UDP-glucosyl transferase	-	-
BraA07g037090.3C	778.464	2062.86	944.223	389.696	469.174	367.507	1261.85	408.792	1.62622	0.000145258	0.00359889	BraA07g037090.3C	A07	25856010	25857743	+	1455	protein_coding	- && sp|Q9CAJ0|P2C16_ARATH Protein phosphatase 2C 16 OS=Arabidopsis thaliana OX=3702 GN=HAB1 PE=1 SV=1 && PF00481:Protein phosphatase 2C	-	-
BraA07g028600.3C	125.207	71.6789	159.661	289.033	558.765	306.082	118.849	384.627	-1.69464	0.000146017	0.00361448	BraA07g028600.3C	A07	21274360	21277308	+	1893	protein_coding	- && sp|Q9C9U3|DOX2_ARATH Alpha-dioxygenase 2 OS=Arabidopsis thaliana OX=3702 GN=DOX2 PE=2 SV=1 && PF03098:Animal haem peroxidase	-	-
BraA06g011580.3C	90.9893	211.313	140.629	22.9233	16.5036	55.1781	147.644	31.535	2.22328	0.000146318	0.00361871	BraA06g011580.3C	A06	6213342	6219287	-	4242	protein_coding	- && sp|Q9M9E1|AB40G_ARATH ABC transporter G family member 40 OS=Arabidopsis thaliana OX=3702 GN=ABCG40 PE=1 SV=1 && PF01061:ABC-2 type transporter|PF00005:ABC transporter|PF14510:ABC-transporter N-terminal|PF08370:Plant PDR ABC transporter associated	-	-
BraA07g040960.3C	10590.5	20343.8	23566.5	6217.19	1613.82	5627.12	18166.9	4486.04	2.01773	0.00014694	0.00363086	BraA07g040960.3C	A07	27700368	27703652	-	2736	protein_coding	- && sp|P39867|NIA1_BRANA Nitrate reductase [NADH], clone PBNBR1405 OS=Brassica napus OX=3708 GN=NIA1 PE=2 SV=1 && PF00970:Oxidoreductase FAD-binding domain|PF00174:Oxidoreductase molybdopterin binding domain|PF03404:Mo-co oxidoreductase dimerisation domain|PF00173:Cytochrome b5-like Heme/Steroid binding domain|PF00175:Oxidoreductase NAD-binding domain	-	-
BraA06g038620.3C	41.995	53.9919	16.9178	4.98332	3.53649	0	37.6349	2.83994	3.72984	0.000147076	0.00363097	BraA06g038620.3C	A06	25676874	25677227	+	354	protein_coding	- && sp|Q9LUA3|NIMI2_ARATH Protein NIM1-INTERACTING 2 OS=Arabidopsis thaliana OX=3702 GN=NIMIN-2 PE=1 SV=1 && -	-	-
BraA03g033340.3C	1.55537	2.79268	2.11472	18.9366	40.0802	16.6575	2.15426	25.2248	-3.55752	0.000147898	0.00364777	BraA03g033340.3C	A03	16513951	16515527	-	744	protein_coding	- && sp|Q0WRW8|B561K_ARATH Cytochrome b561 and DOMON domain-containing protein At3g07570 OS=Arabidopsis thaliana OX=3702 GN=At3g07570 PE=2 SV=1 && -	-	-
BraA01g030930.3C	21.7752	94.0203	52.868	6.97665	8.2518	9.36986	56.2212	8.19944	2.77626	0.000148019	0.00364777	BraA01g030930.3C	A01	20873948	20874358	-	330	protein_coding	- && - && -	-	-
BraA01g037110.3C	1199.97	1544.35	647.105	503.316	285.277	345.644	1130.48	378.079	1.5799	0.000148667	0.00366047	BraA01g037110.3C	A01	25221153	25223562	-	1812	protein_coding	- && sp|Q9LUC3|MPK19_ARATH Mitogen-activated protein kinase 19 OS=Arabidopsis thaliana OX=3702 GN=MPK19 PE=1 SV=2 && PF00069:Protein kinase domain	-	-
BraA07g004380.3C	153.204	651.626	157.547	69.7665	44.7955	72.8767	320.792	62.4796	2.35891	0.000149338	0.00367373	BraA07g004380.3C	A07	3329495	3331603	-	543	protein_coding	- && sp|Q9SLE4|UBC29_ARATH Ubiquitin-conjugating enzyme E2 29 OS=Arabidopsis thaliana OX=3702 GN=UBC29 PE=2 SV=1 && PF00179:Ubiquitin-conjugating enzyme	-	-
BraA05g001820.3C	124.43	107.984	120.539	219.266	383.119	268.603	117.651	290.329	-1.30181	0.0001497	0.00367939	BraA05g001820.3C	A05	1063832	1065853	-	1071	protein_coding	- && sp|O22873|BZP18_ARATH bZIP transcription factor 18 OS=Arabidopsis thaliana OX=3702 GN=BZIP18 PE=1 SV=1 && PF00170:bZIP transcription factor	bZIP	bZIP
BraA06g004720.3C	724.026	400.285	960.083	1464.1	3422.14	1974.96	694.798	2287.07	-1.71891	0.000149868	0.00368026	BraA06g004720.3C	A06	2782319	2784306	-	1110	protein_coding	- && sp|Q9LNH5|PT148_ARATH Probable sugar phosphate/phosphate translocator At1g48230 OS=Arabidopsis thaliana OX=3702 GN=At1g48230 PE=2 SV=2 && PF03151:Triose-phosphate Transporter family	-	-
BraA10g007880.3C	176.535	1167.34	638.646	152.49	152.069	70.7945	660.841	125.118	2.401	0.000150009	0.00368046	BraA10g007880.3C	A10	5314329	5315913	+	1440	protein_coding	- && sp|Q9LP11|AATP1_ARATH AAA-ATPase At1g43910 OS=Arabidopsis thaliana OX=3702 GN=At1g43910 PE=1 SV=1 && PF00004:ATPase family associated with various cellular activities (AAA)|PF14363:Domain associated at C-terminal with AAA	-	-
BraA02g042160.3C	265.191	320.228	244.25	118.603	144.996	107.233	276.556	123.611	1.16339	0.000153833	0.00377095	BraA02g042160.3C	A02	29296209	29300933	+	2856	protein_coding	- && sp|Q8W3K0|DRL9_ARATH Probable disease resistance protein At1g58602 OS=Arabidopsis thaliana OX=3702 GN=At1g58602 PE=2 SV=1 && PF00931:NB-ARC domain	-	-
BraA06g043580.3C	48.9942	437.52	16.9178	11.96	5.89414	17.6986	167.811	11.8509	3.82019	0.000154956	0.00379513	BraA06g043580.3C	A06	28439124	28440946	+	1404	protein_coding	- && sp|Q9S7D8|APS4_ARATH ATP sulfurylase 4, chloroplastic OS=Arabidopsis thaliana OX=3702 GN=APS4 PE=2 SV=1 && PF01747:ATP-sulfurylase|PF14306:PUA-like domain	-	-
BraA04g030240.3C	43.5504	0.930895	30.6635	0	0	0	25.0483	0	6.99353	0.000155264	0.00379933	BraA04g030240.3C	A04	20740362	20740699	-	255	protein_coding	- && sp|O22869|DF197_ARATH Defensin-like protein 197 OS=Arabidopsis thaliana OX=3702 GN=ATTI6 PE=3 SV=1 && -	-	-
BraA08g026680.3C	12.443	64.2317	5.2868	242.19	265.236	131.178	27.3205	212.868	-2.96112	0.00015619	0.00381859	BraA08g026680.3C	A08	18958648	18959391	-	474	protein_coding	- && sp|Q9SSK7|MLP34_ARATH MLP-like protein 34 OS=Arabidopsis thaliana OX=3702 GN=MLP34 PE=2 SV=1 && PF00407:Pathogenesis-related protein Bet v I family	-	-
BraA04g021100.3C	290.077	770.781	371.134	175.413	128.492	142.63	477.33	148.845	1.68035	0.000156932	0.00383251	BraA04g021100.3C	A04	15850027	15853059	-	1293	protein_coding	- && sp|Q9ZW27|GSTU4_ARATH Glutathione S-transferase U4 OS=Arabidopsis thaliana OX=3702 GN=GSTU4 PE=1 SV=1 && PF13410:Glutathione S-transferase, C-terminal domain|PF02798:Glutathione S-transferase, N-terminal domain	-	-
BraA07g034440.3C	569.266	689.793	332.011	207.306	89.591	192.603	530.357	163.167	1.69952	0.000157035	0.00383251	BraA07g034440.3C	A07	24466797	24467770	+	699	protein_coding	- && sp|Q9C554|EXPA1_ARATH Expansin-A1 OS=Arabidopsis thaliana OX=3702 GN=EXPA1 PE=2 SV=1 && PF03330:Lytic transglycolase	-	-
BraA03g042690.3C	52.105	136.841	27.4914	10.9633	3.53649	12.4931	72.1459	8.99765	2.99423	0.000157818	0.00384824	BraA03g042690.3C	A03	21432873	21433411	-	321	protein_coding	- && sp|O82328|GASA7_ARATH Gibberellin-regulated protein 7 OS=Arabidopsis thaliana OX=3702 GN=GASA7 PE=3 SV=1 && PF02704:Gibberellin regulated protein	-	-
BraA03g044380.3C	97.9884	91.2277	117.367	22.9233	1.17883	19.7808	102.194	14.6276	2.79272	0.000158738	0.00386727	BraA03g044380.3C	A03	22421633	22422982	-	1065	protein_coding	- && sp|Q9SPG2|MYB28_ARATH Transcription factor MYB28 OS=Arabidopsis thaliana OX=3702 GN=MYB28 PE=1 SV=1 && PF00249:Myb-like DNA-binding domain	MYB	MYB->MYB
BraA09g000130.3C	4264.05	1929.74	4136.39	1507.95	690.794	1119.18	3443.4	1105.97	1.63831	0.000160031	0.00389534	BraA09g000130.3C	A09	46571	48342	-	1374	protein_coding	- && sp|O04621|TBL26_ARATH Protein trichome birefringence-like 26 OS=Arabidopsis thaliana OX=3702 GN=TBL26 PE=2 SV=1 && PF13839:GDSL/SGNH-like Acyl-Esterase family found in Pmr5 and Cas1p|PF14416:PMR5 N terminal Domain	-	-
BraA02g024490.3C	77.7686	505.476	93.0477	41.8599	5.89414	26.0274	225.431	24.5938	3.19127	0.000160611	0.00390605	BraA02g024490.3C	A02	14529654	14531506	+	978	protein_coding	- && sp|F4I8M8|GPMA2_ARATH 2,3-bisphosphoglycerate-dependent phosphoglycerate mutase 2 OS=Arabidopsis thaliana OX=3702 GN=gpmA2 PE=2 SV=1 && PF00300:Histidine phosphatase superfamily (branch 1)	-	-
BraA06g038210.3C	10.1099	14.8943	16.9178	0	0	0	13.974	0	6.14795	0.000160773	0.00390655	BraA06g038210.3C	A06	25413380	25416896	+	1260	protein_coding	- && sp|Q38956|DTX29_ARATH Protein DETOXIFICATION 29 OS=Arabidopsis thaliana OX=3702 GN=DTX29 PE=1 SV=1 && PF01554:MatE	-	-
BraA03g014680.3C	225.529	498.959	120.539	888.028	1584.35	927.616	281.676	1133.33	-2.00798	0.000161702	0.00392226	BraA03g014680.3C	A03	6531035	6532570	-	555	protein_coding	- && sp|Q9FGM1|PYL8_ARATH Abscisic acid receptor PYL8 OS=Arabidopsis thaliana OX=3702 GN=PYL8 PE=1 SV=1 && PF10604:Polyketide cyclase / dehydrase and lipid transport	-	-
BraA10g015360.3C	0	0	2.11472	20.93	24.7554	18.7397	0.704907	21.475	-5.08513	0.00016292	0.00394835	BraA10g015360.3C	A10	12189183	12189853	-	423	protein_coding	- && sp|Q9FKM2|VDAC4_ARATH Mitochondrial outer membrane protein porin 4 OS=Arabidopsis thaliana OX=3702 GN=VDAC4 PE=1 SV=1 && PF01459:Eukaryotic porin	-	-
BraA10g023350.3C	761.355	928.102	635.474	326.906	417.305	365.425	774.977	369.879	1.06782	0.000163348	0.00395527	BraA10g023350.3C	A10	16219893	16224917	-	3051	protein_coding	- && sp|Q8W1Y0|SSC14_ARATH Sister chromatid cohesion 1 protein 4 OS=Arabidopsis thaliana OX=3702 GN=SYN4 PE=2 SV=1 && PF04824:Conserved region of Rad21 / Rec8 like protein|PF04825:N terminus of Rad21 / Rec8 like protein	-	-
BraA04g002370.3C	16.3314	14.8943	16.9178	65.7799	50.6896	53.0959	16.0478	56.5218	-1.81825	0.000164127	0.00397067	BraA04g002370.3C	A04	1433219	1434691	+	870	protein_coding	- && - && PF14953:Domain of unknown function (DUF4504)	-	-
BraA05g041630.3C	1084.09	1326.52	1669.57	690.689	550.513	685.041	1360.06	642.081	1.0822	0.000164917	0.00398631	BraA05g041630.3C	A05	27951378	27953050	-	1035	protein_coding	- && sp|Q39172|AER_ARATH NADPH-dependent oxidoreductase 2-alkenal reductase OS=Arabidopsis thaliana OX=3702 GN=AER PE=1 SV=1 && PF00107:Zinc-binding dehydrogenase|PF16884:N-terminal domain of oxidoreductase	-	-
BraA01g035310.3C	42.7727	107.984	45.4665	9.96665	0	0	65.4077	3.32222	4.26965	0.000168103	0.00405252	BraA01g035310.3C	A01	24169555	24173047	+	1755	protein_coding	- && sp|P14133|ASO_CUCSA L-ascorbate oxidase OS=Cucumis sativus OX=3659 PE=1 SV=1 && PF07732:Multicopper oxidase|PF07731:Multicopper oxidase|PF00394:Multicopper oxidase	-	-
BraA02g011610.3C	2488.59	1833.86	1865.18	3251.12	8155.14	5736.44	2062.55	5714.23	-1.46998	0.000168191	0.00405252	BraA02g011610.3C	A02	5635353	5637209	+	1857	protein_coding	- && sp|Q9FGH9|E70B1_ARATH Exocyst complex component EXO70B1 OS=Arabidopsis thaliana OX=3702 GN=EXO70B1 PE=1 SV=1 && PF03081:Exo70 exocyst complex subunit	-	-
BraA07g007690.3C	0	0	0	18.9366	16.5036	6.24657	0	13.8956	-6.36746	0.000168217	0.00405252	BraA07g007690.3C	A07	7895186	7896811	-	924	protein_coding	- && sp|P19672|YQXC_BACSU Putative rRNA methyltransferase YqxC OS=Bacillus subtilis (strain 168) OX=224308 GN=yqxC PE=3 SV=3 && PF01728:FtsJ-like methyltransferase|PF01479:S4 domain	-	-
BraA03g035760.3C	415.284	684.207	485.329	1095.33	2185.55	1135.84	528.273	1472.24	-1.47861	0.00016824	0.00405252	BraA03g035760.3C	A03	17648690	17654002	+	4554	protein_coding	- && sp|Q9LK64|AB3C_ARATH ABC transporter C family member 3 OS=Arabidopsis thaliana OX=3702 GN=ABCC3 PE=1 SV=1 && PF00664:ABC transporter transmembrane region|PF00005:ABC transporter	-	-
BraA06g041210.3C	657.145	471.964	381.707	977.728	1195.33	1243.07	503.605	1138.71	-1.17592	0.000169851	0.00408778	BraA06g041210.3C	A06	27210185	27211890	-	1095	protein_coding	- && sp|Q8L7W2|NUDT8_ARATH Nudix hydrolase 8 OS=Arabidopsis thaliana OX=3702 GN=NUDT8 PE=2 SV=2 && PF00293:NUDIX domain|PF18290:Nudix hydrolase domain	-	-
BraA02g009750.3C	31.1074	136.841	125.826	19.9333	3.53649	15.6164	97.9249	13.0287	2.89854	0.000170917	0.00410985	BraA02g009750.3C	A02	4635204	4635821	-	618	protein_coding	- && - && PF11250:Fantastic Four meristem regulator	-	-
BraA09g025240.3C	20.2198	91.2277	6.34416	0	2.35766	0	39.2639	0.785886	5.73027	0.000171603	0.00412146	BraA09g025240.3C	A09	16946252	16947396	-	888	protein_coding	- && - && PF05553:Cotton fibre expressed protein	-	-
BraA01g023480.3C	109.654	392.837	104.679	55.8132	29.4707	34.3562	202.39	39.88	2.3411	0.000171696	0.00412146	BraA01g023480.3C	A01	13380079	13380774	-	213	protein_coding	- && sp|Q9M2Y0|PSK3_ARATH Phytosulfokines 3 OS=Arabidopsis thaliana OX=3702 GN=PSK3 PE=2 SV=2 && -	-	-
BraA04g003660.3C	6.99917	25.1342	13.7457	0	0	0	15.293	0	6.27845	0.000174361	0.00418181	BraA04g003660.3C	A04	2277233	2278391	+	771	protein_coding	- && sp|Q9M1K1|ORG2_ARATH Transcription factor ORG2 OS=Arabidopsis thaliana OX=3702 GN=ORG2 PE=1 SV=1 && PF00010:Helix-loop-helix DNA-binding domain	bHLH	bHLH
BraA02g020960.3C	64.5479	18.6179	39.1223	127.573	206.295	147.836	40.7627	160.568	-1.97168	0.000176784	0.00423259	BraA02g020960.3C	A02	12236996	12238918	+	1113	protein_coding	- && sp|Q54I81|EI2BA_DICDI Translation initiation factor eIF-2B subunit alpha OS=Dictyostelium discoideum OX=44689 GN=eif2b1 PE=3 SV=1 && PF01008:Initiation factor 2 subunit family	-	-
BraA02g032790.3C	7.77686	34.4431	8.45888	0	0	0	16.8929	0	6.42363	0.000177494	0.00424593	BraA02g032790.3C	A02	22644999	22646380	-	603	protein_coding	- && sp|Q9FL26|WRKY8_ARATH WRKY transcription factor 8 OS=Arabidopsis thaliana OX=3702 GN=WRKY8 PE=1 SV=1 && PF03106:WRKY DNA -binding domain	WRKY	WRKY
BraA03g006430.3C	0.777686	0	2.11472	13.9533	40.0802	15.6164	0.964136	23.2166	-4.64234	0.000177661	0.00424626	BraA03g006430.3C	A03	2797045	2798111	+	375	protein_coding	- && - && PF10178:Proteasome assembly chaperone 3	-	-
BraA10g006290.3C	219.307	238.309	281.258	583.049	539.904	422.685	246.291	515.212	-1.06594	0.000177846	0.00424703	BraA10g006290.3C	A10	3415698	3418366	+	2595	protein_coding	- && sp|P60838|SUMM2_ARATH Disease resistance protein SUMM2 OS=Arabidopsis thaliana OX=3702 GN=SUMM2 PE=1 SV=1 && PF00931:NB-ARC domain|PF13855:Leucine rich repeat	-	-
BraA09g060840.3C	12.443	4.65447	10.5736	90.6965	128.492	15.6164	9.22368	78.2684	-3.08026	0.000178398	0.00425655	BraA09g060840.3C	A09	42544398	42545909	+	1512	protein_coding	- && sp|Q8L3R3|RFL1_ARATH Disease resistance protein RFL1 OS=Arabidopsis thaliana OX=3702 GN=RFL1 PE=3 SV=2 && PF13855:Leucine rich repeat	-	-
BraA03g041290.3C	125.985	377.012	63.4416	35.8799	40.0802	14.5753	188.813	30.1785	2.64715	0.000179305	0.00427452	BraA03g041290.3C	A03	20706545	20707234	-	456	protein_coding	- && sp|Q9S7P9|SNP33_ARATH SNAP25 homologous protein SNAP33 OS=Arabidopsis thaliana OX=3702 GN=SNAP33 PE=1 SV=1 && -	-	-
BraA01g001220.3C	52.105	0.930895	22.2046	0	0	0	25.0801	0	6.99651	0.000180136	0.00429064	BraA01g001220.3C	A01	599185	600948	-	1410	protein_coding	- && sp|Q9T065|1A18_ARATH 1-aminocyclopropane-1-carboxylate synthase 8 OS=Arabidopsis thaliana OX=3702 GN=ACS8 PE=1 SV=1 && PF00155:Aminotransferase class I and II	-	-
BraA07g019700.3C	1417.72	1605.79	2047.05	2976.04	8383.83	4143.56	1690.19	5167.81	-1.61241	0.000180442	0.00429424	BraA07g019700.3C	A07	16546841	16548825	+	1146	protein_coding	- && sp|Q9FPH0|XB34_ARATH Putative E3 ubiquitin-protein ligase XBAT34 OS=Arabidopsis thaliana OX=3702 GN=XBAT34 PE=2 SV=1 && PF12796:Ankyrin repeats (3 copies)|PF13920:Zinc finger, C3HC4 type (RING finger)	-	-
BraA02g038500.3C	23.3306	124.74	3.17208	2.98999	1.17883	1.0411	50.4142	1.73664	4.84597	0.000181421	0.00431384	BraA02g038500.3C	A02	26842901	26844457	-	1218	protein_coding	- && sp|F4J1Q9|AVT1I_ARATH Amino acid transporter AVT1I OS=Arabidopsis thaliana OX=3702 GN=AVT1I PE=3 SV=1 && PF01490:Transmembrane amino acid transporter protein	-	-
BraA07g008030.3C	566.933	25.1342	56.0401	2.98999	2.35766	28.1096	216.036	11.1524	4.27342	0.000184338	0.00437946	BraA07g008030.3C	A07	8145282	8147911	-	1434	protein_coding	- && sp|Q8RXN9|BGL05_ARATH Putative beta-glucosidase 5 OS=Arabidopsis thaliana OX=3702 GN=BGLU5 PE=5 SV=2 && PF00232:Glycosyl hydrolase family 1	-	-
BraA04g002090.3C	171.091	215.037	150.145	85.7132	64.8356	49.9726	178.758	66.8404	1.41847	0.000185395	0.0044008	BraA04g002090.3C	A04	1290181	1292354	+	1380	protein_coding	- && sp|Q6NUT3|MFS12_HUMAN Major facilitator superfamily domain-containing protein 12 OS=Homo sapiens OX=9606 GN=MFSD12 PE=1 SV=2 && PF13347:MFS/sugar transport protein	-	-
BraA09g009710.3C	1329.07	730.752	1561.72	2336.18	6129.91	3346.08	1207.18	3937.39	-1.70558	0.000186695	0.00442786	BraA09g009710.3C	A09	5494742	5497553	+	1593	protein_coding	- && sp|Q9FKW4|CDPKS_ARATH Calcium-dependent protein kinase 28 OS=Arabidopsis thaliana OX=3702 GN=CPK28 PE=1 SV=1 && PF00069:Protein kinase domain|PF13499:EF-hand domain pair	-	-
BraA10g022010.3C	35.7736	15.8252	38.065	4.98332	1.17883	1.0411	29.8879	2.40108	3.6115	0.000187064	0.00443284	BraA10g022010.3C	A10	15612108	15612407	-	300	protein_coding	- && sp|Q9FJF9|SAU21_ARATH Auxin-responsive protein SAUR21 OS=Arabidopsis thaliana OX=3702 GN=SAUR21 PE=2 SV=1 && PF02519:Auxin responsive protein	-	-
BraA09g016320.3C	8273.8	12849.1	4410.25	23187.4	39164.2	20663.7	8511.06	27671.8	-1.70098	0.000188756	0.00446909	BraA09g016320.3C	A09	10025155	10026166	-	816	protein_coding	- && sp|Q9SY97|LHCA3_ARATH Photosystem I chlorophyll a/b-binding protein 3-1, chloroplastic OS=Arabidopsis thaliana OX=3702 GN=LHCA3 PE=1 SV=1 && PF00504:Chlorophyll A-B binding protein	-	-
BraA09g050860.3C	9.33223	45.6138	4.22944	0	0	0	19.7252	0	6.64809	0.000190056	0.00449605	BraA09g050860.3C	A09	37551416	37553757	+	1587	protein_coding	- && - && PF05686:Glycosyl transferase family 90	-	-
BraA06g000720.3C	134.54	157.321	128.998	61.7932	43.6167	61.4246	140.286	55.6115	1.33205	0.000190407	0.00450051	BraA06g000720.3C	A06	473434	475867	+	2286	protein_coding	- && sp|Q9C888|PLDA4_ARATH Phospholipase D alpha 4 OS=Arabidopsis thaliana OX=3702 GN=PLDALPHA4 PE=2 SV=1 && PF13091:PLD-like domain|PF12357:Phospholipase D C terminal|PF00168:C2 domain	-	-
BraA10g016120.3C	245.749	236.447	358.445	104.65	111.989	136.384	280.214	117.674	1.25046	0.000191209	0.00451563	BraA10g016120.3C	A10	12534299	12535378	+	576	protein_coding	- && - && PF09229:Activator of Hsp90 ATPase, N-terminal	-	-
BraA09g056070.3C	20.2198	16.7561	14.803	107.64	100.2	34.3562	17.2597	80.7321	-2.2208	0.000191594	0.00452087	BraA09g056070.3C	A09	40267528	40268817	+	885	protein_coding	- && - && PF04720:PDDEXK-like family of unknown function	-	-
BraA10g012580.3C	1082.54	566.915	807.824	1812.93	3195.81	1723.01	819.092	2243.92	-1.45352	0.000192516	0.00453667	BraA10g012580.3C	A10	10383549	10383944	+	396	protein_coding	- && sp|O81831|CARP1_ARATH Calcium-binding protein KRP1 OS=Arabidopsis thaliana OX=3702 GN=KRP1 PE=2 SV=1 && PF13833:EF-hand domain pair	-	-
BraA03g043230.3C	0	0	0	33.8866	27.1131	1.0411	0	20.6803	-6.94116	0.000192591	0.00453667	BraA03g043230.3C	A03	21742103	21742907	+	465	protein_coding	- && - && -	-	-
BraA02g035880.3C	55.2157	58.6464	68.7284	19.9333	16.5036	17.6986	60.8635	18.0452	1.7498	0.000193497	0.00455415	BraA02g035880.3C	A02	24900173	24901420	-	1248	protein_coding	- && sp|Q9SWI1|PKS1_ARATH Protein PHYTOCHROME KINASE SUBSTRATE 1 OS=Arabidopsis thaliana OX=3702 GN=PKS1 PE=1 SV=2 && -	-	-
BraA08g014920.3C	17.1091	16.7561	3.17208	45.8466	103.737	72.8767	12.3458	74.1534	-2.56937	0.000194365	0.00456684	BraA08g014920.3C	A08	12336747	12338591	+	804	protein_coding	- && sp|Q9S9W2|SDRA_ARATH Short-chain dehydrogenase/reductase SDRA OS=Arabidopsis thaliana OX=3702 GN=SDRA PE=1 SV=1 && PF13561:Enoyl-(Acyl carrier protein) reductase	-	-
BraA02g012840.3C	49.7719	132.187	41.2371	8.96998	17.6824	13.5342	74.3987	13.3956	2.4796	0.000195646	0.00459305	BraA02g012840.3C	A02	6462431	6464588	-	1167	protein_coding	- && sp|Q9FM85|PBL16_ARATH Probable serine/threonine-protein kinase PBL16 OS=Arabidopsis thaliana OX=3702 GN=PBL16 PE=1 SV=1 && PF07714:Protein tyrosine kinase	-	-
BraA05g013880.3C	1224.08	1790.11	1077.45	594.012	227.514	523.671	1363.88	448.399	1.60423	0.00019585	0.00459395	BraA05g013880.3C	A05	7802340	7809495	+	3453	protein_coding	- && sp|P92994|TCMO_ARATH Trans-cinnamate 4-monooxygenase OS=Arabidopsis thaliana OX=3702 GN=CYP73A5 PE=1 SV=1 && PF00067:Cytochrome P450	-	-
BraA04g030620.3C	24.8859	39.0976	10.5736	1.99333	0	1.0411	24.8524	1.01147	4.57056	0.000198259	0.00464654	BraA04g030620.3C	A04	20932605	20933697	-	888	protein_coding	- && sp|Q9SKX2|PME16_ARATH Probable pectinesterase/pectinesterase inhibitor 16 OS=Arabidopsis thaliana OX=3702 GN=PME16 PE=2 SV=1 && PF01095:Pectinesterase|PF04043:Plant invertase/pectin methylesterase inhibitor	-	-
BraA04g015370.3C	97.2107	105.191	117.367	183.386	363.079	286.301	106.59	277.589	-1.38102	0.000198506	0.0046484	BraA04g015370.3C	A04	11795056	11796611	-	1005	protein_coding	- && sp|Q8GWX2|NIPA6_ARATH Probable magnesium transporter NIPA6 OS=Arabidopsis thaliana OX=3702 GN=At2g21120 PE=2 SV=1 && PF05653:Magnesium transporter NIPA	-	-
BraA03g027310.3C	202.976	331.398	236.849	491.356	800.425	590.301	257.074	627.361	-1.28717	0.000199466	0.004663	BraA03g027310.3C	A03	13529173	13531125	+	1020	protein_coding	- && sp|Q9S7N9|CID12_ARATH Polyadenylate-binding protein-interacting protein 12 OS=Arabidopsis thaliana OX=3702 GN=CID12 PE=1 SV=1 && PF00076:RNA recognition motif. (a.k.a. RRM, RBD, or RNP domain)	-	-
BraA07g042340.3C	83.2124	137.772	150.145	47.8399	17.6824	33.3151	123.71	32.9458	1.90106	0.000202858	0.0047383	BraA07g042340.3C	A07	28366404	28367585	-	381	protein_coding	- && - && -	-	-
BraA09g044430.3C	111.209	109.846	148.03	54.8166	43.6167	34.3562	123.028	44.2631	1.47217	0.00020308	0.0047395	BraA09g044430.3C	A09	34239885	34240356	+	402	protein_coding	- && - && -	-	-
BraA06g039620.3C	75.4355	74.4716	69.7858	144.516	203.937	164.493	73.231	170.982	-1.22122	0.000204241	0.00475945	BraA06g039620.3C	A06	26362269	26362873	+	432	protein_coding	- && sp|O49840|PBL3_ARATH Probable serine/threonine-protein kinase PBL3 OS=Arabidopsis thaliana OX=3702 GN=PBL3 PE=1 SV=1 && -	-	-
BraA05g018190.3C	969.774	464.516	945.28	344.846	269.952	295.671	793.19	303.49	1.38575	0.000204278	0.00475945	BraA05g018190.3C	A05	11176856	11179580	+	1659	protein_coding	- && sp|Q42524|4CL1_ARATH 4-coumarate--CoA ligase 1 OS=Arabidopsis thaliana OX=3702 GN=4CL1 PE=1 SV=1 && PF00501:AMP-binding enzyme|PF13193:AMP-binding enzyme C-terminal domain	-	-
BraA06g015440.3C	17.1091	41.8903	19.0325	2.98999	1.17883	2.08219	26.0106	2.08367	3.622	0.00020679	0.00481111	BraA06g015440.3C	A06	8295700	8296155	-	456	protein_coding	- && - && PF02519:Auxin responsive protein	-	-
BraA01g004900.3C	3.11074	0.930895	4.22944	44.8499	28.2919	14.5753	2.75703	29.239	-3.41741	0.000208466	0.00484482	BraA01g004900.3C	A01	2344049	2344508	-	255	protein_coding	- && sp|Q9SMZ9|Y4331_ARATH Uncharacterized protein At4g33100 OS=Arabidopsis thaliana OX=3702 GN=At4g33100 PE=3 SV=1 && -	-	-
BraA06g018610.3C	63.7702	187.11	103.621	345.843	384.298	370.63	118.167	366.924	-1.63615	0.000209353	0.00486138	BraA06g018610.3C	A06	10509387	10511385	-	1107	protein_coding	- && sp|Q9STL5|CEP3_ARATH KDEL-tailed cysteine endopeptidase CEP3 OS=Arabidopsis thaliana OX=3702 GN=CEP3 PE=2 SV=1 && PF00112:Papain family cysteine protease|PF08246:Cathepsin propeptide inhibitor domain (I29)	-	-
BraA03g005630.3C	135.317	229	140.629	75.7465	35.3649	34.3562	168.315	48.4892	1.79178	0.000210178	0.00487644	BraA03g005630.3C	A03	2446834	2447931	+	747	protein_coding	- && sp|Q9FY93|NAC83_ARATH NAC domain-containing protein 83 OS=Arabidopsis thaliana OX=3702 GN=NAC083 PE=1 SV=1 && PF02365:No apical meristem (NAM) protein	NAC	NAC
BraA09g041530.3C	25.6636	80.0569	64.499	0.996665	0	10.411	56.7399	3.80254	3.88437	0.000210367	0.00487675	BraA09g041530.3C	A09	32364419	32369046	+	1833	protein_coding	- && - && PF13966:zinc-binding in reverse transcriptase|PF13456:Reverse transcriptase-like	-	-
BraA08g021830.3C	496.164	338.846	531.852	94.6831	50.6896	208.219	455.621	117.864	1.94927	0.000210819	0.00488315	BraA08g021830.3C	A08	16518878	16520619	+	927	protein_coding	- && sp|Q02972|CADH8_ARATH Cinnamyl alcohol dehydrogenase 8 OS=Arabidopsis thaliana OX=3702 GN=CAD8 PE=1 SV=1 && PF08240:Alcohol dehydrogenase GroES-like domain|PF00107:Zinc-binding dehydrogenase	-	-
BraA10g032750.3C	1616.81	4145.27	1692.83	774.408	956.03	719.397	2484.97	816.612	1.6056	0.000212156	0.00491001	BraA10g032750.3C	A10	20288215	20289135	+	921	protein_coding	- && sp|Q1EC66|UBQ3_ARATH Polyubiquitin 3 OS=Arabidopsis thaliana OX=3702 GN=UBQ3 PE=2 SV=1 && PF00240:Ubiquitin family	-	-
BraA10g024780.3C	5.4438	2.79268	3.17208	51.8266	16.5036	29.1507	3.80286	32.4936	-3.08002	0.000212413	0.00491188	BraA10g024780.3C	A10	16849246	16852955	-	2250	protein_coding	- && - && PF12796:Ankyrin repeats (3 copies)|PF13857:Ankyrin repeats (many copies)	-	-
BraA01g009640.3C	183.534	258.789	179.751	94.6831	90.7698	69.7534	207.358	85.0688	1.28564	0.000213486	0.00493258	BraA01g009640.3C	A01	4882354	4885055	+	1995	protein_coding	- && sp|Q9SVV9|AML3_ARATH Protein MEI2-like 3 OS=Arabidopsis thaliana OX=3702 GN=ML3 PE=2 SV=2 && PF00076:RNA recognition motif. (a.k.a. RRM, RBD, or RNP domain)|PF04059:RNA recognition motif 2	-	-
BraA08g022130.3C	209.975	104.26	223.103	70.7632	37.7225	54.137	179.113	54.2076	1.72123	0.000214883	0.00496072	BraA08g022130.3C	A08	16641471	16642811	-	1341	protein_coding	- && - && -	-	-
BraA09g032750.3C	239.527	377.012	270.684	618.929	687.257	591.342	295.741	632.509	-1.09707	0.000215649	0.00497426	BraA09g032750.3C	A09	25414216	25416264	-	1188	protein_coding	- && sp|Q42583|KPRS2_ARATH Ribose-phosphate pyrophosphokinase 2, chloroplastic OS=Arabidopsis thaliana OX=3702 GN=PRS2 PE=2 SV=2 && PF14572:Phosphoribosyl synthetase-associated domain|PF13793:N-terminal domain of ribose phosphate pyrophosphokinase	-	-
BraA03g045130.3C	126.763	182.455	126.883	400.659	410.232	258.192	145.367	356.361	-1.29355	0.000217297	0.00500812	BraA03g045130.3C	A03	22766342	22767489	-	804	protein_coding	- && sp|Q8S9K8|MES10_ARATH Methylesterase 10 OS=Arabidopsis thaliana OX=3702 GN=MES10 PE=2 SV=1 && PF12697:Alpha/beta hydrolase family	-	-
BraA09g059970.3C	452.613	668.382	352.101	225.246	195.686	183.233	491.032	201.388	1.28586	0.000217515	0.00500898	BraA09g059970.3C	A09	42127512	42130546	+	1866	protein_coding	- && sp|Q9LMX4|PPA1_ARATH Probable inactive purple acid phosphatase 1 OS=Arabidopsis thaliana OX=3702 GN=PAP1 PE=2 SV=1 && PF14008:Iron/zinc purple acid phosphatase-like protein C|PF17808:Fn3-like domain from Purple Acid Phosphatase|PF00149:Calcineurin-like phosphoesterase|PF16656:Purple acid Phosphatase, N-terminal domain	-	-
BraA03g004110.3C	35.7736	34.4431	39.1223	99.6665	82.518	272.767	36.4463	151.651	-2.05829	0.00021805	0.0050162	BraA03g004110.3C	A03	1754797	1756592	+	843	protein_coding	- && sp|G4N286|RED1_MAGO7 Short-chain dehydrogenase RED1 OS=Magnaporthe oryzae (strain 70-15 / ATCC MYA-4617 / FGSC 8958) OX=242507 GN=RED1 PE=2 SV=1 && PF00106:short chain dehydrogenase	-	-
BraA07g019680.3C	3.88843	80.0569	2.11472	0	0	0	28.6867	0	7.18794	0.00021819	0.0050162	BraA07g019680.3C	A07	16534818	16535426	-	609	protein_coding	- && - && PF04043:Plant invertase/pectin methylesterase inhibitor	-	-
BraA01g037070.3C	53.6603	119.154	86.7036	18.9366	29.4707	20.8219	86.5061	23.0764	1.90905	0.000218612	0.00502174	BraA01g037070.3C	A01	25212399	25214064	+	711	protein_coding	- && sp|Q9LH79|SWET2_ARATH Bidirectional sugar transporter SWEET2 OS=Arabidopsis thaliana OX=3702 GN=SWEET2 PE=1 SV=1 && PF03083:Sugar efflux transporter for intercellular exchange	-	-
BraA03g048400.3C	432.393	300.679	316.151	698.662	766.239	671.507	349.741	712.136	-1.02454	0.000220075	0.00505116	BraA03g048400.3C	A03	24522525	24525468	+	1938	protein_coding	- && sp|Q9LI74|CHUP1_ARATH Protein CHUP1, chloroplastic OS=Arabidopsis thaliana OX=3702 GN=CHUP1 PE=1 SV=1 && -	-	-
BraA05g000490.3C	258.192	664.659	429.288	180.396	150.89	119.726	450.713	150.337	1.58331	0.000221342	0.00507606	BraA05g000490.3C	A05	280141	282020	-	1704	protein_coding	- && - && -	-	-
BraA07g030150.3C	0	0	0	16.9433	7.07297	14.5753	0	12.8639	-6.259	0.000221721	0.00508053	BraA07g030150.3C	A07	22085597	22086113	-	303	protein_coding	- && - && -	-	-
BraA03g049910.3C	31.1074	23.2724	14.803	0.996665	2.35766	2.08219	23.0609	1.81217	3.69075	0.000222093	0.00508247	BraA03g049910.3C	A03	25577821	25578939	+	1119	protein_coding	- && sp|Q9LQB0|FB80_ARATH F-box protein At1g69090 OS=Arabidopsis thaliana OX=3702 GN=At1g69090 PE=4 SV=2 && PF00646:F-box domain|PF03478:Protein of unknown function (DUF295)	-	-
BraA07g014450.3C	162.536	280.199	281.258	81.7265	90.7698	107.233	241.331	93.2431	1.37056	0.000222172	0.00508247	BraA07g014450.3C	A07	13168841	13171355	+	963	protein_coding	- && sp|Q55909|Y305_SYNY3 TVP38/TMEM64 family membrane protein slr0305 OS=Synechocystis sp. (strain PCC 6803 / Kazusa) OX=1111708 GN=slr0305 PE=3 SV=1 && PF09335:SNARE associated Golgi protein	-	-
BraA09g009220.3C	170.313	554.813	267.512	85.7132	110.81	86.4109	330.88	94.3113	1.81117	0.000225629	0.00515731	BraA09g009220.3C	A09	5279573	5282601	+	1965	protein_coding	- && sp|Q9FGC7|ZEP_ARATH Zeaxanthin epoxidase, chloroplastic OS=Arabidopsis thaliana OX=3702 GN=ZEP PE=1 SV=1 && PF01494:FAD binding domain|PF00498:FHA domain	-	-
BraA01g039780.3C	44.3281	83.7805	50.7533	154.483	260.521	143.671	59.6206	186.225	-1.64317	0.000226238	0.00516697	BraA01g039780.3C	A01	26784344	26785409	+	900	protein_coding	- && sp|Q9LJG8|ASIL2_ARATH Trihelix transcription factor ASIL2 OS=Arabidopsis thaliana OX=3702 GN=ASIL2 PE=1 SV=1 && PF13837:Myb/SANT-like DNA-binding domain	Trihelix	Trihelix
BraA06g028090.3C	94.8777	21.4106	57.0975	187.373	265.236	240.493	57.7952	231.034	-1.99494	0.000228016	0.00520331	BraA06g028090.3C	A06	19523890	19525770	+	1812	protein_coding	- && sp|Q8L7Q7|PME64_ARATH Probable pectinesterase/pectinesterase inhibitor 64 OS=Arabidopsis thaliana OX=3702 GN=PME64 PE=2 SV=2 && PF04043:Plant invertase/pectin methylesterase inhibitor|PF01095:Pectinesterase	-	-
BraA03g004040.3C	0	0	0	10.9633	31.8284	4.16438	0	15.652	-6.5358	0.000230582	0.00525754	BraA03g004040.3C	A03	1729066	1729314	+	249	protein_coding	- && - && -	-	-
BraA06g005670.3C	0	0	0	10.9633	15.3248	10.411	0	12.233	-6.18247	0.000230815	0.00525853	BraA06g005670.3C	A06	3327716	3328203	+	291	protein_coding	- && sp|P42804|HEM11_ARATH Glutamyl-tRNA reductase 1, chloroplastic OS=Arabidopsis thaliana OX=3702 GN=HEMA1 PE=1 SV=2 && -	-	-
BraA06g012830.3C	2669.02	2937.9	3139.3	4397.28	6791.23	7725.97	2915.41	6304.83	-1.11279	0.000232181	0.0052853	BraA06g012830.3C	A06	6819566	6821678	-	2019	protein_coding	- && sp|Q9SYM5|RHM1_ARATH Trifunctional UDP-glucose 4,6-dehydratase/UDP-4-keto-6-deoxy-D-glucose 3,5-epimerase/UDP-4-keto-L-rhamnose-reductase RHM1 OS=Arabidopsis thaliana OX=3702 GN=RHM1 PE=1 SV=1 && PF16363:GDP-mannose 4,6 dehydratase|PF04321:RmlD substrate binding domain	-	-
BraA07g032210.3C	419.173	643.248	2207.77	138.536	121.419	347.726	1090.06	202.561	2.42736	0.000232515	0.00528858	BraA07g032210.3C	A07	23268077	23269324	+	1062	protein_coding	- && sp|Q9C9M3|PXMT1_ARATH Paraxanthine methyltransferase 1 OS=Arabidopsis thaliana OX=3702 GN=PXMT1 PE=2 SV=1 && PF03492:SAM dependent carboxyl methyltransferase	-	-
BraA02g008390.3C	69.9917	91.2277	94.1051	6.97665	29.4707	4.16438	85.1082	13.5373	2.66758	0.000232911	0.00529324	BraA02g008390.3C	A02	3993548	3997008	+	1269	protein_coding	- && sp|Q8VYZ3|PME53_ARATH Probable pectinesterase 53 OS=Arabidopsis thaliana OX=3702 GN=PME53 PE=2 SV=1 && PF04253:Transferrin receptor-like dimerisation domain|PF01095:Pectinesterase	-	-
BraA01g039320.3C	84.7678	104.26	133.227	37.8733	41.259	37.4794	107.418	38.8706	1.46476	0.000234364	0.0053219	BraA01g039320.3C	A01	26493601	26493898	+	210	protein_coding	- && sp|Q84WU2|UBP13_ARATH Ubiquitin C-terminal hydrolase 13 OS=Arabidopsis thaliana OX=3702 GN=UBP13 PE=1 SV=1 && -	-	-
BraA01g029270.3C	46.6612	63.3008	47.5812	246.176	102.558	152	52.5144	166.911	-1.67013	0.000236393	0.00536359	BraA01g029270.3C	A01	19310759	19311835	-	570	protein_coding	- && sp|Q9XGI9|AGUB_SOLLC N-carbamoylputrescine amidase OS=Solanum lycopersicum OX=4081 GN=CPA PE=2 SV=1 && -	-	-
BraA06g012940.3C	144.65	130.325	242.136	375.743	898.268	410.192	172.37	561.401	-1.70433	0.000237357	0.00538106	BraA06g012940.3C	A06	6873421	6873717	-	297	protein_coding	- && sp|Q1G3U8|VQ1_ARATH VQ motif-containing protein 1 OS=Arabidopsis thaliana OX=3702 GN=VQ1 PE=1 SV=1 && -	-	-
BraA04g003520.3C	80.1016	255.996	51.8107	23.92	22.3977	26.0274	129.303	24.115	2.4224	0.000238549	0.00540368	BraA04g003520.3C	A04	2199325	2200417	-	714	protein_coding	- && sp|O80366|ARR9_ARATH Two-component response regulator ARR9 OS=Arabidopsis thaliana OX=3702 GN=ARR9 PE=1 SV=1 && PF00072:Response regulator receiver domain	Others	Others
BraA02g012770.3C	101.099	332.329	133.227	44.8499	56.5838	19.7808	188.885	40.4048	2.22672	0.00024065	0.00544682	BraA02g012770.3C	A02	6424148	6424862	+	525	protein_coding	- && - && -	-	-
BraA07g011680.3C	73.1025	63.3008	68.7284	26.9099	10.6095	9.36986	68.3772	15.6298	2.12087	0.000243539	0.00550772	BraA07g011680.3C	A07	11404013	11404915	+	330	protein_coding	- && - && -	-	-
BraA06g009690.3C	128.318	73.5407	127.941	14.95	24.7554	43.726	109.933	27.8105	1.9835	0.00024475	0.00553059	BraA06g009690.3C	A06	5270207	5271970	-	954	protein_coding	- && sp|Q6NLB1|FB118_ARATH F-box protein At2g26850 OS=Arabidopsis thaliana OX=3702 GN=At2g26850 PE=2 SV=1 && -	-	-
BraA10g021960.3C	56.7711	147.081	33.8355	14.95	12.9671	14.5753	79.2293	14.1641	2.48306	0.000246296	0.00556101	BraA10g021960.3C	A10	15594659	15596301	-	831	protein_coding	- && - && -	-	-
BraA05g035850.3C	132.207	248.549	95.1625	43.8532	34.186	56.2192	158.639	44.7528	1.82435	0.000246818	0.00556374	BraA05g035850.3C	A05	25162582	25164306	+	1725	protein_coding	- && sp|Q9SRK7|AZG1_ARATH Adenine/guanine permease AZG1 OS=Arabidopsis thaliana OX=3702 GN=AZG1 PE=2 SV=1 && PF00860:Permease family	-	-
BraAnng003600.3C	43.5504	43.752	39.1223	3.98666	9.43063	0	42.1416	4.47243	3.26135	0.000248005	0.00558594	BraAnng003600.3C	Scaffold0640	19321	21718	-	1692	protein_coding	- && sp|O22256|PME20_ARATH Probable pectinesterase/pectinesterase inhibitor 20 OS=Arabidopsis thaliana OX=3702 GN=PME20 PE=2 SV=2 && PF01095:Pectinesterase|PF04043:Plant invertase/pectin methylesterase inhibitor	-	-
BraA07g041450.3C	150.871	354.671	98.3345	56.8099	22.3977	52.0548	201.292	43.7541	2.19879	0.000250954	0.00564779	BraA07g041450.3C	A07	27980665	27981555	-	891	protein_coding	- && sp|Q9M9F0|VQ9_ARATH VQ motif-containing protein 9 OS=Arabidopsis thaliana OX=3702 GN=VQ9 PE=1 SV=1 && PF05678:VQ motif	-	-
BraA09g005280.3C	118.986	208.52	157.547	58.8032	31.8284	65.589	161.684	52.0735	1.63013	0.000251182	0.00564834	BraA09g005280.3C	A09	3120933	3122789	-	1122	protein_coding	- && sp|Q0WRB2|P2C73_ARATH Probable protein phosphatase 2C 73 OS=Arabidopsis thaliana OX=3702 GN=PPC6-7 PE=2 SV=1 && PF00481:Protein phosphatase 2C	-	-
BraA01g041870.3C	149.316	47.4756	115.252	194.35	476.247	635.068	104.015	435.222	-2.06372	0.000252378	0.00567063	BraA01g041870.3C	A01	27989293	27989570	+	186	protein_coding	- && sp|Q9M7X7|RL291_ARATH 60S ribosomal protein L29-1 OS=Arabidopsis thaliana OX=3702 GN=RPL29A PE=1 SV=1 && -	-	-
BraA10g016510.3C	213.864	1390.76	157.547	83.7198	90.7698	96.8219	587.389	90.4372	2.69936	0.0002539	0.00570022	BraA10g016510.3C	A10	12698906	12700624	+	1719	protein_coding	- && sp|Q9LUZ4|C3H66_ARATH Zinc finger CCCH domain-containing protein 66 OS=Arabidopsis thaliana OX=3702 GN=At5g58620 PE=2 SV=1 && PF12796:Ankyrin repeats (3 copies)|PF18044:CCCH-type zinc finger	C3H	C3H
BraA01g013690.3C	20.9975	55.8537	22.2046	246.176	37.7225	429.972	33.0186	237.957	-2.8504	0.00025474	0.00571446	BraA01g013690.3C	A01	7252533	7253551	+	696	protein_coding	- && sp|P13046|PRR1_TOBAC Pathogenesis-related protein R major form OS=Nicotiana tabacum OX=4097 PE=1 SV=1 && PF00314:Thaumatin family	-	-
BraA06g013190.3C	26.4413	23.2724	39.1223	1.99333	4.71532	5.20548	29.612	3.97137	2.90595	0.000255713	0.00572701	BraA06g013190.3C	A06	6955319	6956575	-	771	protein_coding	- && sp|Q9LDU5|TI11A_ARATH Protein TIFY 11A OS=Arabidopsis thaliana OX=3702 GN=TIFY11A PE=1 SV=1 && PF06200:tify domain|PF09425:Divergent CCT motif	Tify	Tify
BraA05g017590.3C	783.13	894.59	860.692	1330.55	3095.6	2002.03	846.137	2142.73	-1.34038	0.000256332	0.00573586	BraA05g017590.3C	A05	10616129	10616488	-	360	protein_coding	- && - && -	-	-
BraA07g032750.3C	206.864	217.829	163.891	432.552	584.699	344.603	196.195	453.951	-1.20879	0.000256521	0.00573586	BraA07g032750.3C	A07	23610976	23612695	+	1122	protein_coding	- && sp|Q9CAG8|FBK28_ARATH F-box/kelch-repeat protein At1g67480 OS=Arabidopsis thaliana OX=3702 GN=At1g67480 PE=2 SV=1 && PF01344:Kelch motif	-	-
BraA09g028700.3C	118.986	69.8171	157.547	25.9133	34.186	41.6438	115.45	33.9144	1.76713	0.000259402	0.00579561	BraA09g028700.3C	A09	19801459	19802634	-	1176	protein_coding	- && sp|Q8W3M4|Y4744_ARATH Uncharacterized protein At4g06744 OS=Arabidopsis thaliana OX=3702 GN=At4g06744 PE=2 SV=1 && -	-	-
BraA05g003350.3C	17.8868	137.772	9.51625	4.98332	1.17883	3.12329	55.0585	3.09515	4.13723	0.000259739	0.00579846	BraA05g003350.3C	A05	1785359	1785832	+	474	protein_coding	- && sp|Q9SKX1|IBH1_ARATH Transcription factor IBH1 OS=Arabidopsis thaliana OX=3702 GN=IBH1 PE=1 SV=1 && -	-	-
BraA01g035040.3C	81.657	176.87	172.35	52.8232	44.7955	31.2329	143.626	42.9505	1.73928	0.000260112	0.00580212	BraA01g035040.3C	A01	24004930	24006155	-	1014	protein_coding	- && sp|Q8RXW0|RBL14_ARATH Rhomboid-like protein 14, mitochondrial OS=Arabidopsis thaliana OX=3702 GN=RBL14 PE=2 SV=1 && PF01694:Rhomboid family	-	-
BraA02g039820.3C	16.3314	70.748	60.2696	1.99333	7.07297	8.32876	49.1163	5.79836	3.08783	0.0002614	0.00582617	BraA02g039820.3C	A02	27689841	27691410	+	903	protein_coding	- && sp|Q6NLW5|XRI1_ARATH Protein XRI1 OS=Arabidopsis thaliana OX=3702 GN=XRI1 PE=1 SV=2 && -	-	-
BraA01g015460.3C	63.7702	78.1951	115.252	29.8999	18.8613	27.0685	85.7392	25.2766	1.75463	0.00026282	0.00585313	BraA01g015460.3C	A01	8212748	8213101	-	354	protein_coding	- && - && -	-	-
BraA01g033510.3C	6.99917	8.37805	31.7208	0	0	0	15.6993	0	6.31289	0.000264804	0.00589183	BraA01g033510.3C	A01	22911413	22914415	-	2913	protein_coding	- && sp|Q9LJM4|IKU2_ARATH Receptor-like protein kinase HAIKU2 OS=Arabidopsis thaliana OX=3702 GN=IKU2 PE=1 SV=1 && PF00069:Protein kinase domain|PF13855:Leucine rich repeat	-	-
BraA01g002170.3C	49.7719	11.1707	32.7782	0.996665	0	4.16438	31.2403	1.72035	4.15955	0.000264983	0.00589183	BraA01g002170.3C	A01	1072060	1073284	+	873	protein_coding	- && sp|P53860|PDR16_YEAST Phosphatidylinositol transfer protein PDR16 OS=Saccharomyces cerevisiae (strain ATCC 204508 / S288c) OX=559292 GN=PDR16 PE=1 SV=1 && PF00650:CRAL/TRIO domain	-	-
BraA01g042490.3C	111.209	182.455	62.3843	21.9266	10.6095	39.5616	118.683	24.0326	2.30009	0.000266774	0.00592691	BraA01g042490.3C	A01	28340620	28346232	+	3144	protein_coding	- && sp|Q9M9W8|PLDZ2_ARATH Phospholipase D zeta 2 OS=Arabidopsis thaliana OX=3702 GN=PLPZETA2 PE=1 SV=2 && PF13091:PLD-like domain|PF00614:Phospholipase D Active site motif	-	-
BraA07g038860.3C	143.094	281.13	151.203	503.316	653.071	404.986	191.809	520.458	-1.44008	0.000267818	0.0059406	BraA07g038860.3C	A07	26651241	26653646	-	1251	protein_coding	- && sp|Q9FRL3|ERDL6_ARATH Sugar transporter ERD6-like 6 OS=Arabidopsis thaliana OX=3702 GN=At1g75220 PE=1 SV=1 && PF00083:Sugar (and other) transporter	-	-
BraA04g008800.3C	168.758	1068.67	108.908	52.8232	93.1275	26.0274	448.778	57.326	2.97027	0.000268758	0.00595202	BraA04g008800.3C	A04	6182984	6185724	-	1620	protein_coding	- && sp|Q8L7G3|CRK7_ARATH Cysteine-rich receptor-like protein kinase 7 OS=Arabidopsis thaliana OX=3702 GN=CRK7 PE=2 SV=1 && PF07714:Protein tyrosine kinase|PF01657:Salt stress response/antifungal	-	-
BraA07g016540.3C	3113.85	4429.2	2928.89	1769.08	1857.83	1568.93	3490.65	1731.95	1.01115	0.000268762	0.00595202	BraA07g016540.3C	A07	14528289	14530457	+	2169	protein_coding	- && sp|O65351|SBT17_ARATH Subtilisin-like protease SBT1.7 OS=Arabidopsis thaliana OX=3702 GN=SBT1.7 PE=1 SV=1 && PF17766:Fibronectin type-III domain|PF05922:Peptidase inhibitor I9|PF02225:PA domain|PF00082:Subtilase family	-	-
BraA01g025730.3C	0.777686	0	0	24.9166	12.9671	11.4521	0.259229	16.4453	-5.65099	0.000270348	0.00598236	BraA01g025730.3C	A01	15518391	15520732	-	603	protein_coding	- && - && -	-	-
BraA07g000510.3C	28.7744	243.894	12.6883	4.98332	11.7883	3.12329	95.119	6.63163	3.85201	0.000270887	0.00598744	BraA07g000510.3C	A07	259922	264638	-	2988	protein_coding	- && sp|Q6IQ26|DEN5A_HUMAN DENN domain-containing protein 5A OS=Homo sapiens OX=9606 GN=DENND5A PE=1 SV=2 && PF03456:uDENN domain|PF02141:DENN (AEX-3) domain	-	-
BraA02g019300.3C	52.8826	382.598	87.7609	15.9466	16.5036	40.6027	174.414	24.351	2.83893	0.000271009	0.00598744	BraA02g019300.3C	A02	10996143	10998645	+	1860	protein_coding	- && - && PF07891:Protein of unknown function (DUF1666)	-	-
BraA02g000590.3C	8.55455	6.51626	20.0899	38.8699	80.1604	59.3424	11.7202	59.4576	-2.35724	0.000272735	0.00601599	BraA02g000590.3C	A02	357676	359003	+	1083	protein_coding	- && sp|Q501F9|P2C67_ARATH Probable protein phosphatase 2C 67 OS=Arabidopsis thaliana OX=3702 GN=At5g02760 PE=1 SV=1 && PF00481:Protein phosphatase 2C	-	-
BraA06g013140.3C	302.52	530.61	253.767	896.998	1488.86	760	362.299	1048.62	-1.53288	0.000273062	0.00601671	BraA06g013140.3C	A06	6933138	6937684	+	2382	protein_coding	- && sp|Q8RW97|SAC5_ARATH Phosphoinositide phosphatase SAC5 OS=Arabidopsis thaliana OX=3702 GN=SAC5 PE=2 SV=1 && PF02383:SacI homology domain	-	-
BraA08g016190.3C	5165.39	9598.45	5851.43	3418.56	2424.85	2922.36	6871.76	2921.92	1.23368	0.000273289	0.00601671	BraA08g016190.3C	A08	13207939	13208628	+	690	protein_coding	- && sp|P0CG85|UBI1P_NICSY Polyubiquitin OS=Nicotiana sylvestris OX=4096 GN=UBI11 PE=2 SV=1 && PF00240:Ubiquitin family	-	-
BraA09g061280.3C	475.166	5742.69	93.0477	46.8432	24.7554	89.5342	2103.63	53.711	5.2911	0.000273418	0.00601671	BraA09g061280.3C	A09	42775032	42777094	-	1161	protein_coding	- && sp|Q94B38|GPT2_ARATH Glucose-6-phosphate/phosphate translocator 2, chloroplastic OS=Arabidopsis thaliana OX=3702 GN=GPT2 PE=2 SV=2 && PF03151:Triose-phosphate Transporter family	-	-
BraA10g028210.3C	131.429	157.321	175.522	66.7765	15.3248	19.7808	154.757	33.9607	2.18143	0.000274087	0.0060188	BraA10g028210.3C	A10	18324450	18324992	-	543	protein_coding	- && sp|Q9FLC6|ATL73_ARATH RING-H2 finger protein ATL73 OS=Arabidopsis thaliana OX=3702 GN=ATL73 PE=2 SV=1 && PF13639:Ring finger domain	-	-
BraA05g010990.3C	67.6587	128.463	69.7858	30.8966	12.9671	22.9041	88.636	22.2559	1.98661	0.000274088	0.0060188	BraA05g010990.3C	A05	5883365	5886009	+	1149	protein_coding	- && sp|O22960|TBL37_ARATH Protein trichome birefringence-like 37 OS=Arabidopsis thaliana OX=3702 GN=TBL37 PE=2 SV=2 && PF14416:PMR5 N terminal Domain|PF13839:GDSL/SGNH-like Acyl-Esterase family found in Pmr5 and Cas1p	-	-
BraA03g057240.3C	40.4397	92.1586	56.0401	12.9566	17.6824	14.5753	62.8794	15.0715	2.06287	0.000274164	0.0060188	BraA03g057240.3C	A03	30058358	30059518	+	783	protein_coding	- && - && -	-	-
BraA08g017210.3C	265.191	539.919	233.677	1017.59	1577.27	707.945	346.262	1100.94	-1.66857	0.000274804	0.00602809	BraA08g017210.3C	A08	13923784	13924884	+	660	protein_coding	- && sp|O49377|VA711_ARATH Vesicle-associated membrane protein 711 OS=Arabidopsis thaliana OX=3702 GN=VAMP711 PE=1 SV=2 && PF13774:Regulated-SNARE-like domain|PF00957:Synaptobrevin	-	-
BraA05g033010.3C	3801.33	5743.62	4618.55	2126.88	2723.09	2140.49	4721.17	2330.16	1.01877	0.000276245	0.00605492	BraA05g033010.3C	A05	23830750	23833080	+	2331	protein_coding	- && sp|Q9LVJ1|SBT14_ARATH Subtilisin-like protease SBT1.4 OS=Arabidopsis thaliana OX=3702 GN=SBT1.4 PE=2 SV=1 && PF17766:Fibronectin type-III domain|PF00082:Subtilase family|PF02225:PA domain|PF05922:Peptidase inhibitor I9	-	-
BraA07g040370.3C	426.172	1029.57	353.158	234.216	157.963	133.26	602.967	175.146	1.7831	0.000276829	0.00606292	BraA07g040370.3C	A07	27403165	27405150	-	1725	protein_coding	- && sp|Q39117|TGT2_ARATH Trihelix transcription factor GT-2 OS=Arabidopsis thaliana OX=3702 GN=GT-2 PE=1 SV=1 && PF13837:Myb/SANT-like DNA-binding domain	Trihelix	Trihelix
BraA07g041230.3C	90.2116	484.996	106.793	45.8466	38.9014	41.6438	227.334	42.1306	2.4312	0.000279192	0.00610986	BraA07g041230.3C	A07	27866273	27867238	+	966	protein_coding	- && sp|Q9C9S2|AUF1_ARATH F-box protein AUF1 OS=Arabidopsis thaliana OX=3702 GN=AUF1 PE=1 SV=1 && -	-	-
BraA05g010420.3C	1262.18	2528.31	2201.42	888.028	913.592	682.959	1997.31	828.193	1.2699	0.000279641	0.00611487	BraA05g010420.3C	A05	5572879	5580641	-	4884	protein_coding	- && sp|Q42093|AB2C_ARATH ABC transporter C family member 2 OS=Arabidopsis thaliana OX=3702 GN=ABCC2 PE=1 SV=2 && PF00664:ABC transporter transmembrane region|PF00005:ABC transporter	-	-
BraA09g059120.3C	226.307	72.6098	241.078	399.663	631.852	1154.57	179.998	728.697	-2.01737	0.000281952	0.00616053	BraA09g059120.3C	A09	41758239	41761711	-	1887	protein_coding	- && sp|Q8L612|MACP1_ARATH MACPF domain-containing protein At1g14780 OS=Arabidopsis thaliana OX=3702 GN=At1g14780 PE=2 SV=1 && PF01823:MAC/Perforin domain	-	-
BraA10g020350.3C	220.863	93.0895	278.086	365.776	743.841	1286.79	197.346	798.804	-2.01744	0.000283934	0.00619896	BraA10g020350.3C	A10	14769042	14771196	-	534	protein_coding	- && sp|Q07488|BCB1_ARATH Blue copper protein OS=Arabidopsis thaliana OX=3702 GN=BCB PE=2 SV=2 && PF02298:Plastocyanin-like domain	-	-
BraA05g016240.3C	578.598	620.907	1014.01	353.816	300.601	308.164	737.838	320.861	1.20043	0.000284261	0.00620122	BraA05g016240.3C	A05	9622906	9623085	+	180	protein_coding	- && sp|Q9LJD9|AGP12_ARATH Arabinogalactan protein 12 OS=Arabidopsis thaliana OX=3702 GN=AGP12 PE=1 SV=1 && -	-	-
BraA06g038610.3C	180.423	251.342	187.153	484.379	845.22	369.589	206.306	566.396	-1.45663	0.000284563	0.00620294	BraA06g038610.3C	A06	25670683	25671639	-	957	protein_coding	- && sp|Q9LUA2|EF119_ARATH Ethylene-responsive transcription factor ERF119 OS=Arabidopsis thaliana OX=3702 GN=ERF119 PE=1 SV=1 && PF00847:AP2 domain	AP2/ERF-ERF	AP2/ERF->AP2/ERF-ERF
BraA02g042000.3C	10.8876	40.9594	3.17208	0	0	0	18.3397	0	6.54348	0.000285079	0.00620931	BraA02g042000.3C	A02	29131084	29131644	+	249	protein_coding	- && sp|Q9FIR9|LSU2_ARATH Protein RESPONSE TO LOW SULFUR 2 OS=Arabidopsis thaliana OX=3702 GN=LSU2 PE=1 SV=1 && -	-	-
BraA06g041730.3C	305.631	437.52	267.512	810.288	1079.81	598.63	336.888	829.575	-1.29966	0.000285541	0.0062145	BraA06g041730.3C	A06	27480819	27481962	+	681	protein_coding	- && sp|Q1G3Q4|RITF1_ARATH Protein RGF1 INDUCIBLE TRANSCRIPTION FACTOR 1 OS=Arabidopsis thaliana OX=3702 GN=RITF1 PE=1 SV=1 && PF04640:PLATZ transcription factor	PLATZ	PLATZ
BraA10g032650.3C	16.3314	118.224	43.3518	8.96998	4.71532	7.28767	59.3023	6.99099	3.07649	0.000286044	0.00622056	BraA10g032650.3C	A10	20228989	20230516	+	1044	protein_coding	- && sp|Q9LZF1|HIP6_ARATH Heavy metal-associated isoprenylated plant protein 6 OS=Arabidopsis thaliana OX=3702 GN=HIPP06 PE=1 SV=1 && PF00403:Heavy-metal-associated domain	-	-
BraA07g000290.3C	42.7727	11.1707	86.7036	0.996665	4.71532	6.24657	46.8823	3.98618	3.56254	0.000286721	0.0062304	BraA07g000290.3C	A07	163859	164482	-	624	protein_coding	- && sp|Q9FI79|TED7_ARATH Protein TRACHEARY ELEMENT DIFFERENTIATION-RELATED 7 OS=Arabidopsis thaliana OX=3702 GN=TED7 PE=2 SV=1 && -	-	-
BraA09g043100.3C	425.394	135.911	798.307	145.513	67.1932	60.3835	453.204	91.0299	2.31425	0.000288296	0.00625973	BraA09g043100.3C	A09	33386072	33390415	-	1977	protein_coding	- && sp|Q9SV13|SUT31_ARATH Sulfate transporter 3.1 OS=Arabidopsis thaliana OX=3702 GN=SULTR3;1 PE=2 SV=1 && PF01740:STAS domain|PF00916:Sulfate permease family	-	-
BraA10g021100.3C	208.42	565.984	315.093	1010.62	1600.85	821.424	363.166	1144.3	-1.65602	0.000290737	0.0063078	BraA10g021100.3C	A10	15125858	15127009	-	1152	protein_coding	- && sp|P0DO21|GIP2_NICBE Probable aspartic proteinase GIP2 OS=Nicotiana benthamiana OX=4100 GN=GIP2 PE=1 SV=1 && PF14543:Xylanase inhibitor N-terminal|PF14541:Xylanase inhibitor C-terminal	-	-
BraA04g017150.3C	83.9901	175.939	94.1051	26.9099	28.2919	45.8082	118.011	33.67	1.80798	0.000291964	0.00632808	BraA04g017150.3C	A04	13101346	13101864	+	519	protein_coding	- && sp|O22174|ERF08_ARATH Ethylene-responsive transcription factor ERF008 OS=Arabidopsis thaliana OX=3702 GN=ERF008 PE=2 SV=1 && PF00847:AP2 domain	AP2/ERF-ERF	AP2/ERF->AP2/ERF-ERF
BraA02g019680.3C	133.762	1487.57	45.4665	0	0	6.24657	555.599	2.08219	8.05424	0.000292128	0.00632808	BraA02g019680.3C	A02	11295699	11297756	-	1128	protein_coding	- && sp|F4I5D5|WTR11_ARATH WAT1-related protein At1g70260 OS=Arabidopsis thaliana OX=3702 GN=At1g70260 PE=2 SV=1 && PF00892:EamA-like transporter family	-	-
[truncated: 982 more rows]
