# Supplementary material for: Integrated Analysis of Metabolome and Transcriptome Reveals the Effect of Burdock Fructooligosaccharide on the Quality of Chinese Cabbage (Brassica rapa L. ssp. Pekinensis)
Source: Int J Mol Sci. 2024 Oct 25;25(21):11459. doi: 10.3390/ijms252111459 (PMC11546758; doi:10.3390/ijms252111459)
Supplement: Supplementary file 1 [file ijms-25-11459-s001.zip › supplementary data 3.xlsx]

## Sheet: Sheet1
Kegg_pathway	ko_ID	Cluster_frequency	Metabolome_frequency	P-value	Corrected_P-value	Sig_compound	IndexList
Fructose and mannose metabolism	ko00051	2 out of 43 4.65116279069767%	3 out of 339 0.884955752212389%	0.0434497	1	2	meta0657;meta0890
Galactose metabolism	ko00052	1 out of 43 2.32558139534884%	5 out of 339 1.47492625368732%	0.494663	1	1	meta0890
Ascorbate and aldarate metabolism	ko00053	1 out of 43 2.32558139534884%	8 out of 339 2.3598820058997%	0.666235	1	1	meta0657
Fatty acid biosynthesis	ko00061	1 out of 43 2.32558139534884%	5 out of 339 1.47492625368732%	0.494663	1	1	meta1153
Ubiquinone and other terpenoid-quinone biosynthesis	ko00130	4 out of 43 9.30232558139535%	10 out of 339 2.94985250737463%	0.0267493	1	4	meta0122;meta0364;meta0528;meta1078
Arginine biosynthesis	ko00220	3 out of 43 6.97674418604651%	7 out of 339 2.06489675516224%	0.0462877	1	3	meta0004;meta0551;meta1260
Purine metabolism	ko00230	1 out of 43 2.32558139534884%	11 out of 339 3.24483775811209%	0.780445	1	1	meta1315
Glycine, serine and threonine metabolism	ko00260	1 out of 43 2.32558139534884%	8 out of 339 2.3598820058997%	0.666235	1	1	meta1289
Monobactam biosynthesis	ko00261	2 out of 43 4.65116279069767%	6 out of 339 1.76991150442478%	0.169371	1	2	meta0004;meta0122
Cysteine and methionine metabolism	ko00270	1 out of 43 2.32558139534884%	12 out of 339 3.53982300884956%	0.809228	1	1	meta1289
Arginine and proline metabolism	ko00330	3 out of 43 6.97674418604651%	10 out of 339 2.94985250737463%	0.120697	1	3	meta0004;meta0229;meta0551
Carbapenem biosynthesis	ko00332	1 out of 43 2.32558139534884%	4 out of 339 1.17994100294985%	0.420247	1	1	meta1289
Histidine metabolism	ko00340	1 out of 43 2.32558139534884%	5 out of 339 1.47492625368732%	0.494663	1	1	meta0129
Tyrosine metabolism	ko00350	2 out of 43 4.65116279069767%	18 out of 339 5.30973451327434%	0.693162	1	2	meta0122;meta0677
Phenylalanine metabolism	ko00360	1 out of 43 2.32558139534884%	16 out of 339 4.71976401179941%	0.891762	1	1	meta1421
Tryptophan metabolism	ko00380	3 out of 43 6.97674418604651%	17 out of 339 5.01474926253687%	0.368304	1	3	meta0046;meta1233;meta1518
Phenylalanine, tyrosine and tryptophan biosynthesis	ko00400	1 out of 43 2.32558139534884%	17 out of 339 5.01474926253687%	0.906171	1	1	meta0122
beta-Alanine metabolism	ko00410	1 out of 43 2.32558139534884%	6 out of 339 1.76991150442478%	0.559721	1	1	meta0129
Taurine and hypotaurine metabolism	ko00430	2 out of 43 4.65116279069767%	5 out of 339 1.47492625368732%	0.122583	1	2	meta0846;meta1289
Cyanoamino acid metabolism	ko00460	1 out of 43 2.32558139534884%	10 out of 339 2.94985250737463%	0.747435	1	1	meta1289
D-Amino acid metabolism	ko00470	4 out of 43 9.30232558139535%	15 out of 339 4.42477876106195%	0.107688	1	4	meta0004;meta0129;meta0551;meta1289
Glutathione metabolism	ko00480	2 out of 43 4.65116279069767%	8 out of 339 2.3598820058997%	0.26895	1	2	meta0551;meta1289
Starch and sucrose metabolism	ko00500	2 out of 43 4.65116279069767%	6 out of 339 1.76991150442478%	0.169371	1	2	meta0481;meta0890
N-Glycan biosynthesis	ko00510	1 out of 43 2.32558139534884%	1 out of 339 0.294985250737463%	0.126844	1	1	meta0657
Amino sugar and nucleotide sugar metabolism	ko00520	1 out of 43 2.32558139534884%	10 out of 339 2.94985250737463%	0.747435	1	1	meta0657
Neomycin, kanamycin and gentamicin biosynthesis	ko00524	1 out of 43 2.32558139534884%	4 out of 339 1.17994100294985%	0.420247	1	1	meta0916
Glycerophospholipid metabolism	ko00564	1 out of 43 2.32558139534884%	4 out of 339 1.17994100294985%	0.420247	1	1	meta0369
Ether lipid metabolism	ko00565	1 out of 43 2.32558139534884%	1 out of 339 0.294985250737463%	0.126844	1	1	meta0369
Linoleic acid metabolism	ko00591	1 out of 43 2.32558139534884%	5 out of 339 1.47492625368732%	0.494663	1	1	meta0983
Thiamine metabolism	ko00730	2 out of 43 4.65116279069767%	4 out of 339 1.17994100294985%	0.079914	1	2	meta1080;meta1289
Riboflavin metabolism	ko00740	1 out of 43 2.32558139534884%	6 out of 339 1.76991150442478%	0.559721	1	1	meta1514
Pantothenate and CoA biosynthesis	ko00770	1 out of 43 2.32558139534884%	5 out of 339 1.47492625368732%	0.494663	1	1	meta1289
Porphyrin metabolism	ko00860	1 out of 43 2.32558139534884%	8 out of 339 2.3598820058997%	0.666235	1	1	meta1351
Monoterpenoid biosynthesis	ko00902	2 out of 43 4.65116279069767%	11 out of 339 3.24483775811209%	0.417334	1	2	meta0268;meta1213
Sulfur metabolism	ko00920	1 out of 43 2.32558139534884%	7 out of 339 2.06489675516224%	0.616574	1	1	meta1289
Flavonoid biosynthesis	ko00941	5 out of 43 11.6279069767442%	11 out of 339 3.24483775811209%	0.00676055	0.338028	5	meta0054;meta0100;meta0264;meta0438;meta0573
Flavone and flavonol biosynthesis	ko00944	4 out of 43 9.30232558139535%	16 out of 339 4.71976401179941%	0.130591	1	4	meta0052;meta0054;meta0083;meta0573
Isoquinoline alkaloid biosynthesis	ko00950	1 out of 43 2.32558139534884%	9 out of 339 2.65486725663717%	0.709594	1	1	meta0122
Glucosinolate biosynthesis	ko00966	4 out of 43 9.30232558139535%	14 out of 339 4.12979351032448%	0.0868577	1	4	meta0598;meta1083;meta1093;meta1122
Aminoacyl-tRNA biosynthesis	ko00970	3 out of 43 6.97674418604651%	17 out of 339 5.01474926253687%	0.368304	1	3	meta0004;meta0129;meta1289
Metabolic pathways	ko01100	28 out of 43 65.1162790697674%	246 out of 339 72.5663716814159%	0.910042	1	28	meta0004;meta0046;meta0052;meta0054;meta0122;meta0129;meta0229;meta0264;meta0268;meta0343;meta0364;meta0458;meta0481;meta0551;meta0573;meta0657;meta0677;meta0846;meta0890;meta0983;meta1078;meta1080;meta1153;meta1233;meta1260;meta1289;meta1315;meta1351
Biosynthesis of secondary metabolites	ko01110	28 out of 43 65.1162790697674%	169 out of 339 49.8525073746313%	0.023436	1	28	meta0004;meta0052;meta0054;meta0083;meta0100;meta0122;meta0129;meta0264;meta0268;meta0343;meta0364;meta0481;meta0551;meta0573;meta0598;meta0657;meta0890;meta0916;meta1078;meta1083;meta1093;meta1122;meta1153;meta1213;meta1260;meta1289;meta1351;meta1533
Carbon metabolism	ko01200	1 out of 43 2.32558139534884%	11 out of 339 3.24483775811209%	0.780445	1	1	meta1289
2-Oxocarboxylic acid metabolism	ko01210	6 out of 43 13.953488372093%	27 out of 339 7.9646017699115%	0.10955	1	6	meta0122;meta0551;meta0598;meta1083;meta1093;meta1122
Biosynthesis of amino acids	ko01230	6 out of 43 13.953488372093%	34 out of 339 10.0294985250737%	0.249309	1	6	meta0004;meta0122;meta0129;meta0551;meta1260;meta1289
Nucleotide metabolism	ko01232	1 out of 43 2.32558139534884%	14 out of 339 4.12979351032448%	0.856168	1	1	meta1315
Biosynthesis of cofactors	ko01240	8 out of 43 18.6046511627907%	44 out of 339 12.9793510324484%	0.173657	1	8	meta0122;meta0364;meta0657;meta0846;meta1078;meta1080;meta1289;meta1351
Biosynthesis of nucleotide sugars	ko01250	1 out of 43 2.32558139534884%	9 out of 339 2.65486725663717%	0.709594	1	1	meta0657
ABC transporters	ko02010	4 out of 43 9.30232558139535%	31 out of 339 9.14454277286136%	0.574053	1	4	meta0004;meta0129;meta0551;meta0890
Sulfur relay system	ko04122	1 out of 43 2.32558139534884%	3 out of 339 0.884955752212389%	0.335164	1	1	meta1289
