# Supplementary material for: Integrated Analysis of Metabolome and Transcriptome Reveals the Effect of Burdock Fructooligosaccharide on the Quality of Chinese Cabbage (Brassica rapa L. ssp. Pekinensis)
Source: Int J Mol Sci. 2024 Oct 25;25(21):11459. doi: 10.3390/ijms252111459 (PMC11546758; doi:10.3390/ijms252111459)
Supplement: Supplementary file 1 [file ijms-25-11459-s001.zip › supplementary data 4.xlsx]

## Sheet: BOvsCK.all_KEGGenrich
KEGGID	Description	GeneRatio	BgRatio	pvalue	padj	geneID	geneName	keggID	Count	Up	Up_Gene_id	Down	Down_Gene_id
brp00966	Glucosinolate biosynthesis	18/576	34/6998	1.47e-11	1.63e-09	BraA04g029510.3C/BraA04g008320.3C/BraA06g003460.3C/BraA02g042670.3C/BraA06g012350.3C/BraA08g007500.3C/BraA01g000830.3C/BraA02g005320.3C/BraA07g038050.3C/BraA05g027600.3C/BraA04g016310.3C/BraA03g061220.3C/BraA06g014220.3C/BraA08g032260.3C/BraA07g000220.3C/BraA09g039260.3C/BraA03g039020.3C/BraA07g038080.3C	BraA04g029510.3C/BraA04g008320.3C/BraA06g003460.3C/BraA02g042670.3C/BraA06g012350.3C/BraA08g007500.3C/BraA01g000830.3C/BraA02g005320.3C/BraA07g038050.3C/BraA05g027600.3C/BraA04g016310.3C/BraA03g061220.3C/BraA06g014220.3C/BraA08g032260.3C/BraA07g000220.3C/BraA09g039260.3C/BraA03g039020.3C/BraA07g038080.3C	brp:103865912/brp:103863599/brp:103871365/brp:103854915/brp:103872429/brp:103833295/brp:103853878/brp:103850918/brp:103831882/brp:103869425/brp:103864341/brp:103862605/brp:103872656/brp:103868121/brp:103828157/brp:103840711/brp:103859824/brp:103831884	18	16	BraA04g029510.3C/BraA04g008320.3C/BraA02g042670.3C/BraA06g012350.3C/BraA08g007500.3C/BraA01g000830.3C/BraA02g005320.3C/BraA07g038050.3C/BraA05g027600.3C/BraA04g016310.3C/BraA03g061220.3C/BraA06g014220.3C/BraA07g000220.3C/BraA09g039260.3C/BraA03g039020.3C/BraA07g038080.3C	2	BraA06g003460.3C/BraA08g032260.3C
brp00940	Phenylpropanoid biosynthesis	31/576	142/6998	3.25e-07	1.81e-05	BraA05g025550.3C/BraA03g014080.3C/BraA01g002420.3C/BraA10g029420.3C/BraA01g032130.3C/BraA03g058580.3C/BraA08g021810.3C/BraA04g021710.3C/BraA06g011990.3C/BraA10g028260.3C/BraA01g023890.3C/BraA05g008320.3C/BraA04g024810.3C/BraA10g012330.3C/BraA03g058710.3C/BraA08g021820.3C/BraA05g018190.3C/BraA08g021830.3C/BraA09g044270.3C/BraA06g001830.3C/BraA03g016250.3C/BraA04g026260.3C/BraA01g001360.3C/BraA02g0…	BraA05g025550.3C/BraA03g014080.3C/BraA01g002420.3C/BraA10g029420.3C/BraA01g032130.3C/BraA03g058580.3C/BraA08g021810.3C/BraA04g021710.3C/BraA06g011990.3C/BraA10g028260.3C/BraA01g023890.3C/BraA05g008320.3C/BraA04g024810.3C/BraA10g012330.3C/BraA03g058710.3C/BraA08g021820.3C/BraA05g018190.3C/BraA08g021830.3C/BraA09g044270.3C/BraA06g001830.3C/BraA03g016250.3C/BraA04g026260.3C/BraA01g001360.3C/BraA02g0…	brp:103869163/brp:103857055/brp:103869607/brp:103847012/brp:103835086/brp:103862317/brp:103835065/brp:103865043/brp:103872395/brp:103850580/brp:103875079/brp:103867229/brp:103867418/brp:103844878/brp:103862330/brp:103835065/brp:103868556/brp:103835067/brp:103841251/brp:103871191/brp:103857322/brp:103865574/brp:103859221/brp:103855040/brp:103870475/brp:103844876/brp:103869195/brp:103831048/brp:103…	31	29	BraA05g025550.3C/BraA03g014080.3C/BraA01g002420.3C/BraA10g029420.3C/BraA01g032130.3C/BraA03g058580.3C/BraA04g021710.3C/BraA06g011990.3C/BraA10g028260.3C/BraA01g023890.3C/BraA05g008320.3C/BraA04g024810.3C/BraA10g012330.3C/BraA03g058710.3C/BraA08g021820.3C/BraA05g018190.3C/BraA08g021830.3C/BraA09g044270.3C/BraA06g001830.3C/BraA03g016250.3C/BraA04g026260.3C/BraA01g001360.3C/BraA02g044000.3C/BraA05g0…	2	BraA08g021810.3C/BraA07g019900.3C
brp00960	Tropane, piperidine and pyridine alkaloid biosynthesis	15/576	51/6998	8.76e-06	0.000282645	BraA04g020950.3C/BraA02g016960.3C/BraA08g033610.3C/BraA03g005990.3C/BraA04g021020.3C/BraA10g024990.3C/BraA02g005190.3C/BraA05g014850.3C/BraA04g020970.3C/BraA05g014870.3C/BraA10g028800.3C/BraA02g027990.3C/BraA04g020920.3C/BraA02g014250.3C/BraA03g024750.3C	BraA04g020950.3C/BraA02g016960.3C/BraA08g033610.3C/BraA03g005990.3C/BraA04g021020.3C/BraA10g024990.3C/BraA02g005190.3C/BraA05g014850.3C/BraA04g020970.3C/BraA05g014870.3C/BraA10g028800.3C/BraA02g027990.3C/BraA04g020920.3C/BraA02g014250.3C/BraA03g024750.3C	brp:103864957/brp:103852316/brp:103836442/brp:103856040/brp:103864962/brp:103846527/brp:103846527/brp:103868050/brp:103864959/brp:103868050/brp:103846950/brp:103868133/brp:103864955/brp:103852000/brp:103848452	15	13	BraA02g016960.3C/BraA08g033610.3C/BraA03g005990.3C/BraA04g021020.3C/BraA10g024990.3C/BraA02g005190.3C/BraA05g014850.3C/BraA05g014870.3C/BraA10g028800.3C/BraA02g027990.3C/BraA04g020920.3C/BraA02g014250.3C/BraA03g024750.3C	2	BraA04g020950.3C/BraA04g020970.3C
brp00920	Sulfur metabolism	17/576	64/6998	1.02e-05	0.000282645	BraA03g049900.3C/BraA01g012700.3C/BraA09g010100.3C/BraA09g025690.3C/BraA03g034380.3C/BraA05g034040.3C/BraA08g000180.3C/BraA03g064230.3C/BraA03g042630.3C/BraA04g031460.3C/BraA03g040590.3C/BraA02g013930.3C/BraA06g043580.3C/BraA04g001190.3C/BraA03g061240.3C/BraA08g009680.3C/BraA08g009650.3C	BraA03g049900.3C/BraA01g012700.3C/BraA09g010100.3C/BraA09g025690.3C/BraA03g034380.3C/BraA05g034040.3C/BraA08g000180.3C/BraA03g064230.3C/BraA03g042630.3C/BraA04g031460.3C/BraA03g040590.3C/BraA02g013930.3C/BraA06g043580.3C/BraA04g001190.3C/BraA03g061240.3C/BraA08g009680.3C/BraA08g009650.3C	brp:103861274/brp:103859677/brp:103847966/brp:103839826/brp:103859351/brp:103870196/brp:103832545/brp:103848153/brp:103860404/brp:103866104/brp:103859979/brp:103851965/brp:103827954/brp:103862824/brp:103862607/brp:103863568/brp:103833776	17	15	BraA03g049900.3C/BraA01g012700.3C/BraA09g010100.3C/BraA09g025690.3C/BraA05g034040.3C/BraA08g000180.3C/BraA03g064230.3C/BraA03g042630.3C/BraA03g040590.3C/BraA02g013930.3C/BraA06g043580.3C/BraA04g001190.3C/BraA03g061240.3C/BraA08g009680.3C/BraA08g009650.3C	2	BraA03g034380.3C/BraA04g031460.3C
brp00380	Tryptophan metabolism	20/576	86/6998	1.52e-05	0.000338031	BraA02g009250.3C/BraA03g014080.3C/BraA06g021550.3C/BraA08g015510.3C/BraA06g022060.3C/BraA08g007500.3C/BraA01g000830.3C/BraA03g059190.3C/BraA06g016090.3C/BraA10g012330.3C/BraA04g016310.3C/BraA03g061220.3C/BraA07g000490.3C/BraA07g000220.3C/BraA04g022180.3C/BraA09g029550.3C/BraA10g012300.3C/BraA09g039260.3C/BraA02g030930.3C/BraA07g038080.3C	BraA02g009250.3C/BraA03g014080.3C/BraA06g021550.3C/BraA08g015510.3C/BraA06g022060.3C/BraA08g007500.3C/BraA01g000830.3C/BraA03g059190.3C/BraA06g016090.3C/BraA10g012330.3C/BraA04g016310.3C/BraA03g061220.3C/BraA07g000490.3C/BraA07g000220.3C/BraA04g022180.3C/BraA09g029550.3C/BraA10g012300.3C/BraA09g039260.3C/BraA02g030930.3C/BraA07g038080.3C	brp:103851392/brp:103857055/brp:103848073/brp:103862389/brp:103848036/brp:103833295/brp:103853878/brp:103862389/brp:103872849/brp:103844878/brp:103864341/brp:103862605/brp:103828183/brp:103828157/brp:103865089/brp:103838827/brp:103844876/brp:103840711/brp:103848845/brp:103831884	20	18	BraA02g009250.3C/BraA03g014080.3C/BraA06g021550.3C/BraA08g015510.3C/BraA06g022060.3C/BraA08g007500.3C/BraA01g000830.3C/BraA03g059190.3C/BraA10g012330.3C/BraA04g016310.3C/BraA03g061220.3C/BraA07g000490.3C/BraA07g000220.3C/BraA04g022180.3C/BraA09g029550.3C/BraA10g012300.3C/BraA09g039260.3C/BraA07g038080.3C	2	BraA06g016090.3C/BraA02g030930.3C
brp00460	Cyanoamino acid metabolism	18/576	76/6998	3.11e-05	0.000575506	BraA06g021550.3C/BraA08g007700.3C/BraA04g031090.3C/BraA04g002040.3C/BraA09g049950.3C/BraA08g025770.3C/BraA03g054990.3C/BraA04g001190.3C/BraA05g004340.3C/BraA04g022180.3C/BraA04g020960.3C/BraA06g019860.3C/BraA08g006110.3C/BraA09g052040.3C/BraA01g043570.3C/BraA09g052050.3C/BraA03g009930.3C/BraA03g024570.3C	BraA06g021550.3C/BraA08g007700.3C/BraA04g031090.3C/BraA04g002040.3C/BraA09g049950.3C/BraA08g025770.3C/BraA03g054990.3C/BraA04g001190.3C/BraA05g004340.3C/BraA04g022180.3C/BraA04g020960.3C/BraA06g019860.3C/BraA08g006110.3C/BraA09g052040.3C/BraA01g043570.3C/BraA09g052050.3C/BraA03g009930.3C/BraA03g024570.3C	brp:103848073/brp:103833575/brp:103866141/brp:103862908/brp:103841863/brp:103835599/brp:103861882/brp:103862824/brp:103866799/brp:103865089/brp:103864958/brp:103873269/brp:103863581/brp:103842078/brp:103828204/brp:103842079/brp:103856474/brp:103858255	18	16	BraA06g021550.3C/BraA08g007700.3C/BraA04g031090.3C/BraA04g002040.3C/BraA09g049950.3C/BraA08g025770.3C/BraA03g054990.3C/BraA04g001190.3C/BraA04g022180.3C/BraA06g019860.3C/BraA08g006110.3C/BraA09g052040.3C/BraA01g043570.3C/BraA09g052050.3C/BraA03g009930.3C/BraA03g024570.3C	2	BraA05g004340.3C/BraA04g020960.3C
brp00480	Glutathione metabolism	26/576	138/6998	4.68e-05	0.000742719	BraA03g029060.3C/BraA03g016420.3C/BraA09g061930.3C/BraA03g029050.3C/BraA04g022100.3C/BraA05g014700.3C/BraA01g040810.3C/BraA06g037880.3C/BraA03g016820.3C/BraA09g057920.3C/BraA05g041710.3C/BraA10g006200.3C/BraA09g001650.3C/BraA04g021100.3C/BraA03g054990.3C/BraA09g057890.3C/BraA09g065550.3C/BraA07g012320.3C/BraA02g006880.3C/BraA06g012970.3C/BraA03g005580.3C/BraA09g017610.3C/BraA10g025630.3C/BraA03g0…	BraA03g029060.3C/BraA03g016420.3C/BraA09g061930.3C/BraA03g029050.3C/BraA04g022100.3C/BraA05g014700.3C/BraA01g040810.3C/BraA06g037880.3C/BraA03g016820.3C/BraA09g057920.3C/BraA05g041710.3C/BraA10g006200.3C/BraA09g001650.3C/BraA04g021100.3C/BraA03g054990.3C/BraA09g057890.3C/BraA09g065550.3C/BraA07g012320.3C/BraA02g006880.3C/BraA06g012970.3C/BraA03g005580.3C/BraA09g017610.3C/BraA10g025630.3C/BraA03g0…	brp:103858759/brp:103857341/brp:103843304/brp:103858758/brp:103865082/brp:103868035/brp:103848203/brp:103875249/brp:103857388/brp:103842808/brp:103855138/brp:103842214/brp:103836736/brp:103864970/brp:103861882/brp:103842805/brp:103843727/brp:103829082/brp:103851089/brp:103872504/brp:103856000/brp:103838587/brp:103846601/brp:103857342/brp:103831538/brp:103871807	26	23	BraA03g029060.3C/BraA03g016420.3C/BraA09g061930.3C/BraA03g029050.3C/BraA04g022100.3C/BraA05g014700.3C/BraA01g040810.3C/BraA06g037880.3C/BraA03g016820.3C/BraA09g057920.3C/BraA05g041710.3C/BraA09g001650.3C/BraA04g021100.3C/BraA03g054990.3C/BraA09g057890.3C/BraA07g012320.3C/BraA02g006880.3C/BraA06g012970.3C/BraA03g005580.3C/BraA09g017610.3C/BraA10g025630.3C/BraA03g016430.3C/BraA06g007200.3C	3	BraA10g006200.3C/BraA09g065550.3C/BraA07g034810.3C
brp00999	Biosynthesis of various plant secondary metabolites	15/576	70/6998	0.000456173	0.0063294	BraA04g031090.3C/BraA04g002040.3C/BraA09g049950.3C/BraA03g001840.3C/BraA08g025770.3C/BraA03g019180.3C/BraA05g004340.3C/BraA01g026140.3C/BraA04g020960.3C/BraA06g019860.3C/BraA09g052040.3C/BraA01g043570.3C/BraA09g052050.3C/BraA03g009930.3C/BraA03g024570.3C	BraA04g031090.3C/BraA04g002040.3C/BraA09g049950.3C/BraA03g001840.3C/BraA08g025770.3C/BraA03g019180.3C/BraA05g004340.3C/BraA01g026140.3C/BraA04g020960.3C/BraA06g019860.3C/BraA09g052040.3C/BraA01g043570.3C/BraA09g052050.3C/BraA03g009930.3C/BraA03g024570.3C	brp:103866141/brp:103862908/brp:103841863/brp:103855599/brp:103835599/brp:103857642/brp:103866799/brp:103847645/brp:103864958/brp:103873269/brp:103842078/brp:103828204/brp:103842079/brp:103856474/brp:103858255	15	13	BraA04g031090.3C/BraA04g002040.3C/BraA09g049950.3C/BraA03g001840.3C/BraA08g025770.3C/BraA03g019180.3C/BraA01g026140.3C/BraA06g019860.3C/BraA09g052040.3C/BraA01g043570.3C/BraA09g052050.3C/BraA03g009930.3C/BraA03g024570.3C	2	BraA05g004340.3C/BraA04g020960.3C
brp00030	Pentose phosphate pathway	17/576	89/6998	0.000802407	0.00989635	BraA04g017820.3C/BraA09g055600.3C/BraA09g006180.3C/BraA01g017270.3C/BraA09g053780.3C/BraA04g015630.3C/BraA09g032750.3C/BraA03g012880.3C/BraA06g031780.3C/BraA04g025990.3C/BraA03g005720.3C/BraA02g020240.3C/BraA07g012320.3C/BraA03g005580.3C/BraA10g025400.3C/BraA10g025630.3C/BraA05g040340.3C	BraA04g017820.3C/BraA09g055600.3C/BraA09g006180.3C/BraA01g017270.3C/BraA09g053780.3C/BraA04g015630.3C/BraA09g032750.3C/BraA03g012880.3C/BraA06g031780.3C/BraA04g025990.3C/BraA03g005720.3C/BraA02g020240.3C/BraA07g012320.3C/BraA03g005580.3C/BraA10g025400.3C/BraA10g025630.3C/BraA05g040340.3C	brp:103864532/brp:103842537/brp:103837056/brp:103866289/brp:103842267/brp:103864267/brp:103840164/brp:103856808/brp:103874312/brp:103850273/brp:103856014/brp:103852702/brp:103829082/brp:103856000/brp:103846575/brp:103846601/brp:103849145	17	13	BraA04g017820.3C/BraA09g055600.3C/BraA09g053780.3C/BraA04g015630.3C/BraA03g012880.3C/BraA06g031780.3C/BraA04g025990.3C/BraA03g005720.3C/BraA07g012320.3C/BraA03g005580.3C/BraA10g025400.3C/BraA10g025630.3C/BraA05g040340.3C	4	BraA09g006180.3C/BraA01g017270.3C/BraA09g032750.3C/BraA02g020240.3C
brp00500	Starch and sucrose metabolism	30/576	202/6998	0.00102323	0.0113579	BraA01g019450.3C/BraA05g022890.3C/BraA04g031090.3C/BraA09g028910.3C/BraA08g002880.3C/BraA03g047370.3C/BraA04g002040.3C/BraA09g049950.3C/BraA07g008810.3C/BraA01g000660.3C/BraA08g025770.3C/BraA06g012820.3C/BraA04g025460.3C/BraA10g010090.3C/BraA07g039610.3C/BraA06g000740.3C/BraA05g004340.3C/BraA04g020960.3C/BraA06g019860.3C/BraA02g038730.3C/BraA10g006310.3C/BraA02g008800.3C/BraA06g044440.3C/BraA09g0…	BraA01g019450.3C/BraA05g022890.3C/BraA04g031090.3C/BraA09g028910.3C/BraA08g002880.3C/BraA03g047370.3C/BraA04g002040.3C/BraA09g049950.3C/BraA07g008810.3C/BraA01g000660.3C/BraA08g025770.3C/BraA06g012820.3C/BraA04g025460.3C/BraA10g010090.3C/BraA07g039610.3C/BraA06g000740.3C/BraA05g004340.3C/BraA04g020960.3C/BraA06g019860.3C/BraA02g038730.3C/BraA10g006310.3C/BraA02g008800.3C/BraA06g044440.3C/BraA09g0…	brp:103868361/brp:103874772/brp:103866141/brp:103861904/brp:103832861/brp:103860895/brp:103862908/brp:103841863/brp:103828653/brp:103852049/brp:103835599/brp:103872487/brp:103865486/brp:103852148/brp:103832061/brp:103871058/brp:103866799/brp:103864958/brp:103873269/brp:103854138/brp:103843922/brp:103851339/brp:103828058/brp:103842078/brp:103828204/brp:103842079/brp:103867633/brp:103874391/brp:103…	30	23	BraA01g019450.3C/BraA05g022890.3C/BraA04g031090.3C/BraA08g002880.3C/BraA03g047370.3C/BraA04g002040.3C/BraA09g049950.3C/BraA07g008810.3C/BraA01g000660.3C/BraA08g025770.3C/BraA10g010090.3C/BraA07g039610.3C/BraA06g000740.3C/BraA06g019860.3C/BraA10g006310.3C/BraA02g008800.3C/BraA06g044440.3C/BraA09g052040.3C/BraA01g043570.3C/BraA09g052050.3C/BraA05g012610.3C/BraA03g009930.3C/BraA03g024570.3C	7	BraA09g028910.3C/BraA06g012820.3C/BraA04g025460.3C/BraA05g004340.3C/BraA04g020960.3C/BraA02g038730.3C/BraA06g032610.3C
brp01210	2-Oxocarboxylic acid metabolism	19/576	111/6998	0.00161889	0.0163361	BraA04g029510.3C/BraA04g008320.3C/BraA06g003460.3C/BraA02g042670.3C/BraA06g012350.3C/BraA02g013600.3C/BraA08g007500.3C/BraA01g000830.3C/BraA07g035330.3C/BraA02g005320.3C/BraA05g027600.3C/BraA04g016310.3C/BraA03g061220.3C/BraA08g032260.3C/BraA09g048970.3C/BraA07g000220.3C/BraA09g039260.3C/BraA03g039020.3C/BraA07g038080.3C	BraA04g029510.3C/BraA04g008320.3C/BraA06g003460.3C/BraA02g042670.3C/BraA06g012350.3C/BraA02g013600.3C/BraA08g007500.3C/BraA01g000830.3C/BraA07g035330.3C/BraA02g005320.3C/BraA05g027600.3C/BraA04g016310.3C/BraA03g061220.3C/BraA08g032260.3C/BraA09g048970.3C/BraA07g000220.3C/BraA09g039260.3C/BraA03g039020.3C/BraA07g038080.3C	brp:103865912/brp:103863599/brp:103871365/brp:103854915/brp:103872429/brp:103851914/brp:103833295/brp:103853878/brp:103831592/brp:103850918/brp:103869425/brp:103864341/brp:103862605/brp:103868121/brp:103841749/brp:103828157/brp:103840711/brp:103859824/brp:103831884	19	16	BraA04g029510.3C/BraA04g008320.3C/BraA02g042670.3C/BraA06g012350.3C/BraA02g013600.3C/BraA08g007500.3C/BraA01g000830.3C/BraA07g035330.3C/BraA02g005320.3C/BraA05g027600.3C/BraA04g016310.3C/BraA03g061220.3C/BraA07g000220.3C/BraA09g039260.3C/BraA03g039020.3C/BraA07g038080.3C	3	BraA06g003460.3C/BraA08g032260.3C/BraA09g048970.3C
brp00270	Cysteine and methionine metabolism	26/576	173/6998	0.00182694	0.0168992	BraA05g034040.3C/BraA08g000180.3C/BraA03g040880.3C/BraA06g003460.3C/BraA02g013600.3C/BraA10g023650.3C/BraA08g029130.3C/BraA01g019340.3C/BraA03g001840.3C/BraA03g031420.3C/BraA02g007310.3C/BraA03g019180.3C/BraA02g030840.3C/BraA04g031460.3C/BraA08g032260.3C/BraA01g001220.3C/BraA04g001190.3C/BraA01g026140.3C/BraA03g020090.3C/BraA08g021660.3C/BraA01g044340.3C/BraA04g016820.3C/BraA01g016960.3C/BraA02g0…	BraA05g034040.3C/BraA08g000180.3C/BraA03g040880.3C/BraA06g003460.3C/BraA02g013600.3C/BraA10g023650.3C/BraA08g029130.3C/BraA01g019340.3C/BraA03g001840.3C/BraA03g031420.3C/BraA02g007310.3C/BraA03g019180.3C/BraA02g030840.3C/BraA04g031460.3C/BraA08g032260.3C/BraA01g001220.3C/BraA04g001190.3C/BraA01g026140.3C/BraA03g020090.3C/BraA08g021660.3C/BraA01g044340.3C/BraA04g016820.3C/BraA01g016960.3C/BraA02g0…	brp:103870196/brp:103832545/brp:103860008/brp:103871365/brp:103851914/brp:103846371/brp:103835943/brp:103868260/brp:103855599/brp:103859011/brp:103851137/brp:103857642/brp:103848836/brp:103866104/brp:103868121/brp:103857842/brp:103862824/brp:103847645/brp:103857781/brp:103835047/brp:103843101/brp:103864396/brp:103865940/brp:103852000/brp:103844651/brp:103858466	26	20	BraA05g034040.3C/BraA08g000180.3C/BraA03g040880.3C/BraA02g013600.3C/BraA10g023650.3C/BraA08g029130.3C/BraA01g019340.3C/BraA03g001840.3C/BraA03g031420.3C/BraA02g007310.3C/BraA03g019180.3C/BraA02g030840.3C/BraA01g001220.3C/BraA04g001190.3C/BraA01g026140.3C/BraA08g021660.3C/BraA01g044340.3C/BraA04g016820.3C/BraA02g014250.3C/BraA10g000500.3C	6	BraA06g003460.3C/BraA04g031460.3C/BraA08g032260.3C/BraA03g020090.3C/BraA01g016960.3C/BraA03g026440.3C
brp00941	Flavonoid biosynthesis	9/576	36/6998	0.00203147	0.0173456	BraA10g028200.3C/BraA03g058580.3C/BraA04g021710.3C/BraA10g030950.3C/BraA01g013470.3C/BraA03g005990.3C/BraA10g024990.3C/BraA02g005190.3C/BraA03g016250.3C	BraA10g028200.3C/BraA03g058580.3C/BraA04g021710.3C/BraA10g030950.3C/BraA01g013470.3C/BraA03g005990.3C/BraA10g024990.3C/BraA02g005190.3C/BraA03g016250.3C	brp:103846880/brp:103862317/brp:103865043/brp:103847177/brp:103860424/brp:103856040/brp:103846527/brp:103846527/brp:103857322	9	9	BraA10g028200.3C/BraA03g058580.3C/BraA04g021710.3C/BraA10g030950.3C/BraA01g013470.3C/BraA03g005990.3C/BraA10g024990.3C/BraA02g005190.3C/BraA03g016250.3C	0
brp01230	Biosynthesis of amino acids	46/576	371/6998	0.00291479	0.0227674	BraA06g019700.3C/BraA05g034040.3C/BraA08g007700.3C/BraA08g000180.3C/BraA09g055600.3C/BraA06g003460.3C/BraA07g019650.3C/BraA04g010460.3C/BraA03g042430.3C/BraA05g005200.3C/BraA02g013600.3C/BraA05g006260.3C/BraA08g029130.3C/BraA03g033650.3C/BraA04g011130.3C/BraA07g038010.3C/BraA01g017270.3C/BraA07g035330.3C/BraA02g006550.3C/BraA03g031420.3C/BraA02g007310.3C/BraA03g019180.3C/BraA04g015630.3C/BraA08g0…	BraA06g019700.3C/BraA05g034040.3C/BraA08g007700.3C/BraA08g000180.3C/BraA09g055600.3C/BraA06g003460.3C/BraA07g019650.3C/BraA04g010460.3C/BraA03g042430.3C/BraA05g005200.3C/BraA02g013600.3C/BraA05g006260.3C/BraA08g029130.3C/BraA03g033650.3C/BraA04g011130.3C/BraA07g038010.3C/BraA01g017270.3C/BraA07g035330.3C/BraA02g006550.3C/BraA03g031420.3C/BraA02g007310.3C/BraA03g019180.3C/BraA04g015630.3C/BraA08g0…	brp:103873256/brp:103870196/brp:103833575/brp:103832545/brp:103842537/brp:103871365/brp:103850119/brp:103863734/brp:103861095/brp:103866894/brp:103851914/brp:103867010/brp:103835943/brp:103859270/brp:103863791/brp:103831877/brp:103866289/brp:103831592/brp:103851053/brp:103859011/brp:103851137/brp:103857642/brp:103864267/brp:103836310/brp:103866104/brp:103868121/brp:103853105/brp:103840164/brp:103…	46	34	BraA05g034040.3C/BraA08g007700.3C/BraA08g000180.3C/BraA09g055600.3C/BraA07g019650.3C/BraA04g010460.3C/BraA03g042430.3C/BraA02g013600.3C/BraA05g006260.3C/BraA08g029130.3C/BraA03g033650.3C/BraA04g011130.3C/BraA07g038010.3C/BraA07g035330.3C/BraA02g006550.3C/BraA03g031420.3C/BraA02g007310.3C/BraA03g019180.3C/BraA04g015630.3C/BraA08g032410.3C/BraA02g024490.3C/BraA03g012880.3C/BraA04g001190.3C/BraA04g0…	12	BraA06g019700.3C/BraA06g003460.3C/BraA05g005200.3C/BraA01g017270.3C/BraA04g031460.3C/BraA08g032260.3C/BraA09g032750.3C/BraA09g048970.3C/BraA02g015010.3C/BraA02g020240.3C/BraA08g031390.3C/BraA01g017670.3C
brp04712	Circadian rhythm - plant	12/576	60/6998	0.00307668	0.0227674	BraA10g000820.3C/BraA08g035740.3C/BraA05g029990.3C/BraA05g001450.3C/BraA03g005990.3C/BraA01g035070.3C/BraA03g024140.3C/BraA03g038010.3C/BraA10g024990.3C/BraA02g005190.3C/BraA10g026880.3C/BraA02g043680.3C	BraA10g000820.3C/BraA08g035740.3C/BraA05g029990.3C/BraA05g001450.3C/BraA03g005990.3C/BraA01g035070.3C/BraA03g024140.3C/BraA03g038010.3C/BraA10g024990.3C/BraA02g005190.3C/BraA10g026880.3C/BraA02g043680.3C	brp:103844616/brp:103836661/brp:103869673/brp:103866477/brp:103856040/brp:103839184/brp:103858211/brp:103859717/brp:103846527/brp:103846527/brp:103846737/brp:103855006	12	12	BraA10g000820.3C/BraA08g035740.3C/BraA05g029990.3C/BraA05g001450.3C/BraA03g005990.3C/BraA01g035070.3C/BraA03g024140.3C/BraA03g038010.3C/BraA10g024990.3C/BraA02g005190.3C/BraA10g026880.3C/BraA02g043680.3C	0
brp00910	Nitrogen metabolism	11/576	57/6998	0.00600091	0.0416313	BraA06g021550.3C/BraA09g043790.3C/BraA04g010460.3C/BraA02g006550.3C/BraA02g002350.3C/BraA04g029120.3C/BraA07g040960.3C/BraA07g026900.3C/BraA02g024390.3C/BraA04g022180.3C/BraA09g010360.3C	BraA06g021550.3C/BraA09g043790.3C/BraA04g010460.3C/BraA02g006550.3C/BraA02g002350.3C/BraA04g029120.3C/BraA07g040960.3C/BraA07g026900.3C/BraA02g024390.3C/BraA04g022180.3C/BraA09g010360.3C	brp:103848073/brp:103841201/brp:103863734/brp:103851053/brp:103850656/brp:103865867/brp:103832206/brp:103830551/brp:103853097/brp:103865089/brp:103848008	11	10	BraA06g021550.3C/BraA09g043790.3C/BraA04g010460.3C/BraA02g006550.3C/BraA04g029120.3C/BraA07g040960.3C/BraA07g026900.3C/BraA02g024390.3C/BraA04g022180.3C/BraA09g010360.3C	1	BraA02g002350.3C
brp00906	Carotenoid biosynthesis	8/576	37/6998	0.00911738	0.0595311	BraA01g016430.3C/BraA04g020810.3C/BraA09g021180.3C/BraA09g065400.3C/BraA09g009220.3C/BraA01g010560.3C/BraA06g002000.3C/BraA05g017770.3C	BraA01g016430.3C/BraA04g020810.3C/BraA09g021180.3C/BraA09g065400.3C/BraA09g009220.3C/BraA01g010560.3C/BraA06g002000.3C/BraA05g017770.3C	brp:103863442/brp:103849374/brp:103839129/brp:103843711/brp:103837729/brp:103857159/brp:103871211/brp:103868505	8	7	BraA01g016430.3C/BraA04g020810.3C/BraA09g065400.3C/BraA09g009220.3C/BraA01g010560.3C/BraA06g002000.3C/BraA05g017770.3C	1	BraA09g021180.3C
brp01200	Carbon metabolism	48/576	420/6998	0.0113059	0.0697197	BraA05g034040.3C/BraA08g007700.3C/BraA08g000180.3C/BraA04g017820.3C/BraA09g055600.3C/BraA08g015510.3C/BraA08g029130.3C/BraA03g033650.3C/BraA07g038010.3C/BraA05g004120.3C/BraA09g006180.3C/BraA01g017270.3C/BraA03g059190.3C/BraA04g020930.3C/BraA07g035330.3C/BraA06g016090.3C/BraA03g046280.3C/BraA09g053780.3C/BraA03g048220.3C/BraA01g021200.3C/BraA04g015630.3C/BraA02g002350.3C/BraA08g032410.3C/BraA04g0…	BraA05g034040.3C/BraA08g007700.3C/BraA08g000180.3C/BraA04g017820.3C/BraA09g055600.3C/BraA08g015510.3C/BraA08g029130.3C/BraA03g033650.3C/BraA07g038010.3C/BraA05g004120.3C/BraA09g006180.3C/BraA01g017270.3C/BraA03g059190.3C/BraA04g020930.3C/BraA07g035330.3C/BraA06g016090.3C/BraA03g046280.3C/BraA09g053780.3C/BraA03g048220.3C/BraA01g021200.3C/BraA04g015630.3C/BraA02g002350.3C/BraA08g032410.3C/BraA04g0…	brp:103870196/brp:103833575/brp:103832545/brp:103864532/brp:103842537/brp:103862389/brp:103835943/brp:103859270/brp:103831877/brp:103866772/brp:103837056/brp:103866289/brp:103862389/brp:103864956/brp:103831592/brp:103872849/brp:103860785/brp:103842267/brp:103860985/brp:103870831/brp:103864267/brp:103850656/brp:103836310/brp:103866104/brp:103853105/brp:103840164/brp:103841749/brp:103856808/brp:103…	48	35	BraA05g034040.3C/BraA08g007700.3C/BraA08g000180.3C/BraA04g017820.3C/BraA09g055600.3C/BraA08g015510.3C/BraA08g029130.3C/BraA03g033650.3C/BraA07g038010.3C/BraA05g004120.3C/BraA03g059190.3C/BraA07g035330.3C/BraA03g046280.3C/BraA09g053780.3C/BraA03g048220.3C/BraA01g021200.3C/BraA04g015630.3C/BraA08g032410.3C/BraA02g024490.3C/BraA03g012880.3C/BraA06g031780.3C/BraA04g001190.3C/BraA04g025990.3C/BraA03g0…	13	BraA09g006180.3C/BraA01g017270.3C/BraA04g020930.3C/BraA06g016090.3C/BraA02g002350.3C/BraA04g031460.3C/BraA09g032750.3C/BraA09g048970.3C/BraA02g015010.3C/BraA02g004070.3C/BraA06g029190.3C/BraA02g020240.3C/BraA08g014700.3C
brp00010	Glycolysis / Gluconeogenesis	24/576	181/6998	0.0129698	0.0757708	BraA04g017820.3C/BraA09g055600.3C/BraA07g038010.3C/BraA01g016640.3C/BraA01g017270.3C/BraA01g019340.3C/BraA03g046280.3C/BraA09g053780.3C/BraA01g021200.3C/BraA04g015630.3C/BraA08g032410.3C/BraA02g024490.3C/BraA03g012880.3C/BraA02g015010.3C/BraA04g025990.3C/BraA06g029190.3C/BraA05g008720.3C/BraA05g030400.3C/BraA05g033100.3C/BraA10g006310.3C/BraA01g034770.3C/BraA07g040570.3C/BraA09g055370.3C/BraA06g0…	BraA04g017820.3C/BraA09g055600.3C/BraA07g038010.3C/BraA01g016640.3C/BraA01g017270.3C/BraA01g019340.3C/BraA03g046280.3C/BraA09g053780.3C/BraA01g021200.3C/BraA04g015630.3C/BraA08g032410.3C/BraA02g024490.3C/BraA03g012880.3C/BraA02g015010.3C/BraA04g025990.3C/BraA06g029190.3C/BraA05g008720.3C/BraA05g030400.3C/BraA05g033100.3C/BraA10g006310.3C/BraA01g034770.3C/BraA07g040570.3C/BraA09g055370.3C/BraA06g0…	brp:103864532/brp:103842537/brp:103831877/brp:103863671/brp:103866289/brp:103868260/brp:103860785/brp:103842267/brp:103870831/brp:103864267/brp:103836310/brp:103853105/brp:103856808/brp:103849110/brp:103850273/brp:103874006/brp:103867274/brp:103869727/brp:103870081/brp:103843922/brp:103838909/brp:103832166/brp:103842505/brp:103827942	24	20	BraA04g017820.3C/BraA09g055600.3C/BraA07g038010.3C/BraA01g019340.3C/BraA03g046280.3C/BraA09g053780.3C/BraA01g021200.3C/BraA04g015630.3C/BraA08g032410.3C/BraA02g024490.3C/BraA03g012880.3C/BraA04g025990.3C/BraA05g008720.3C/BraA05g030400.3C/BraA05g033100.3C/BraA10g006310.3C/BraA01g034770.3C/BraA07g040570.3C/BraA09g055370.3C/BraA06g043480.3C	4	BraA01g016640.3C/BraA01g017270.3C/BraA02g015010.3C/BraA06g029190.3C
brp00196	Photosynthesis - antenna proteins	6/576	28/6998	0.0238932	0.132607	BraA09g035160.3C/BraA08g023650.3C/BraA04g024630.3C/BraA05g010700.3C/BraA09g016320.3C/BraA03g018080.3C	BraA09g035160.3C/BraA08g023650.3C/BraA04g024630.3C/BraA05g010700.3C/BraA09g016320.3C/BraA03g018080.3C	brp:103865334/brp:103865334/brp:103865334/brp:103867457/brp:103838443/brp:103857533	6	0		6	BraA09g035160.3C/BraA08g023650.3C/BraA04g024630.3C/BraA05g010700.3C/BraA09g016320.3C/BraA03g018080.3C
brp00130	Ubiquinone and other terpenoid-quinone biosynthesis	10/576	62/6998	0.0287514	0.145647	BraA04g021710.3C/BraA07g005830.3C/BraA05g018190.3C/BraA03g016250.3C/BraA02g044000.3C/BraA09g034520.3C/BraA05g025850.3C/BraA02g014250.3C/BraA07g031570.3C/BraA05g025900.3C	BraA04g021710.3C/BraA07g005830.3C/BraA05g018190.3C/BraA03g016250.3C/BraA02g044000.3C/BraA09g034520.3C/BraA05g025850.3C/BraA02g014250.3C/BraA07g031570.3C/BraA05g025900.3C	brp:103865043/brp:103828469/brp:103868556/brp:103857322/brp:103855040/brp:103840383/brp:103869195/brp:103852000/brp:103831048/brp:103869197	10	8	BraA04g021710.3C/BraA05g018190.3C/BraA03g016250.3C/BraA02g044000.3C/BraA05g025850.3C/BraA02g014250.3C/BraA07g031570.3C/BraA05g025900.3C	2	BraA07g005830.3C/BraA09g034520.3C
brp00750	Vitamin B6 metabolism	5/576	22/6998	0.0301792	0.145647	BraA07g037210.3C/BraA02g000220.3C/BraA02g021420.3C/BraA08g029150.3C/BraA04g032160.3C	BraA07g037210.3C/BraA02g000220.3C/BraA02g021420.3C/BraA08g029150.3C/BraA04g032160.3C	brp:103831791/brp:103850418/brp:103852818/brp:103835945/brp:103866285	5	4	BraA07g037210.3C/BraA02g000220.3C/BraA02g021420.3C/BraA08g029150.3C	1	BraA04g032160.3C
brp00909	Sesquiterpenoid and triterpenoid biosynthesis	5/576	22/6998	0.0301792	0.145647	BraA03g063030.3C/BraA06g031370.3C/BraA02g042300.3C/BraA09g006230.3C/BraA10g021620.3C	BraA03g063030.3C/BraA06g031370.3C/BraA02g042300.3C/BraA09g006230.3C/BraA10g021620.3C	brp:103849591/brp:103874257/brp:103854873/brp:103865842/brp:103845828	5	3	BraA02g042300.3C/BraA09g006230.3C/BraA10g021620.3C	2	BraA03g063030.3C/BraA06g031370.3C
brp04016	MAPK signaling pathway - plant	24/576	200/6998	0.0383042	0.177157	BraA03g042600.3C/BraA02g041960.3C/BraA09g022350.3C/BraA08g015510.3C/BraA05g007290.3C/BraA07g039350.3C/BraA03g020140.3C/BraA03g052260.3C/BraA03g059190.3C/BraA06g016090.3C/BraA01g039670.3C/BraA07g037090.3C/BraA03g014680.3C/BraA10g006290.3C/BraA09g022320.3C/BraA04g016970.3C/BraA06g035910.3C/BraA03g003750.3C/BraA09g004550.3C/BraA02g039310.3C/BraA06g032660.3C/BraA01g034240.3C/BraA10g000500.3C/BraA10g0…	BraA03g042600.3C/BraA02g041960.3C/BraA09g022350.3C/BraA08g015510.3C/BraA05g007290.3C/BraA07g039350.3C/BraA03g020140.3C/BraA03g052260.3C/BraA03g059190.3C/BraA06g016090.3C/BraA01g039670.3C/BraA07g037090.3C/BraA03g014680.3C/BraA10g006290.3C/BraA09g022320.3C/BraA04g016970.3C/BraA06g035910.3C/BraA03g003750.3C/BraA09g004550.3C/BraA02g039310.3C/BraA06g032660.3C/BraA01g034240.3C/BraA10g000500.3C/BraA10g0…	brp:103860401/brp:103854787/brp:103839575/brp:103862389/brp:103867115/brp:103852987/brp:103857785/brp:103861528/brp:103862389/brp:103872849/brp:103845976/brp:103831782/brp:103857100/brp:103843924/brp:103839578/brp:103864444/brp:103874915/brp:103855807/brp:103837288/brp:103854509/brp:103874395/brp:103837909/brp:103844651/brp:103845336	24	12	BraA03g042600.3C/BraA09g022350.3C/BraA08g015510.3C/BraA03g052260.3C/BraA03g059190.3C/BraA01g039670.3C/BraA07g037090.3C/BraA09g022320.3C/BraA04g016970.3C/BraA03g003750.3C/BraA09g004550.3C/BraA10g000500.3C	12	BraA02g041960.3C/BraA05g007290.3C/BraA07g039350.3C/BraA03g020140.3C/BraA06g016090.3C/BraA03g014680.3C/BraA10g006290.3C/BraA06g035910.3C/BraA02g039310.3C/BraA06g032660.3C/BraA01g034240.3C/BraA10g016990.3C
brp00260	Glycine, serine and threonine metabolism	14/576	103/6998	0.0419252	0.181181	BraA08g007700.3C/BraA07g019650.3C/BraA02g013600.3C/BraA08g029130.3C/BraA03g033650.3C/BraA04g011130.3C/BraA07g035330.3C/BraA07g028040.3C/BraA08g032410.3C/BraA02g024490.3C/BraA03g020090.3C/BraA08g006110.3C/BraA02g027990.3C/BraA03g053470.3C	BraA08g007700.3C/BraA07g019650.3C/BraA02g013600.3C/BraA08g029130.3C/BraA03g033650.3C/BraA04g011130.3C/BraA07g035330.3C/BraA07g028040.3C/BraA08g032410.3C/BraA02g024490.3C/BraA03g020090.3C/BraA08g006110.3C/BraA02g027990.3C/BraA03g053470.3C	brp:103833575/brp:103850119/brp:103851914/brp:103835943/brp:103859270/brp:103863791/brp:103831592/brp:103830679/brp:103836310/brp:103853105/brp:103857781/brp:103863581/brp:103868133/brp:103861672	14	13	BraA08g007700.3C/BraA07g019650.3C/BraA02g013600.3C/BraA08g029130.3C/BraA03g033650.3C/BraA04g011130.3C/BraA07g035330.3C/BraA07g028040.3C/BraA08g032410.3C/BraA02g024490.3C/BraA08g006110.3C/BraA02g027990.3C/BraA03g053470.3C	1	BraA03g020090.3C
brp00073	Cutin, suberine and wax biosynthesis	7/576	40/6998	0.0424389	0.181181	BraA05g011450.3C/BraA03g017710.3C/BraA10g000420.3C/BraA10g018910.3C/BraA01g004350.3C/BraA09g066480.3C/BraA03g001630.3C	BraA05g011450.3C/BraA03g017710.3C/BraA10g000420.3C/BraA10g018910.3C/BraA01g004350.3C/BraA09g066480.3C/BraA03g001630.3C	brp:103867540/brp:103857486/brp:103844662/brp:103845537/brp:103844166/brp:103843834/brp:103855577	7	5	BraA05g011450.3C/BraA03g017710.3C/BraA10g018910.3C/BraA01g004350.3C/BraA09g066480.3C	2	BraA10g000420.3C/BraA03g001630.3C
brp00230	Purine metabolism	16/576	126/6998	0.0531125	0.218352	BraA09g010100.3C/BraA09g048130.3C/BraA03g042630.3C/BraA06g037880.3C/BraA03g030260.3C/BraA05g033020.3C/BraA03g050250.3C/BraA06g010360.3C/BraA03g040590.3C/BraA07g025620.3C/BraA06g043580.3C/BraA09g032750.3C/BraA07g022930.3C/BraA03g061240.3C/BraA03g012450.3C/BraA08g010990.3C	BraA09g010100.3C/BraA09g048130.3C/BraA03g042630.3C/BraA06g037880.3C/BraA03g030260.3C/BraA05g033020.3C/BraA03g050250.3C/BraA06g010360.3C/BraA03g040590.3C/BraA07g025620.3C/BraA06g043580.3C/BraA09g032750.3C/BraA07g022930.3C/BraA03g061240.3C/BraA03g012450.3C/BraA08g010990.3C	brp:103847966/brp:103841660/brp:103860404/brp:103875249/brp:103858887/brp:103870072/brp:103861312/brp:103872118/brp:103859979/brp:103830416/brp:103827954/brp:103840164/brp:103830108/brp:103862607/brp:103867396/brp:103833477	16	10	BraA09g010100.3C/BraA03g042630.3C/BraA06g037880.3C/BraA03g050250.3C/BraA06g010360.3C/BraA03g040590.3C/BraA07g025620.3C/BraA06g043580.3C/BraA03g061240.3C/BraA08g010990.3C	6	BraA09g048130.3C/BraA03g030260.3C/BraA05g033020.3C/BraA09g032750.3C/BraA07g022930.3C/BraA03g012450.3C
brp00261	Monobactam biosynthesis	4/576	20/6998	0.076509	0.296188	BraA05g005200.3C/BraA02g013600.3C/BraA03g040590.3C/BraA06g043580.3C	BraA05g005200.3C/BraA02g013600.3C/BraA03g040590.3C/BraA06g043580.3C	brp:103866894/brp:103851914/brp:103859979/brp:103827954	4	3	BraA02g013600.3C/BraA03g040590.3C/BraA06g043580.3C	1	BraA05g005200.3C
brp00520	Amino sugar and nucleotide sugar metabolism	22/576	195/6998	0.0793013	0.296188	BraA03g022840.3C/BraA03g022850.3C/BraA01g011050.3C/BraA02g044660.3C/BraA03g057640.3C/BraA04g030200.3C/BraA03g022860.3C/BraA07g041660.3C/BraA05g003680.3C/BraA03g030840.3C/BraA04g027290.3C/BraA08g013590.3C/BraA02g045750.3C/BraA07g028050.3C/BraA06g012830.3C/BraA05g009820.3C/BraA09g052110.3C/BraA03g018400.3C/BraA10g024590.3C/BraA10g006310.3C/BraA06g044440.3C/BraA03g055960.3C	BraA03g022840.3C/BraA03g022850.3C/BraA01g011050.3C/BraA02g044660.3C/BraA03g057640.3C/BraA04g030200.3C/BraA03g022860.3C/BraA07g041660.3C/BraA05g003680.3C/BraA03g030840.3C/BraA04g027290.3C/BraA08g013590.3C/BraA02g045750.3C/BraA07g028050.3C/BraA06g012830.3C/BraA05g009820.3C/BraA09g052110.3C/BraA03g018400.3C/BraA10g024590.3C/BraA10g006310.3C/BraA06g044440.3C/BraA03g055960.3C	brp:103858078/brp:103858079/brp:103857749/brp:103855248/brp:103862211/brp:103866088/brp:103858080/brp:103832335/brp:103866727/brp:103858948/brp:103865678/brp:103834131/brp:103855348/brp:103830680/brp:103872486/brp:103867366/brp:103862773/brp:103867366/brp:103846481/brp:103843922/brp:103828058/brp:103861976	22	13	BraA03g022840.3C/BraA03g022850.3C/BraA01g011050.3C/BraA03g057640.3C/BraA04g030200.3C/BraA03g022860.3C/BraA07g041660.3C/BraA05g003680.3C/BraA03g030840.3C/BraA09g052110.3C/BraA03g018400.3C/BraA10g006310.3C/BraA06g044440.3C	9	BraA02g044660.3C/BraA04g027290.3C/BraA08g013590.3C/BraA02g045750.3C/BraA07g028050.3C/BraA06g012830.3C/BraA05g009820.3C/BraA10g024590.3C/BraA03g055960.3C
brp00360	Phenylalanine metabolism	7/576	46/6998	0.0800508	0.296188	BraA05g008320.3C/BraA07g000490.3C/BraA09g044270.3C/BraA04g026260.3C/BraA02g027990.3C/BraA05g036420.3C/BraA02g014250.3C	BraA05g008320.3C/BraA07g000490.3C/BraA09g044270.3C/BraA04g026260.3C/BraA02g027990.3C/BraA05g036420.3C/BraA02g014250.3C	brp:103867229/brp:103828183/brp:103841251/brp:103865574/brp:103868133/brp:103870475/brp:103852000	7	7	BraA05g008320.3C/BraA07g000490.3C/BraA09g044270.3C/BraA04g026260.3C/BraA02g027990.3C/BraA05g036420.3C/BraA02g014250.3C	0
brp00450	Selenocompound metabolism	5/576	30/6998	0.0955216	0.342029	BraA01g006060.3C/BraA03g031420.3C/BraA02g007310.3C/BraA03g040590.3C/BraA06g043580.3C	BraA01g006060.3C/BraA03g031420.3C/BraA02g007310.3C/BraA03g040590.3C/BraA06g043580.3C	brp:103837805/brp:103859011/brp:103851137/brp:103859979/brp:103827954	5	5	BraA01g006060.3C/BraA03g031420.3C/BraA02g007310.3C/BraA03g040590.3C/BraA06g043580.3C	0
brp00052	Galactose metabolism	9/576	69/6998	0.111158	0.38558	BraA02g008780.3C/BraA10g020320.3C/BraA09g048100.3C/BraA03g012880.3C/BraA06g000740.3C/BraA08g000400.3C/BraA09g018570.3C/BraA10g006310.3C/BraA01g034770.3C	BraA02g008780.3C/BraA10g020320.3C/BraA09g048100.3C/BraA03g012880.3C/BraA06g000740.3C/BraA08g000400.3C/BraA09g018570.3C/BraA10g006310.3C/BraA01g034770.3C	brp:103851337/brp:103845694/brp:103841656/brp:103856808/brp:103871058/brp:103832560/brp:103838671/brp:103843922/brp:103838909	9	5	BraA03g012880.3C/BraA06g000740.3C/BraA09g018570.3C/BraA10g006310.3C/BraA01g034770.3C	4	BraA02g008780.3C/BraA10g020320.3C/BraA09g048100.3C/BraA08g000400.3C
brp00740	Riboflavin metabolism	4/576	23/6998	0.115438	0.388293	BraA01g034870.3C/BraA04g015110.3C/BraA05g029790.3C/BraA08g030080.3C	BraA01g034870.3C/BraA04g015110.3C/BraA05g029790.3C/BraA08g030080.3C	brp:103839022/brp:103858114/brp:103869651/brp:103836056	4	3	BraA01g034870.3C/BraA05g029790.3C/BraA08g030080.3C	1	BraA04g015110.3C
brp00330	Arginine and proline metabolism	10/576	80/6998	0.119446	0.389956	BraA05g006260.3C/BraA10g023650.3C/BraA05g039110.3C/BraA01g029270.3C/BraA09g046430.3C/BraA04g030630.3C/BraA05g003320.3C/BraA03g005860.3C/BraA01g044340.3C/BraA10g024380.3C	BraA05g006260.3C/BraA10g023650.3C/BraA05g039110.3C/BraA01g029270.3C/BraA09g046430.3C/BraA04g030630.3C/BraA05g003320.3C/BraA03g005860.3C/BraA01g044340.3C/BraA10g024380.3C	brp:103867010/brp:103846371/brp:103854470/brp:103864782/brp:103841472/brp:103866035/brp:103866687/brp:103856027/brp:103843101/brp:103846455	10	7	BraA05g006260.3C/BraA10g023650.3C/BraA09g046430.3C/BraA04g030630.3C/BraA05g003320.3C/BraA01g044340.3C/BraA10g024380.3C	3	BraA05g039110.3C/BraA01g029270.3C/BraA03g005860.3C
brp00592	alpha-Linolenic acid metabolism	8/576	62/6998	0.134394	0.42622	BraA05g040640.3C/BraA07g030990.3C/BraA07g028600.3C/BraA08g006760.3C/BraA01g041760.3C/BraA02g016000.3C/BraA07g040570.3C/BraA07g031000.3C	BraA05g040640.3C/BraA07g030990.3C/BraA07g028600.3C/BraA08g006760.3C/BraA01g041760.3C/BraA02g016000.3C/BraA07g040570.3C/BraA07g031000.3C	brp:103870978/brp:103830997/brp:103830737/brp:103859168/brp:103849627/brp:103852169/brp:103832166/brp:103830995	8	7	BraA05g040640.3C/BraA07g030990.3C/BraA08g006760.3C/BraA01g041760.3C/BraA02g016000.3C/BraA07g040570.3C/BraA07g031000.3C	1	BraA07g028600.3C
brp04146	Peroxisome	15/576	135/6998	0.142625	0.43976	BraA08g015510.3C/BraA03g009410.3C/BraA06g001720.3C/BraA03g059190.3C/BraA06g016090.3C/BraA03g048220.3C/BraA09g062610.3C/BraA03g040860.3C/BraA10g018910.3C/BraA01g004350.3C/BraA10g006220.3C/BraA08g014920.3C/BraA10g021990.3C/BraA05g009040.3C/BraA10g001620.3C	BraA08g015510.3C/BraA03g009410.3C/BraA06g001720.3C/BraA03g059190.3C/BraA06g016090.3C/BraA03g048220.3C/BraA09g062610.3C/BraA03g040860.3C/BraA10g018910.3C/BraA01g004350.3C/BraA10g006220.3C/BraA08g014920.3C/BraA10g021990.3C/BraA05g009040.3C/BraA10g001620.3C	brp:103862389/brp:103856418/brp:103871177/brp:103862389/brp:103872849/brp:103860985/brp:103843378/brp:103860006/brp:103845537/brp:103844166/brp:103847218/brp:103834242/brp:103845867/brp:103860297/brp:103843715	15	10	BraA08g015510.3C/BraA03g009410.3C/BraA06g001720.3C/BraA03g059190.3C/BraA03g048220.3C/BraA09g062610.3C/BraA03g040860.3C/BraA10g018910.3C/BraA01g004350.3C/BraA10g021990.3C	5	BraA06g016090.3C/BraA10g006220.3C/BraA08g014920.3C/BraA05g009040.3C/BraA10g001620.3C
brp00410	beta-Alanine metabolism	8/576	64/6998	0.153076	0.459228	BraA02g035300.3C/BraA04g020930.3C/BraA08g014700.3C/BraA09g008240.3C/BraA04g030630.3C/BraA05g003320.3C/BraA03g005860.3C/BraA02g027990.3C	BraA02g035300.3C/BraA04g020930.3C/BraA08g014700.3C/BraA09g008240.3C/BraA04g030630.3C/BraA05g003320.3C/BraA03g005860.3C/BraA02g027990.3C	brp:103854027/brp:103864956/brp:103834215/brp:103837528/brp:103866035/brp:103866687/brp:103856027/brp:103868133	8	5	BraA02g035300.3C/BraA09g008240.3C/BraA04g030630.3C/BraA05g003320.3C/BraA02g027990.3C	3	BraA04g020930.3C/BraA08g014700.3C/BraA03g005860.3C
brp00591	Linoleic acid metabolism	3/576	17/6998	0.159552	0.466061	BraA07g030990.3C/BraA02g016000.3C/BraA07g031000.3C	BraA07g030990.3C/BraA02g016000.3C/BraA07g031000.3C	brp:103830997/brp:103852169/brp:103830995	3	3	BraA07g030990.3C/BraA02g016000.3C/BraA07g031000.3C	0
brp00350	Tyrosine metabolism	7/576	56/6998	0.174267	0.488583	BraA07g000490.3C/BraA09g023530.3C/BraA02g027990.3C/BraA07g040570.3C/BraA09g055370.3C/BraA02g014250.3C/BraA06g043480.3C	BraA07g000490.3C/BraA09g023530.3C/BraA02g027990.3C/BraA07g040570.3C/BraA09g055370.3C/BraA02g014250.3C/BraA06g043480.3C	brp:103828183/brp:103839444/brp:103868133/brp:103832166/brp:103842505/brp:103852000/brp:103827942	7	7	BraA07g000490.3C/BraA09g023530.3C/BraA02g027990.3C/BraA07g040570.3C/BraA09g055370.3C/BraA02g014250.3C/BraA06g043480.3C	0
brp00053	Ascorbate and aldarate metabolism	10/576	87/6998	0.176342	0.488583	BraA08g019700.3C/BraA01g017580.3C/BraA07g001030.3C/BraA10g019590.3C/BraA03g053380.3C/BraA02g009330.3C/BraA10g019570.3C/BraA02g012730.3C/BraA10g024590.3C/BraA09g043930.3C	BraA08g019700.3C/BraA01g017580.3C/BraA07g001030.3C/BraA10g019590.3C/BraA03g053380.3C/BraA02g009330.3C/BraA10g019570.3C/BraA02g012730.3C/BraA10g024590.3C/BraA09g043930.3C	brp:103834830/brp:103866673/brp:103828278/brp:103845612/brp:103861660/brp:103849284/brp:103845610/brp:103851813/brp:103846481/brp:103841218	10	8	BraA08g019700.3C/BraA01g017580.3C/BraA10g019590.3C/BraA03g053380.3C/BraA02g009330.3C/BraA10g019570.3C/BraA02g012730.3C/BraA09g043930.3C	2	BraA07g001030.3C/BraA10g024590.3C
brp00945	Stilbenoid, diarylheptanoid and gingerol biosynthesis	3/576	18/6998	0.180468	0.488583	BraA03g058580.3C/BraA04g021710.3C/BraA03g016250.3C	BraA03g058580.3C/BraA04g021710.3C/BraA03g016250.3C	brp:103862317/brp:103865043/brp:103857322	3	3	BraA03g058580.3C/BraA04g021710.3C/BraA03g016250.3C	0
brp00670	One carbon pool by folate	4/576	30/6998	0.230487	0.609144	BraA08g007700.3C/BraA05g004120.3C/BraA03g012450.3C/BraA08g006110.3C	BraA08g007700.3C/BraA05g004120.3C/BraA03g012450.3C/BraA08g006110.3C	brp:103833575/brp:103866772/brp:103867396/brp:103863581	4	3	BraA08g007700.3C/BraA05g004120.3C/BraA08g006110.3C	1	BraA03g012450.3C
brp00630	Glyoxylate and dicarboxylate metabolism	12/576	120/6998	0.282523	0.71247	BraA08g007700.3C/BraA08g015510.3C/BraA04g010460.3C/BraA03g059190.3C/BraA07g035330.3C/BraA06g016090.3C/BraA02g006550.3C/BraA03g048220.3C/BraA04g029120.3C/BraA09g048970.3C/BraA05g030400.3C/BraA08g006110.3C	BraA08g007700.3C/BraA08g015510.3C/BraA04g010460.3C/BraA03g059190.3C/BraA07g035330.3C/BraA06g016090.3C/BraA02g006550.3C/BraA03g048220.3C/BraA04g029120.3C/BraA09g048970.3C/BraA05g030400.3C/BraA08g006110.3C	brp:103833575/brp:103862389/brp:103863734/brp:103862389/brp:103831592/brp:103872849/brp:103851053/brp:103860985/brp:103865867/brp:103841749/brp:103869727/brp:103863581	12	10	BraA08g007700.3C/BraA08g015510.3C/BraA04g010460.3C/BraA03g059190.3C/BraA07g035330.3C/BraA02g006550.3C/BraA03g048220.3C/BraA04g029120.3C/BraA05g030400.3C/BraA08g006110.3C	2	BraA06g016090.3C/BraA09g048970.3C
brp00430	Taurine and hypotaurine metabolism	2/576	13/6998	0.290892	0.71247	BraA02g035300.3C/BraA03g054990.3C	BraA02g035300.3C/BraA03g054990.3C	brp:103854027/brp:103861882	2	2	BraA02g035300.3C/BraA03g054990.3C	0
brp00290	Valine, leucine and isoleucine biosynthesis	4/576	34/6998	0.305457	0.71247	BraA06g003460.3C/BraA03g033650.3C/BraA02g005320.3C/BraA08g032260.3C	BraA06g003460.3C/BraA03g033650.3C/BraA02g005320.3C/BraA08g032260.3C	brp:103871365/brp:103859270/brp:103850918/brp:103868121	4	2	BraA03g033650.3C/BraA02g005320.3C	2	BraA06g003460.3C/BraA08g032260.3C
brp00062	Fatty acid elongation	5/576	45/6998	0.310653	0.71247	BraA10g027410.3C/BraA09g056620.3C/BraA09g022650.3C/BraA02g026460.3C/BraA06g041190.3C	BraA10g027410.3C/BraA09g056620.3C/BraA09g022650.3C/BraA02g026460.3C/BraA06g041190.3C	brp:103846802/brp:103842643/brp:103827656/brp:103853313/brp:103827656	5	3	BraA09g056620.3C/BraA09g022650.3C/BraA06g041190.3C	2	BraA10g027410.3C/BraA02g026460.3C
brp00250	Alanine, aspartate and glutamate metabolism	8/576	78/6998	0.311245	0.71247	BraA06g019700.3C/BraA02g035300.3C/BraA04g010460.3C/BraA07g035330.3C/BraA02g025290.3C/BraA02g006550.3C/BraA02g002350.3C/BraA03g020090.3C	BraA06g019700.3C/BraA02g035300.3C/BraA04g010460.3C/BraA07g035330.3C/BraA02g025290.3C/BraA02g006550.3C/BraA02g002350.3C/BraA03g020090.3C	brp:103873256/brp:103854027/brp:103863734/brp:103831592/brp:103832421/brp:103851053/brp:103850656/brp:103857781	8	4	BraA02g035300.3C/BraA04g010460.3C/BraA07g035330.3C/BraA02g006550.3C	4	BraA06g019700.3C/BraA02g025290.3C/BraA02g002350.3C/BraA03g020090.3C
brp00620	Pyruvate metabolism	14/576	146/6998	0.314411	0.71247	BraA07g021800.3C/BraA04g014130.3C/BraA01g019340.3C/BraA08g007750.3C/BraA03g046280.3C/BraA01g021200.3C/BraA02g015010.3C/BraA02g004070.3C/BraA06g029190.3C/BraA05g030400.3C/BraA05g033100.3C/BraA07g040570.3C/BraA09g055370.3C/BraA06g043480.3C	BraA07g021800.3C/BraA04g014130.3C/BraA01g019340.3C/BraA08g007750.3C/BraA03g046280.3C/BraA01g021200.3C/BraA02g015010.3C/BraA02g004070.3C/BraA06g029190.3C/BraA05g030400.3C/BraA05g033100.3C/BraA07g040570.3C/BraA09g055370.3C/BraA06g043480.3C	brp:103829987/brp:103864103/brp:103868260/brp:103833578/brp:103860785/brp:103870831/brp:103849110/brp:103850789/brp:103874006/brp:103869727/brp:103870081/brp:103832166/brp:103842505/brp:103827942	14	11	BraA07g021800.3C/BraA04g014130.3C/BraA01g019340.3C/BraA08g007750.3C/BraA03g046280.3C/BraA01g021200.3C/BraA05g030400.3C/BraA05g033100.3C/BraA07g040570.3C/BraA09g055370.3C/BraA06g043480.3C	3	BraA02g015010.3C/BraA02g004070.3C/BraA06g029190.3C
brp00300	Lysine biosynthesis	3/576	24/6998	0.316159	0.71247	BraA03g042430.3C/BraA05g005200.3C/BraA02g013600.3C	BraA03g042430.3C/BraA05g005200.3C/BraA02g013600.3C	brp:103861095/brp:103866894/brp:103851914	3	2	BraA03g042430.3C/BraA02g013600.3C	1	BraA05g005200.3C
brp00565	Ether lipid metabolism	4/576	35/6998	0.324658	0.71247	BraA09g026730.3C/BraA06g000720.3C/BraA01g042490.3C/BraA03g040130.3C	BraA09g026730.3C/BraA06g000720.3C/BraA01g042490.3C/BraA03g040130.3C	brp:103828818/brp:103871055/brp:103849909/brp:103859939	4	2	BraA06g000720.3C/BraA01g042490.3C	2	BraA09g026730.3C/BraA03g040130.3C
brp04130	SNARE interactions in vesicular transport	6/576	57/6998	0.327351	0.71247	BraA08g017210.3C/BraA04g006990.3C/BraA05g035120.3C/BraA09g003760.3C/BraA01g029800.3C/BraA03g034970.3C	BraA08g017210.3C/BraA04g006990.3C/BraA05g035120.3C/BraA09g003760.3C/BraA01g029800.3C/BraA03g034970.3C	brp:103834573/brp:103863466/brp:103859411/brp:103837204/brp:103831757/brp:103859411	6	0		6	BraA08g017210.3C/BraA04g006990.3C/BraA05g035120.3C/BraA09g003760.3C/BraA01g029800.3C/BraA03g034970.3C
brp00051	Fructose and mannose metabolism	9/576	93/6998	0.35678	0.761589	BraA09g055600.3C/BraA01g017270.3C/BraA02g045750.3C/BraA04g015630.3C/BraA07g028050.3C/BraA03g012880.3C/BraA04g025990.3C/BraA10g006310.3C/BraA03g055960.3C	BraA09g055600.3C/BraA01g017270.3C/BraA02g045750.3C/BraA04g015630.3C/BraA07g028050.3C/BraA03g012880.3C/BraA04g025990.3C/BraA10g006310.3C/BraA03g055960.3C	brp:103842537/brp:103866289/brp:103855348/brp:103864267/brp:103830680/brp:103856808/brp:103850273/brp:103843922/brp:103861976	9	5	BraA09g055600.3C/BraA04g015630.3C/BraA03g012880.3C/BraA04g025990.3C/BraA10g006310.3C	4	BraA01g017270.3C/BraA02g045750.3C/BraA07g028050.3C/BraA03g055960.3C
brp00400	Phenylalanine, tyrosine and tryptophan biosynthesis	7/576	71/6998	0.367246	0.769138	BraA07g019650.3C/BraA04g011130.3C/BraA03g041700.3C/BraA06g036510.3C/BraA08g031390.3C/BraA03g053470.3C/BraA02g014250.3C	BraA07g019650.3C/BraA04g011130.3C/BraA03g041700.3C/BraA06g036510.3C/BraA08g031390.3C/BraA03g053470.3C/BraA02g014250.3C	brp:103850119/brp:103863791/brp:103860298/brp:103875095/brp:103836212/brp:103861672/brp:103852000	7	6	BraA07g019650.3C/BraA04g011130.3C/BraA03g041700.3C/BraA06g036510.3C/BraA03g053470.3C/BraA02g014250.3C	1	BraA08g031390.3C
brp00710	Carbon fixation in photosynthetic organisms	11/576	118/6998	0.378977	0.776883	BraA09g055600.3C/BraA01g017270.3C/BraA07g035330.3C/BraA03g046280.3C/BraA01g021200.3C/BraA04g015630.3C/BraA04g025990.3C/BraA02g004070.3C/BraA06g029190.3C/BraA02g020240.3C/BraA05g040340.3C	BraA09g055600.3C/BraA01g017270.3C/BraA07g035330.3C/BraA03g046280.3C/BraA01g021200.3C/BraA04g015630.3C/BraA04g025990.3C/BraA02g004070.3C/BraA06g029190.3C/BraA02g020240.3C/BraA05g040340.3C	brp:103842537/brp:103866289/brp:103831592/brp:103860785/brp:103870831/brp:103864267/brp:103850273/brp:103850789/brp:103874006/brp:103852702/brp:103849145	11	7	BraA09g055600.3C/BraA07g035330.3C/BraA03g046280.3C/BraA01g021200.3C/BraA04g015630.3C/BraA04g025990.3C/BraA05g040340.3C	4	BraA01g017270.3C/BraA02g004070.3C/BraA06g029190.3C/BraA02g020240.3C
brp04626	Plant-pathogen interaction	25/576	283/6998	0.384942	0.776883	BraA03g042600.3C/BraA03g020140.3C/BraA03g052260.3C/BraA04g019070.3C/BraA09g056620.3C/BraA01g028180.3C/BraA07g022920.3C/BraA01g024750.3C/BraA03g049310.3C/BraA09g048110.3C/BraA09g009710.3C/BraA07g027310.3C/BraA05g002200.3C/BraA03g022660.3C/BraA03g013140.3C/BraA09g019200.3C/BraA06g035910.3C/BraA03g039380.3C/BraA02g013110.3C/BraA09g004550.3C/BraA02g039310.3C/BraA09g010840.3C/BraA07g037670.3C/BraA07g0…	BraA03g042600.3C/BraA03g020140.3C/BraA03g052260.3C/BraA04g019070.3C/BraA09g056620.3C/BraA01g028180.3C/BraA07g022920.3C/BraA01g024750.3C/BraA03g049310.3C/BraA09g048110.3C/BraA09g009710.3C/BraA07g027310.3C/BraA05g002200.3C/BraA03g022660.3C/BraA03g013140.3C/BraA09g019200.3C/BraA06g035910.3C/BraA03g039380.3C/BraA02g013110.3C/BraA09g004550.3C/BraA02g039310.3C/BraA09g010840.3C/BraA07g037670.3C/BraA07g0…	brp:103860401/brp:103857785/brp:103861528/brp:103864701/brp:103842643/brp:103829776/brp:103830107/brp:103874154/brp:103861199/brp:103841658/brp:103837675/brp:103830603/brp:103866555/brp:103858062/brp:103856958/brp:103838742/brp:103874915/brp:103859857/brp:103851857/brp:103837288/brp:103854509/brp:103837798/brp:103831838/brp:103829620/brp:103836180	25	12	BraA03g042600.3C/BraA03g052260.3C/BraA09g056620.3C/BraA01g028180.3C/BraA01g024750.3C/BraA05g002200.3C/BraA03g022660.3C/BraA03g013140.3C/BraA02g013110.3C/BraA09g004550.3C/BraA09g010840.3C/BraA07g037670.3C	13	BraA03g020140.3C/BraA04g019070.3C/BraA07g022920.3C/BraA03g049310.3C/BraA09g048110.3C/BraA09g009710.3C/BraA07g027310.3C/BraA09g019200.3C/BraA06g035910.3C/BraA03g039380.3C/BraA02g039310.3C/BraA07g017690.3C/BraA08g031130.3C
brp02010	ABC transporters	8/576	85/6998	0.400533	0.793914	BraA06g004620.3C/BraA04g007060.3C/BraA06g011260.3C/BraA06g011580.3C/BraA07g025030.3C/BraA07g025410.3C/BraA06g011250.3C/BraA03g022040.3C	BraA06g004620.3C/BraA04g007060.3C/BraA06g011260.3C/BraA06g011580.3C/BraA07g025030.3C/BraA07g025410.3C/BraA06g011250.3C/BraA03g022040.3C	brp:103871477/brp:103863472/brp:103872310/brp:103872346/brp:103830345/brp:103830393/brp:103872309/brp:103857992	8	2	BraA06g004620.3C/BraA06g011580.3C	6	BraA04g007060.3C/BraA06g011260.3C/BraA07g025030.3C/BraA07g025410.3C/BraA06g011250.3C/BraA03g022040.3C
brp00760	Nicotinate and nicotinamide metabolism	3/576	29/6998	0.431357	0.825809	BraA03g009410.3C/BraA09g054250.3C/BraA08g010990.3C	BraA03g009410.3C/BraA09g054250.3C/BraA08g010990.3C	brp:103856418/brp:103842415/brp:103833477	3	3	BraA03g009410.3C/BraA09g054250.3C/BraA08g010990.3C	0
brp00280	Valine, leucine and isoleucine degradation	7/576	76/6998	0.436517	0.825809	BraA06g003460.3C/BraA04g020930.3C/BraA08g000670.3C/BraA06g020990.3C/BraA08g032260.3C/BraA08g014700.3C/BraA03g020090.3C	BraA06g003460.3C/BraA04g020930.3C/BraA08g000670.3C/BraA06g020990.3C/BraA08g032260.3C/BraA08g014700.3C/BraA03g020090.3C	brp:103871365/brp:103864956/brp:103832583/brp:103873424/brp:103868121/brp:103834215/brp:103857781	7	0		7	BraA06g003460.3C/BraA04g020930.3C/BraA08g000670.3C/BraA06g020990.3C/BraA08g032260.3C/BraA08g014700.3C/BraA03g020090.3C
brp00908	Zeatin biosynthesis	4/576	41/6998	0.439776	0.825809	BraA08g026870.3C/BraA10g028630.3C/BraA10g028620.3C/BraA04g000310.3C	BraA08g026870.3C/BraA10g028630.3C/BraA10g028620.3C/BraA04g000310.3C	brp:103835704/brp:103846929/brp:103846928/brp:103862713	4	2	BraA08g026870.3C/BraA04g000310.3C	2	BraA10g028630.3C/BraA10g028620.3C
brp00100	Steroid biosynthesis	5/576	54/6998	0.461263	0.825809	BraA04g024680.3C/BraA02g042300.3C/BraA09g006230.3C/BraA05g041290.3C/BraA09g053390.3C	BraA04g024680.3C/BraA02g042300.3C/BraA09g006230.3C/BraA05g041290.3C/BraA09g053390.3C	brp:103865343/brp:103854873/brp:103865842/brp:103870908/brp:103842220	5	2	BraA02g042300.3C/BraA09g006230.3C	3	BraA04g024680.3C/BraA05g041290.3C/BraA09g053390.3C
brp00640	Propanoate metabolism	5/576	54/6998	0.461263	0.825809	BraA01g019340.3C/BraA04g020930.3C/BraA08g007750.3C/BraA08g000670.3C/BraA08g014700.3C	BraA01g019340.3C/BraA04g020930.3C/BraA08g007750.3C/BraA08g000670.3C/BraA08g014700.3C	brp:103868260/brp:103864956/brp:103833578/brp:103832583/brp:103834215	5	2	BraA01g019340.3C/BraA08g007750.3C	3	BraA04g020930.3C/BraA08g000670.3C/BraA08g014700.3C
brp00770	Pantothenate and CoA biosynthesis	5/576	54/6998	0.461263	0.825809	BraA06g003460.3C/BraA08g032260.3C/BraA09g008240.3C/BraA04g030630.3C/BraA05g003320.3C	BraA06g003460.3C/BraA08g032260.3C/BraA09g008240.3C/BraA04g030630.3C/BraA05g003320.3C	brp:103871365/brp:103868121/brp:103837528/brp:103866035/brp:103866687	5	3	BraA09g008240.3C/BraA04g030630.3C/BraA05g003320.3C	2	BraA06g003460.3C/BraA08g032260.3C
brp00950	Isoquinoline alkaloid biosynthesis	3/576	31/6998	0.475623	0.838002	BraA07g000490.3C/BraA02g027990.3C/BraA02g014250.3C	BraA07g000490.3C/BraA02g027990.3C/BraA02g014250.3C	brp:103828183/brp:103868133/brp:103852000	3	3	BraA07g000490.3C/BraA02g027990.3C/BraA02g014250.3C	0
brp01250	Biosynthesis of nucleotide sugars	13/576	152/6998	0.485295	0.841683	BraA07g001030.3C/BraA03g057640.3C/BraA07g041660.3C/BraA03g030840.3C/BraA02g045750.3C/BraA07g028050.3C/BraA06g012830.3C/BraA09g052110.3C/BraA02g012730.3C/BraA10g024590.3C/BraA10g006310.3C/BraA06g044440.3C/BraA03g055960.3C	BraA07g001030.3C/BraA03g057640.3C/BraA07g041660.3C/BraA03g030840.3C/BraA02g045750.3C/BraA07g028050.3C/BraA06g012830.3C/BraA09g052110.3C/BraA02g012730.3C/BraA10g024590.3C/BraA10g006310.3C/BraA06g044440.3C/BraA03g055960.3C	brp:103828278/brp:103862211/brp:103832335/brp:103858948/brp:103855348/brp:103830680/brp:103872486/brp:103862773/brp:103851813/brp:103846481/brp:103843922/brp:103828058/brp:103861976	13	7	BraA03g057640.3C/BraA07g041660.3C/BraA03g030840.3C/BraA09g052110.3C/BraA02g012730.3C/BraA10g006310.3C/BraA06g044440.3C	6	BraA07g001030.3C/BraA02g045750.3C/BraA07g028050.3C/BraA06g012830.3C/BraA10g024590.3C/BraA03g055960.3C
brp00650	Butanoate metabolism	3/576	33/6998	0.51823	0.874282	BraA02g035300.3C/BraA02g025290.3C/BraA05g030400.3C	BraA02g035300.3C/BraA02g025290.3C/BraA05g030400.3C	brp:103854027/brp:103832421/brp:103869727	3	2	BraA02g035300.3C/BraA05g030400.3C	1	BraA02g025290.3C
brp00904	Diterpenoid biosynthesis	2/576	21/6998	0.525472	0.874282	BraA06g011600.3C/BraA05g012440.3C	BraA06g011600.3C/BraA05g012440.3C	brp:103872350/brp:103867649	2	2	BraA06g011600.3C/BraA05g012440.3C	0
brp00071	Fatty acid degradation	6/576	71/6998	0.535596	0.874282	BraA03g040860.3C/BraA01g041760.3C/BraA05g009040.3C/BraA07g040570.3C/BraA09g055370.3C/BraA06g043480.3C	BraA03g040860.3C/BraA01g041760.3C/BraA05g009040.3C/BraA07g040570.3C/BraA09g055370.3C/BraA06g043480.3C	brp:103860006/brp:103849627/brp:103860297/brp:103832166/brp:103842505/brp:103827942	6	5	BraA03g040860.3C/BraA01g041760.3C/BraA07g040570.3C/BraA09g055370.3C/BraA06g043480.3C	1	BraA05g009040.3C
brp00900	Terpenoid backbone biosynthesis	6/576	71/6998	0.535596	0.874282	BraA10g016660.3C/BraA07g041610.3C/BraA02g011440.3C/BraA01g003910.3C/BraA03g029910.3C/BraA07g040140.3C	BraA10g016660.3C/BraA07g041610.3C/BraA02g011440.3C/BraA01g003910.3C/BraA03g029910.3C/BraA07g040140.3C	brp:103845309/brp:103832329/brp:103851624/brp:103838937/brp:103858848/brp:103832111	6	4	BraA10g016660.3C/BraA07g041610.3C/BraA02g011440.3C/BraA01g003910.3C	2	BraA03g029910.3C/BraA07g040140.3C
brp00040	Pentose and glucuronate interconversions	8/576	102/6998	0.610036	0.969717	BraA03g023660.3C/BraA03g001520.3C/BraA04g003240.3C/BraA02g008390.3C/BraAnng003600.3C/BraA10g024590.3C/BraA03g048130.3C/BraA01g040060.3C	BraA03g023660.3C/BraA03g001520.3C/BraA04g003240.3C/BraA02g008390.3C/BraAnng003600.3C/BraA10g024590.3C/BraA03g048130.3C/BraA01g040060.3C	brp:103858168/brp:103855563/brp:103841655/brp:103851295/brp:103843688/brp:103846481/brp:103860974/brp:103847348	8	3	BraA03g023660.3C/BraA02g008390.3C/BraAnng003600.3C	5	BraA03g001520.3C/BraA04g003240.3C/BraA10g024590.3C/BraA03g048130.3C/BraA01g040060.3C
brp00531	Glycosaminoglycan degradation	1/576	11/6998	0.611534	0.969717	BraA06g035920.3C	BraA06g035920.3C	brp:103874914	1	0		1	BraA06g035920.3C
brp01212	Fatty acid metabolism	8/576	105/6998	0.643102	0.99998	BraA10g027410.3C/BraA08g007750.3C/BraA03g040860.3C/BraA09g022650.3C/BraA01g041760.3C/BraA05g042270.3C/BraA05g009040.3C/BraA06g041190.3C	BraA10g027410.3C/BraA08g007750.3C/BraA03g040860.3C/BraA09g022650.3C/BraA01g041760.3C/BraA05g042270.3C/BraA05g009040.3C/BraA06g041190.3C	brp:103846802/brp:103833578/brp:103860006/brp:103827656/brp:103849627/brp:103855205/brp:103860297/brp:103827656	8	5	BraA08g007750.3C/BraA03g040860.3C/BraA09g022650.3C/BraA01g041760.3C/BraA06g041190.3C	3	BraA10g027410.3C/BraA05g042270.3C/BraA05g009040.3C
brp00562	Inositol phosphate metabolism	8/576	106/6998	0.653764	0.99998	BraA01g000700.3C/BraA09g055030.3C/BraA07g001030.3C/BraA04g016220.3C/BraA01g037430.3C/BraA09g042760.3C/BraA06g013140.3C/BraA02g012730.3C	BraA01g000700.3C/BraA09g055030.3C/BraA07g001030.3C/BraA04g016220.3C/BraA01g037430.3C/BraA09g042760.3C/BraA06g013140.3C/BraA02g012730.3C	brp:103852564/brp:103837906/brp:103828278/brp:103864334/brp:103842218/brp:103841072/brp:103872519/brp:103851813	8	5	BraA01g000700.3C/BraA09g055030.3C/BraA04g016220.3C/BraA01g037430.3C/BraA02g012730.3C	3	BraA07g001030.3C/BraA09g042760.3C/BraA06g013140.3C
brp01240	Biosynthesis of cofactors	27/576	348/6998	0.658377	0.99998	BraA08g019700.3C/BraA01g017580.3C/BraA08g007700.3C/BraA07g037210.3C/BraA02g000220.3C/BraA02g039750.3C/BraA06g003460.3C/BraA03g030260.3C/BraA02g021420.3C/BraA04g015110.3C/BraA07g005830.3C/BraA03g053380.3C/BraA03g019180.3C/BraA06g033080.3C/BraA07g028050.3C/BraA08g029150.3C/BraA08g032260.3C/BraA06g005670.3C/BraA05g042270.3C/BraA09g054250.3C/BraA01g013550.3C/BraA09g062130.3C/BraA08g006110.3C/BraA04g0…	BraA08g019700.3C/BraA01g017580.3C/BraA08g007700.3C/BraA07g037210.3C/BraA02g000220.3C/BraA02g039750.3C/BraA06g003460.3C/BraA03g030260.3C/BraA02g021420.3C/BraA04g015110.3C/BraA07g005830.3C/BraA03g053380.3C/BraA03g019180.3C/BraA06g033080.3C/BraA07g028050.3C/BraA08g029150.3C/BraA08g032260.3C/BraA06g005670.3C/BraA05g042270.3C/BraA09g054250.3C/BraA01g013550.3C/BraA09g062130.3C/BraA08g006110.3C/BraA04g0…	brp:103834830/brp:103866673/brp:103833575/brp:103831791/brp:103850418/brp:103854547/brp:103871365/brp:103858887/brp:103852818/brp:103858114/brp:103828469/brp:103861660/brp:103857642/brp:103842138/brp:103830680/brp:103835945/brp:103868121/brp:103838624/brp:103855205/brp:103842415/brp:103860587/brp:103843327/brp:103863581/brp:103866285/brp:103840383/brp:103864030/brp:103861976	27	12	BraA08g019700.3C/BraA01g017580.3C/BraA08g007700.3C/BraA07g037210.3C/BraA02g000220.3C/BraA02g021420.3C/BraA03g053380.3C/BraA03g019180.3C/BraA08g029150.3C/BraA09g054250.3C/BraA08g006110.3C/BraA04g013440.3C	15	BraA02g039750.3C/BraA06g003460.3C/BraA03g030260.3C/BraA04g015110.3C/BraA07g005830.3C/BraA06g033080.3C/BraA07g028050.3C/BraA08g032260.3C/BraA06g005670.3C/BraA05g042270.3C/BraA01g013550.3C/BraA09g062130.3C/BraA04g032160.3C/BraA09g034520.3C/BraA03g055960.3C
brp00590	Arachidonic acid metabolism	1/576	13/6998	0.672947	0.99998	BraA03g054990.3C	BraA03g054990.3C	brp:103861882	1	1	BraA03g054990.3C	0
brp00220	Arginine biosynthesis	4/576	56/6998	0.688087	0.99998	BraA04g010460.3C/BraA07g035330.3C/BraA02g006550.3C/BraA02g002350.3C	BraA04g010460.3C/BraA07g035330.3C/BraA02g006550.3C/BraA02g002350.3C	brp:103863734/brp:103831592/brp:103851053/brp:103850656	4	3	BraA04g010460.3C/BraA07g035330.3C/BraA02g006550.3C	1	BraA02g002350.3C
brp00860	Porphyrin metabolism	5/576	70/6998	0.693984	0.99998	BraA06g033080.3C/BraA01g019870.3C/BraA06g005670.3C/BraA09g062130.3C/BraA04g013440.3C	BraA06g033080.3C/BraA01g019870.3C/BraA06g005670.3C/BraA09g062130.3C/BraA04g013440.3C	brp:103842138/brp:103869295/brp:103838624/brp:103843327/brp:103864030	5	2	BraA01g019870.3C/BraA04g013440.3C	3	BraA06g033080.3C/BraA06g005670.3C/BraA09g062130.3C
brp04075	Plant hormone signal transduction	32/576	423/6998	0.722733	0.99998	BraA03g042600.3C/BraA01g016530.3C/BraA05g031540.3C/BraA09g022350.3C/BraA05g007290.3C/BraA03g005690.3C/BraA02g004820.3C/BraA07g038660.3C/BraA01g039670.3C/BraA09g002530.3C/BraA06g044690.3C/BraA10g002780.3C/BraA01g036620.3C/BraA02g031580.3C/BraA07g037090.3C/BraA03g014680.3C/BraA10g022010.3C/BraA04g003520.3C/BraA06g013190.3C/BraA06g002290.3C/BraA09g022320.3C/BraA04g016970.3C/BraA03g003750.3C/BraA10g0…	BraA03g042600.3C/BraA01g016530.3C/BraA05g031540.3C/BraA09g022350.3C/BraA05g007290.3C/BraA03g005690.3C/BraA02g004820.3C/BraA07g038660.3C/BraA01g039670.3C/BraA09g002530.3C/BraA06g044690.3C/BraA10g002780.3C/BraA01g036620.3C/BraA02g031580.3C/BraA07g037090.3C/BraA03g014680.3C/BraA10g022010.3C/BraA04g003520.3C/BraA06g013190.3C/BraA06g002290.3C/BraA09g022320.3C/BraA04g016970.3C/BraA03g003750.3C/BraA10g0…	brp:103860401/brp:103863560/brp:103869905/brp:103839575/brp:103867115/brp:103856011/brp:103856013/brp:103831954/brp:103845976/brp:103846673/brp:103828085/brp:103844276/brp:103840684/brp:103827816/brp:103831782/brp:103857100/brp:103845871/brp:103863065/brp:103872642/brp:103871247/brp:103839578/brp:103864444/brp:103855807/brp:103845878/brp:103845879/brp:103856278/brp:103836849/brp:103874395/brp:103…	32	26	BraA03g042600.3C/BraA05g031540.3C/BraA09g022350.3C/BraA03g005690.3C/BraA02g004820.3C/BraA01g039670.3C/BraA09g002530.3C/BraA06g044690.3C/BraA10g002780.3C/BraA01g036620.3C/BraA02g031580.3C/BraA07g037090.3C/BraA10g022010.3C/BraA04g003520.3C/BraA06g013190.3C/BraA06g002290.3C/BraA09g022320.3C/BraA04g016970.3C/BraA03g003750.3C/BraA10g022070.3C/BraA10g022080.3C/BraA03g008270.3C/BraA09g000950.3C/BraA09g0…	6	BraA01g016530.3C/BraA05g007290.3C/BraA07g038660.3C/BraA03g014680.3C/BraA06g032660.3C/BraA10g016990.3C
brp01040	Biosynthesis of unsaturated fatty acids	2/576	32/6998	0.752942	0.99998	BraA10g027410.3C/BraA02g026460.3C	BraA10g027410.3C/BraA02g026460.3C	brp:103846802/brp:103853313	2	0		2	BraA10g027410.3C/BraA02g026460.3C
brp01232	Nucleotide metabolism	8/576	118/6998	0.76639	0.99998	BraA09g048130.3C/BraA06g037880.3C/BraA03g030260.3C/BraA03g050250.3C/BraA06g010360.3C/BraA07g025620.3C/BraA07g022930.3C/BraA08g010990.3C	BraA09g048130.3C/BraA06g037880.3C/BraA03g030260.3C/BraA03g050250.3C/BraA06g010360.3C/BraA07g025620.3C/BraA07g022930.3C/BraA08g010990.3C	brp:103841660/brp:103875249/brp:103858887/brp:103861312/brp:103872118/brp:103830416/brp:103830108/brp:103833477	8	5	BraA06g037880.3C/BraA03g050250.3C/BraA06g010360.3C/BraA07g025620.3C/BraA08g010990.3C	3	BraA09g048130.3C/BraA03g030260.3C/BraA07g022930.3C
brp00510	N-Glycan biosynthesis	4/576	64/6998	0.784009	0.99998	BraA09g009980.3C/BraA03g006330.3C/BraA06g037520.3C/BraA09g035020.3C	BraA09g009980.3C/BraA03g006330.3C/BraA06g037520.3C/BraA09g035020.3C	brp:103837643/brp:103856081/brp:103875208/brp:103840441	4	2	BraA09g009980.3C/BraA06g037520.3C	2	BraA03g006330.3C/BraA09g035020.3C
brp04122	Sulfur relay system	1/576	18/6998	0.787342	0.99998	BraA07g039650.3C	BraA07g039650.3C	brp:103832066	1	1	BraA07g039650.3C	0
brp04144	Endocytosis	17/576	242/6998	0.789194	0.99998	BraA03g035360.3C/BraA10g033140.3C/BraA01g027130.3C/BraA07g003080.3C/BraA06g041780.3C/BraA09g058040.3C/BraA01g038810.3C/BraA09g026730.3C/BraA10g033130.3C/BraA06g000720.3C/BraA01g042490.3C/BraA06g019780.3C/BraA03g014010.3C/BraA08g004190.3C/BraA06g008600.3C/BraA09g025230.3C/BraA03g040130.3C	BraA03g035360.3C/BraA10g033140.3C/BraA01g027130.3C/BraA07g003080.3C/BraA06g041780.3C/BraA09g058040.3C/BraA01g038810.3C/BraA09g026730.3C/BraA10g033130.3C/BraA06g000720.3C/BraA01g042490.3C/BraA06g019780.3C/BraA03g014010.3C/BraA08g004190.3C/BraA06g008600.3C/BraA09g025230.3C/BraA03g040130.3C	brp:103859451/brp:103847444/brp:103828680/brp:103845911/brp:103827721/brp:103842822/brp:103845440/brp:103828818/brp:103847444/brp:103871055/brp:103849909/brp:103844298/brp:103857044/brp:103832981/brp:103871955/brp:103839783/brp:103859939	17	10	BraA03g035360.3C/BraA10g033140.3C/BraA01g027130.3C/BraA01g038810.3C/BraA10g033130.3C/BraA06g000720.3C/BraA01g042490.3C/BraA08g004190.3C/BraA06g008600.3C/BraA09g025230.3C	7	BraA07g003080.3C/BraA06g041780.3C/BraA09g058040.3C/BraA09g026730.3C/BraA06g019780.3C/BraA03g014010.3C/BraA03g040130.3C
brp00061	Fatty acid biosynthesis	4/576	65/6998	0.794168	0.99998	BraA08g007750.3C/BraA03g040860.3C/BraA05g042270.3C/BraA05g009040.3C	BraA08g007750.3C/BraA03g040860.3C/BraA05g042270.3C/BraA05g009040.3C	brp:103833578/brp:103860006/brp:103855205/brp:103860297	4	2	BraA08g007750.3C/BraA03g040860.3C	2	BraA05g042270.3C/BraA05g009040.3C
brp00195	Photosynthesis	5/576	86/6998	0.847195	0.99998	BraA02g027600.3C/BraA07g010120.3C/BraA09g033700.3C/BraA09g024860.3C/BraA10g002150.3C	BraA02g027600.3C/BraA07g010120.3C/BraA09g033700.3C/BraA09g024860.3C/BraA10g002150.3C	brp:103868164/brp:103828782/brp:103840252/brp:103839748/brp:103844493	5	1	BraA09g024860.3C	4	BraA02g027600.3C/BraA07g010120.3C/BraA09g033700.3C/BraA10g002150.3C
brp00970	Aminoacyl-tRNA biosynthesis	5/576	90/6998	0.87363	0.99998	BraA03g012840.3C/BraA06g006510.3C/BraA01g042880.3C/BraA03g056450.3C/BraA09g028590.3C	BraA03g012840.3C/BraA06g006510.3C/BraA01g042880.3C/BraA03g056450.3C/BraA09g028590.3C	brp:103856804/brp:103871736/brp:103850024/brp:103862036/brp:103860030	5	1	BraA03g056450.3C	4	BraA03g012840.3C/BraA06g006510.3C/BraA01g042880.3C/BraA09g028590.3C
brp00240	Pyrimidine metabolism	5/576	93/6998	0.890821	0.99998	BraA06g037880.3C/BraA06g010360.3C/BraA09g008240.3C/BraA01g013550.3C/BraA08g010990.3C	BraA06g037880.3C/BraA06g010360.3C/BraA09g008240.3C/BraA01g013550.3C/BraA08g010990.3C	brp:103875249/brp:103872118/brp:103837528/brp:103860587/brp:103833477	5	4	BraA06g037880.3C/BraA06g010360.3C/BraA09g008240.3C/BraA08g010990.3C	1	BraA01g013550.3C
brp00780	Biotin metabolism	1/576	28/6998	0.910177	0.99998	BraA05g042270.3C	BraA05g042270.3C	brp:103855205	1	0		1	BraA05g042270.3C
brp00340	Histidine metabolism	1/576	29/6998	0.9176	0.99998	BraA01g017670.3C	BraA01g017670.3C	brp:103866702	1	0		1	BraA01g017670.3C
brp00730	Thiamine metabolism	1/576	29/6998	0.9176	0.99998	BraA03g030260.3C	BraA03g030260.3C	brp:103858887	1	0		1	BraA03g030260.3C
brp04141	Protein processing in endoplasmic reticulum	17/576	280/6998	0.932023	0.99998	BraA03g035360.3C/BraA01g012570.3C/BraA10g033140.3C/BraA01g027130.3C/BraA09g037000.3C/BraA10g019240.3C/BraA07g041890.3C/BraA01g038810.3C/BraA10g003560.3C/BraA10g033130.3C/BraA02g031190.3C/BraA10g019250.3C/BraA07g015940.3C/BraA04g017470.3C/BraA03g013140.3C/BraA02g013110.3C/BraA09g035020.3C	BraA03g035360.3C/BraA01g012570.3C/BraA10g033140.3C/BraA01g027130.3C/BraA09g037000.3C/BraA10g019240.3C/BraA07g041890.3C/BraA01g038810.3C/BraA10g003560.3C/BraA10g033130.3C/BraA02g031190.3C/BraA10g019250.3C/BraA07g015940.3C/BraA04g017470.3C/BraA03g013140.3C/BraA02g013110.3C/BraA09g035020.3C	brp:103859451/brp:103859533/brp:103847444/brp:103828680/brp:103839033/brp:103845575/brp:103832359/brp:103845440/brp:103844188/brp:103847444/brp:103848439/brp:103845576/brp:103829444/brp:103249148/brp:103856958/brp:103851857/brp:103840441	17	11	BraA03g035360.3C/BraA10g033140.3C/BraA01g027130.3C/BraA10g019240.3C/BraA07g041890.3C/BraA01g038810.3C/BraA10g003560.3C/BraA10g033130.3C/BraA10g019250.3C/BraA03g013140.3C/BraA02g013110.3C	6	BraA01g012570.3C/BraA09g037000.3C/BraA02g031190.3C/BraA07g015940.3C/BraA04g017470.3C/BraA09g035020.3C
brp00564	Glycerophospholipid metabolism	8/576	151/6998	0.937825	0.99998	BraA07g028670.3C/BraA01g036540.3C/BraA06g004430.3C/BraA09g026730.3C/BraA06g000720.3C/BraA01g042490.3C/BraA01g016690.3C/BraA03g040130.3C	BraA07g028670.3C/BraA01g036540.3C/BraA06g004430.3C/BraA09g026730.3C/BraA06g000720.3C/BraA01g042490.3C/BraA01g016690.3C/BraA03g040130.3C	brp:103830744/brp:103840583/brp:103871458/brp:103828818/brp:103871055/brp:103849909/brp:103863759/brp:103859939	8	5	BraA07g028670.3C/BraA01g036540.3C/BraA06g004430.3C/BraA06g000720.3C/BraA01g042490.3C	3	BraA09g026730.3C/BraA01g016690.3C/BraA03g040130.3C
brp04814	Motor proteins	7/576	139/6998	0.946993	0.99998	BraA01g018100.3C/BraA09g055620.3C/BraA04g015620.3C/BraA10g020620.3C/BraA02g027850.3C/BraA03g011370.3C/BraA09g020440.3C	BraA01g018100.3C/BraA09g055620.3C/BraA04g015620.3C/BraA10g020620.3C/BraA02g027850.3C/BraA03g011370.3C/BraA09g020440.3C	brp:103867072/brp:103842540/brp:103864266/brp:103845722/brp:103857724/brp:103845362/brp:103839187	7	4	BraA01g018100.3C/BraA09g055620.3C/BraA04g015620.3C/BraA03g011370.3C	3	BraA10g020620.3C/BraA02g027850.3C/BraA09g020440.3C
brp00790	Folate biosynthesis	1/576	35/6998	0.950904	0.99998	BraA02g039750.3C	BraA02g039750.3C	brp:103854547	1	0		1	BraA02g039750.3C
brp00600	Sphingolipid metabolism	1/576	36/6998	0.954965	0.99998	BraA08g033640.3C	BraA08g033640.3C	brp:103836446	1	1	BraA08g033640.3C	0
brp03060	Protein export	3/576	77/6998	0.958598	0.99998	BraA05g003740.3C/BraA10g005530.3C/BraA10g027030.3C	BraA05g003740.3C/BraA10g005530.3C/BraA10g027030.3C	brp:103866733/brp:103844003/brp:103846754	3	1	BraA10g005530.3C	2	BraA05g003740.3C/BraA10g027030.3C
brp03410	Base excision repair	2/576	59/6998	0.960952	0.99998	BraA05g011960.3C/BraA03g036690.3C	BraA05g011960.3C/BraA03g036690.3C	brp:103867693/brp:103859597	2	0		2	BraA05g011960.3C/BraA03g036690.3C
brp03040	Spliceosome	14/576	254/6998	0.963725	0.99998	BraA03g035360.3C/BraA04g017550.3C/BraA10g033140.3C/BraA01g027130.3C/BraA08g015080.3C/BraA05g003820.3C/BraA01g038810.3C/BraA02g025310.3C/BraA10g033130.3C/BraA09g016120.3C/BraA04g029050.3C/BraA08g002820.3C/BraA05g034950.3C/BraA10g026950.3C	BraA03g035360.3C/BraA04g017550.3C/BraA10g033140.3C/BraA01g027130.3C/BraA08g015080.3C/BraA05g003820.3C/BraA01g038810.3C/BraA02g025310.3C/BraA10g033130.3C/BraA09g016120.3C/BraA04g029050.3C/BraA08g002820.3C/BraA05g034950.3C/BraA10g026950.3C	brp:103859451/brp:103864505/brp:103847444/brp:103828680/brp:103829399/brp:103866741/brp:103845440/brp:103851964/brp:103847444/brp:103850610/brp:103865862/brp:103832857/brp:103870289/brp:103846744	14	8	BraA03g035360.3C/BraA10g033140.3C/BraA01g027130.3C/BraA01g038810.3C/BraA10g033130.3C/BraA04g029050.3C/BraA08g002820.3C/BraA05g034950.3C	6	BraA04g017550.3C/BraA08g015080.3C/BraA05g003820.3C/BraA02g025310.3C/BraA09g016120.3C/BraA10g026950.3C
brp00561	Glycerolipid metabolism	5/576	115/6998	0.965692	0.99998	BraA09g009920.3C/BraA07g028720.3C/BraA03g057640.3C/BraA07g019470.3C/BraA05g041950.3C	BraA09g009920.3C/BraA07g028720.3C/BraA03g057640.3C/BraA07g019470.3C/BraA05g041950.3C	brp:103837651/brp:103830750/brp:103862211/brp:103847496/brp:103855165	5	5	BraA09g009920.3C/BraA07g028720.3C/BraA03g057640.3C/BraA07g019470.3C/BraA05g041950.3C	0
brp00310	Lysine degradation	1/576	44/6998	0.977439	0.99998	BraA05g042070.3C	BraA05g042070.3C	brp:103855179	1	0		1	BraA05g042070.3C
brp00020	Citrate cycle (TCA cycle)	3/576	87/6998	0.978467	0.99998	BraA09g048970.3C/BraA06g029190.3C/BraA05g033100.3C	BraA09g048970.3C/BraA06g029190.3C/BraA05g033100.3C	brp:103841749/brp:103874006/brp:103870081	3	1	BraA05g033100.3C	2	BraA09g048970.3C/BraA06g029190.3C
brp00513	Various types of N-glycan biosynthesis	1/576	46/6998	0.981022	0.99998	BraA09g035020.3C	BraA09g035020.3C	brp:103840441	1	0		1	BraA09g035020.3C
brp04120	Ubiquitin mediated proteolysis	8/576	187/6998	0.989252	0.99998	BraA03g010480.3C/BraA02g000180.3C/BraA06g010570.3C/BraA08g027360.3C/BraA02g031190.3C/BraA10g032750.3C/BraA07g015940.3C/BraA06g005920.3C	BraA03g010480.3C/BraA02g000180.3C/BraA06g010570.3C/BraA08g027360.3C/BraA02g031190.3C/BraA10g032750.3C/BraA07g015940.3C/BraA06g005920.3C	brp:103856536/brp:103850413/brp:103872232/brp:103835748/brp:103848439/brp:103847397/brp:103829444/brp:103871629	8	3	BraA08g027360.3C/BraA10g032750.3C/BraA06g005920.3C	5	BraA03g010480.3C/BraA02g000180.3C/BraA06g010570.3C/BraA02g031190.3C/BraA07g015940.3C
brp03030	DNA replication	1/576	55/6998	0.991291	0.99998	BraA02g035980.3C	BraA02g035980.3C	brp:103853956	1	0		1	BraA02g035980.3C
brp03018	RNA degradation	7/576	174/6998	0.991322	0.99998	BraA07g038010.3C/BraA01g004190.3C/BraA03g012880.3C/BraA05g032990.3C/BraA05g008720.3C/BraA10g033340.3C/BraA05g029520.3C	BraA07g038010.3C/BraA01g004190.3C/BraA03g012880.3C/BraA05g032990.3C/BraA05g008720.3C/BraA10g033340.3C/BraA05g029520.3C	brp:103831877/brp:103842244/brp:103856808/brp:103870068/brp:103867274/brp:103847464/brp:103869619	7	4	BraA07g038010.3C/BraA03g012880.3C/BraA05g008720.3C/BraA10g033340.3C	3	BraA01g004190.3C/BraA05g032990.3C/BraA05g029520.3C
brp03022	Basal transcription factors	1/576	62/6998	0.995251	0.99998	BraA02g010950.3C	BraA02g010950.3C	brp:103853535	1	0		1	BraA02g010950.3C
brp03050	Proteasome	2/576	97/6998	0.997771	0.99998	BraA09g023680.3C/BraA08g018990.3C	BraA09g023680.3C/BraA08g018990.3C	brp:103839433/brp:103834759	2	0		2	BraA09g023680.3C/BraA08g018990.3C
brp00190	Oxidative phosphorylation	8/576	218/6998	0.998043	0.99998	BraA02g027600.3C/BraA02g004900.3C/BraA10g005840.3C/BraA09g025180.3C/BraA03g015920.3C/BraA09g011330.3C/BraA07g001780.3C/BraA04g009880.3C	BraA02g027600.3C/BraA02g004900.3C/BraA10g005840.3C/BraA09g025180.3C/BraA03g015920.3C/BraA09g011330.3C/BraA07g001780.3C/BraA04g009880.3C	brp:103868164/brp:103850871/brp:103843969/brp:103839780/brp:103857281/brp:103837847/brp:103828351/brp:103849176	8	5	BraA10g005840.3C/BraA09g025180.3C/BraA03g015920.3C/BraA09g011330.3C/BraA07g001780.3C	3	BraA02g027600.3C/BraA02g004900.3C/BraA04g009880.3C
brp04145	Phagosome	4/576	143/6998	0.998111	0.99998	BraA07g041890.3C/BraA07g027610.3C/BraA10g020620.3C/BraA09g020440.3C	BraA07g041890.3C/BraA07g027610.3C/BraA10g020620.3C/BraA09g020440.3C	brp:103832359/brp:103830636/brp:103845722/brp:103839187	4	1	BraA07g041890.3C	3	BraA07g027610.3C/BraA10g020620.3C/BraA09g020440.3C
brp04070	Phosphatidylinositol signaling system	2/576	103/6998	0.998605	0.99998	BraA09g042760.3C/BraA09g004550.3C	BraA09g042760.3C/BraA09g004550.3C	brp:103841072/brp:103837288	2	1	BraA09g004550.3C	1	BraA09g042760.3C
brp03015	mRNA surveillance pathway	4/576	191/6998	0.999937	0.99998	BraA01g004190.3C/BraA08g002820.3C/BraA05g029520.3C/BraA10g026950.3C	BraA01g004190.3C/BraA08g002820.3C/BraA05g029520.3C/BraA10g026950.3C	brp:103842244/brp:103832857/brp:103869619/brp:103846744	4	1	BraA08g002820.3C	3	BraA01g004190.3C/BraA05g029520.3C/BraA10g026950.3C
brp03013	Nucleocytoplasmic transport	2/576	156/6998	0.99998	0.99998	BraA08g002820.3C/BraA10g026950.3C	BraA08g002820.3C/BraA10g026950.3C	brp:103832857/brp:103846744	2	1	BraA08g002820.3C	1	BraA10g026950.3C
