# Supplementary material for: Integrated Analysis of Metabolome and Transcriptome Reveals the Effect of Burdock Fructooligosaccharide on the Quality of Chinese Cabbage (Brassica rapa L. ssp. Pekinensis)
Source: Int J Mol Sci. 2024 Oct 25;25(21):11459. doi: 10.3390/ijms252111459 (PMC11546758; doi:10.3390/ijms252111459)
Supplement: Supplementary file 1 [file ijms-25-11459-s001.zip › supplementary data 5.xlsx]

## Sheet: Correlation_all
category1	category2	Correlation	p-value	AdjPvalue	Significance
Arginine	BraA01g017270.3C	0.831727	0.0400913	0.0420004	*
Arginine	BraA02g007310.3C	-0.880481	0.0205735	0.0259806	*
Arginine	BraA04g015630.3C	-0.728726	0.100403	0.126969
Arginine	BraA04g031460.3C	0.826071	0.0427464	0.0447819	*
Arginine	BraA01g017580.3C	-0.899458	0.0146549	0.0205355	*
Arginine	BraA02g000220.3C	-0.857223	0.0291227	0.0355944	*
Arginine	BraA05g008720.3C	-0.827891	0.0418834	0.0484966	*
Arginine	BraA08g032410.3C	-0.809067	0.0512031	0.0662628
Arginine	BraA06g033080.3C	0.622948	0.18645	0.195329
Arginine	BraA04g013440.3C	-0.517998	0.292498	0.393367
Arginine	BraA08g019700.3C	-0.895419	0.015834	0.0232232	*
Arginine	BraA05g040340.3C	-0.570273	0.23732	0.326315
Arginine	BraA09g055600.3C	-0.76295	0.0776291	0.100461
Arginine	BraA05g006260.3C	-0.698676	0.122515	0.161307
Arginine	BraA04g010460.3C	-0.603983	0.20419	0.295281
Arginine	BraA07g028050.3C	0.831338	0.0402716	0.0421893	*
Arginine	BraA10g025400.3C	-0.506887	0.304788	0.430532
Arginine	BraA08g006110.3C	-0.734542	0.0963491	0.13248
Arginine	BraA03g019180.3C	-0.713172	0.111607	0.165957
Arginine	BraA09g062130.3C	0.85156	0.0314164	0.0751585	*
Arginine	BraA07g000220.3C	-0.823817	0.0438263	0.0438263	*
Arginine	BraA08g029130.3C	-0.950446	0.00362253	0.0113851	**
Arginine	BraA09g054250.3C	-0.829022	0.0413509	0.0699784	*
Arginine	BraA08g007500.3C	-0.789876	0.0615892	0.111867
Arginine	BraA08g000180.3C	-0.606053	0.202222	0.283549
Arginine	BraA04g008320.3C	-0.870868	0.0239361	0.0332987	*
Arginine	BraA04g001190.3C	-0.830742	0.0405477	0.0524735	*
Arginine	BraA03g053470.3C	-0.694049	0.126089	0.173373
Arginine	BraA10g030950.3C	-0.709905	0.114026	0.158359
Arginine	BraA02g005190.3C	-0.628149	0.181702	0.255226
Arginine	BraA03g005720.3C	-0.50318	0.30893	0.436763
Arginine	BraA07g035330.3C	-0.646405	0.165439	0.25227
Arginine	BraA07g031570.3C	-0.549444	0.258769	0.358076
Arginine	BraA05g018190.3C	-0.783379	0.0653043	0.0954672
Arginine	BraA10g024380.3C	-0.726037	0.102302	0.118455
Arginine	BraA05g034040.3C	-0.746382	0.0883263	0.119986
Arginine	BraA08g007700.3C	-0.739485	0.0929618	0.13604
Arginine	BraA03g030260.3C	0.887625	0.0182326	0.0191008	*
Arginine	BraA09g032750.3C	0.886286	0.0186611	0.0216075	*
Arginine	BraA03g031420.3C	-0.787978	0.0626643	0.0813534
Arginine	BraA09g046430.3C	-0.792524	0.0601039	0.0881523
Arginine	BraA01g013550.3C	0.834336	0.0388936	0.0571733	*
Arginine	BraA01g000830.3C	-0.759683	0.079689	0.122077
Arginine	BraA04g011130.3C	-0.841264	0.0357957	0.0492191	*
Arginine	BraA09g034520.3C	0.854857	0.0300711	0.031503	*
Arginine	BraA03g041700.3C	-0.791186	0.0608524	0.0925891
Arginine	BraA06g019700.3C	0.905782	0.0128975	0.0172384	*
Arginine	BraA06g036510.3C	-0.758854	0.0802157	0.109431
Arginine	BraA10g024990.3C	-0.661403	0.152562	0.218429
Arginine	BraA04g021710.3C	-0.804342	0.0536781	0.0738074
Arginine	BraA02g006550.3C	-0.710547	0.113549	0.180457
Arginine	BraA03g016250.3C	-0.76469	0.0765417	0.105245
Arginine	BraA04g029510.3C	-0.936002	0.00601258	0.00826729	**
Arginine	BraA10g028200.3C	-0.69395	0.126166	0.182444
Arginine	BraA03g061220.3C	-0.68255	0.135166	0.180699
Arginine	BraA09g039260.3C	-0.714166	0.110875	0.135514
Arginine	BraA02g044000.3C	-0.760339	0.0792731	0.113488
Arginine	BraA03g058580.3C	-0.906541	0.0126938	0.0155146	*
Arginine	BraA07g038080.3C	-0.703317	0.118974	0.177384
Arginine	BraA02g021420.3C	-0.772768	0.0715853	0.12904
Arginine	BraA03g053380.3C	-0.874972	0.0224708	0.0247179	*
Arginine	BraA04g032160.3C	0.861998	0.0272527	0.0374725	*
Arginine	BraA07g037210.3C	-0.834599	0.0387738	0.0577277	*
Arginine	BraA03g033650.3C	-0.889318	0.017698	0.0203006	*
Arginine	BraA04g016310.3C	-0.599694	0.208293	0.303134
Arginine	BraA03g012880.3C	-0.61887	0.190209	0.274186
Arginine	BraA08g031390.3C	0.771302	0.0724734	0.0759245
Arginine	BraA05g025900.3C	-0.741441	0.0916362	0.118588
Arginine	BraA02g015010.3C	0.508356	0.303152	0.351018
Arginine	BraA02g024490.3C	-0.583954	0.223634	0.315399
Arginine	BraA02g020240.3C	0.924588	0.008316	0.091476	**
Arginine	BraA07g038010.3C	-0.83012	0.0408374	0.0692332	*
Arginine	BraA03g055960.3C	0.794949	0.058758	0.061556
Arginine	BraA06g014220.3C	-0.616122	0.192759	0.27757
Arginine	BraA02g014250.3C	-0.852611	0.0309843	0.0622091	*
Arginine	BraA08g029150.3C	-0.635835	0.174777	0.280505
Arginine	BraA03g005990.3C	-0.667842	0.14717	0.212723
Arginine	BraA02g013600.3C	-0.733938	0.0967664	0.181143
Arginine	BraA05g005200.3C	0.943821	0.00464543	0.0174503	**
Arginine	BraA06g012350.3C	-0.852923	0.0308567	0.0424279	*
Arginine	BraA04g015110.3C	0.782643	0.0657319	0.068862
Arginine	BraA05g042270.3C	0.946694	0.00418649	0.00541782	**
Arginine	BraA02g005320.3C	-0.861451	0.0274639	0.0402803	*
Arginine	BraA07g038050.3C	-0.904455	0.013257	0.0138883	*
Arginine	BraA07g019650.3C	-0.901315	0.0141277	0.0172672	*
Arginine	BraA02g042670.3C	-0.778104	0.0683941	0.11091
Arginine	BraA05g025850.3C	-0.84868	0.0326141	0.0327096	*
Arginine	BraA06g003460.3C	0.835487	0.0383703	0.0401975	*
Arginine	BraA01g013470.3C	-0.904561	0.0132281	0.0172637	*
Arginine	BraA02g039750.3C	0.831686	0.0401101	0.0464433	*
Arginine	BraA03g042430.3C	-0.774717	0.0704118	0.104267
Arginine	BraA04g025990.3C	-0.700849	0.120851	0.174913
Arginine	BraA05g027600.3C	-0.882937	0.0197536	0.028273	*
Arginine	BraA08g032260.3C	0.698438	0.122697	0.134907
Arginine	BraA01g017670.3C	0.968237	0.00149729	0.0185604	**
Arginine	BraA07g005830.3C	0.667373	0.14756	0.154586
Arginine	BraA03g039020.3C	-0.801926	0.0549646	0.0846626
Arginine	BraA06g005670.3C	0.895212	0.0158956	0.0166526	*
Arginine	BraA09g048970.3C	0.962541	0.00207849	0.0134716	**
Kaempferol	BraA01g017270.3C	-0.934265	0.00633953	0.0201132	**
Kaempferol	BraA02g007310.3C	0.935886	0.0060342	0.019467	**
Kaempferol	BraA04g015630.3C	0.789546	0.0617757	0.105762
Kaempferol	BraA04g031460.3C	-0.922839	0.00870098	0.0258755	**
Kaempferol	BraA01g017580.3C	0.939813	0.00532474	0.0134292	**
Kaempferol	BraA02g000220.3C	0.912162	0.0112344	0.0247158	*
Kaempferol	BraA05g008720.3C	0.887103	0.0183991	0.0423344	*
Kaempferol	BraA08g032410.3C	0.855795	0.0296933	0.0601127	*
Kaempferol	BraA06g033080.3C	-0.729003	0.100208	0.176175
Kaempferol	BraA04g013440.3C	0.534637	0.274454	0.393367
Kaempferol	BraA08g019700.3C	0.939228	0.00542756	0.0122449	**
Kaempferol	BraA05g040340.3C	0.617676	0.191315	0.326315
Kaempferol	BraA09g055600.3C	0.823832	0.0438191	0.0796901	*
Kaempferol	BraA05g006260.3C	0.72344	0.104152	0.161307
Kaempferol	BraA04g010460.3C	0.610922	0.197622	0.295281
Kaempferol	BraA07g028050.3C	-0.926279	0.00795191	0.0248878	**
Kaempferol	BraA10g025400.3C	0.506212	0.305541	0.430532
Kaempferol	BraA08g006110.3C	0.814563	0.0483923	0.0962602	*
Kaempferol	BraA03g019180.3C	0.727247	0.101446	0.165957
Kaempferol	BraA09g062130.3C	-0.839414	0.0366111	0.0751585	*
Kaempferol	BraA07g000220.3C	0.899371	0.0146799	0.0406565	*
Kaempferol	BraA08g029130.3C	0.940275	0.00524404	0.0115369	**
Kaempferol	BraA09g054250.3C	0.845226	0.0340786	0.065607	*
Kaempferol	BraA08g007500.3C	0.79964	0.0561944	0.111867
Kaempferol	BraA08g000180.3C	0.612811	0.19585	0.283549
Kaempferol	BraA04g008320.3C	0.898434	0.0149496	0.0332987	*
Kaempferol	BraA04g001190.3C	0.865758	0.0258218	0.0524735	*
Kaempferol	BraA03g053470.3C	0.747309	0.0877115	0.169418
Kaempferol	BraA10g030950.3C	0.752872	0.0840617	0.158359
Kaempferol	BraA02g005190.3C	0.665644	0.149002	0.255226
Kaempferol	BraA03g005720.3C	0.502954	0.309183	0.436763
Kaempferol	BraA07g035330.3C	0.64694	0.164972	0.25227
Kaempferol	BraA07g031570.3C	0.595596	0.212245	0.358076
Kaempferol	BraA05g018190.3C	0.823264	0.0440931	0.0920047	*
Kaempferol	BraA10g024380.3C	0.838946	0.0368188	0.0760393	*
Kaempferol	BraA05g034040.3C	0.766825	0.0752172	0.119986
Kaempferol	BraA08g007700.3C	0.755498	0.0823638	0.13604
Kaempferol	BraA03g030260.3C	-0.966847	0.00163045	0.00724197	**
Kaempferol	BraA09g032750.3C	-0.958699	0.00252347	0.00828458	**
Kaempferol	BraA03g031420.3C	0.853469	0.0306338	0.0689829	*
Kaempferol	BraA09g046430.3C	0.816022	0.0476582	0.087442	*
Kaempferol	BraA01g013550.3C	-0.85692	0.0292433	0.0571733	*
Kaempferol	BraA01g000830.3C	0.785709	0.063961	0.122077
Kaempferol	BraA04g011130.3C	0.87563	0.0222399	0.0486879	*
Kaempferol	BraA09g034520.3C	-0.931032	0.00697083	0.0184164	**
Kaempferol	BraA03g041700.3C	0.813297	0.0490331	0.0925891	*
Kaempferol	BraA06g019700.3C	-0.938253	0.00560136	0.0172384	**
Kaempferol	BraA06g036510.3C	0.813739	0.0488089	0.0896969	*
Kaempferol	BraA10g024990.3C	0.701207	0.120578	0.218429
Kaempferol	BraA04g021710.3C	0.863984	0.0264924	0.0614048	*
Kaempferol	BraA02g006550.3C	0.729401	0.0999285	0.180457
Kaempferol	BraA03g016250.3C	0.812785	0.0492932	0.103646	*
Kaempferol	BraA04g029510.3C	0.982604	0.000451282	0.00131039	***
Kaempferol	BraA10g028200.3C	0.730213	0.0993595	0.182444
Kaempferol	BraA03g061220.3C	0.735746	0.0955185	0.179807
Kaempferol	BraA09g039260.3C	0.786373	0.0635803	0.135514
Kaempferol	BraA02g044000.3C	0.788087	0.0626025	0.113488
Kaempferol	BraA03g058580.3C	0.960138	0.00235184	0.00821022	**
Kaempferol	BraA07g038080.3C	0.725394	0.102759	0.177384
Kaempferol	BraA02g021420.3C	0.779279	0.0677001	0.12904
Kaempferol	BraA03g053380.3C	0.958787	0.00251275	0.00760032	**
Kaempferol	BraA04g032160.3C	-0.921899	0.00891151	0.017823	**
Kaempferol	BraA07g037210.3C	0.860978	0.0276473	0.0577277	*
Kaempferol	BraA03g033650.3C	0.944488	0.00453692	0.0141052	**
Kaempferol	BraA04g016310.3C	0.62554	0.184077	0.303134
Kaempferol	BraA03g012880.3C	0.628219	0.181638	0.274186
Kaempferol	BraA08g031390.3C	-0.907637	0.0124024	0.0316848	*
Kaempferol	BraA05g025900.3C	0.816157	0.0475905	0.107748	*
Kaempferol	BraA02g015010.3C	-0.643623	0.167876	0.257661
Kaempferol	BraA02g024490.3C	0.593098	0.214669	0.315399
Kaempferol	BraA02g020240.3C	-0.802743	0.054528	0.0971121
Kaempferol	BraA07g038010.3C	0.84885	0.032543	0.0692332	*
Kaempferol	BraA03g055960.3C	-0.87917	0.0210177	0.0480256	*
Kaempferol	BraA06g014220.3C	0.636879	0.173845	0.27757
Kaempferol	BraA02g014250.3C	0.854356	0.0302735	0.0622091	*
Kaempferol	BraA08g029150.3C	0.628535	0.18135	0.280505
Kaempferol	BraA03g005990.3C	0.70421	0.118298	0.212723
Kaempferol	BraA02g013600.3C	0.732861	0.0975129	0.181143
Kaempferol	BraA05g005200.3C	-0.934234	0.00634556	0.0174503	**
Kaempferol	BraA06g012350.3C	0.887245	0.0183538	0.0424279	*
Kaempferol	BraA04g015110.3C	-0.89256	0.0166948	0.0423037	*
Kaempferol	BraA05g042270.3C	-0.965409	0.00177408	0.00498569	**
Kaempferol	BraA02g005320.3C	0.896601	0.0154842	0.0383927	*
Kaempferol	BraA07g038050.3C	0.968067	0.00151329	0.00608061	**
Kaempferol	BraA07g019650.3C	0.942372	0.00488577	0.0137176	**
Kaempferol	BraA02g042670.3C	0.787595	0.0628825	0.11091
Kaempferol	BraA05g025850.3C	0.92394	0.00845767	0.0258722	**
Kaempferol	BraA06g003460.3C	-0.95044	0.00362348	0.0132588	**
Kaempferol	BraA01g013470.3C	0.939737	0.00533804	0.0146796	**
Kaempferol	BraA02g039750.3C	-0.926939	0.00781191	0.0190958	**
Kaempferol	BraA03g042430.3C	0.795077	0.0586875	0.104267
Kaempferol	BraA04g025990.3C	0.715181	0.11013	0.174913
Kaempferol	BraA05g027600.3C	0.910202	0.0117335	0.028273	*
Kaempferol	BraA08g032260.3C	-0.768964	0.0739006	0.134487
Kaempferol	BraA01g017670.3C	-0.912481	0.0111543	0.0213549	*
Kaempferol	BraA07g005830.3C	-0.840118	0.0363001	0.081107	*
Kaempferol	BraA03g039020.3C	0.829698	0.0410346	0.0846626	*
Kaempferol	BraA06g005670.3C	-0.975278	0.000909225	0.00515617	***
Kaempferol	BraA09g048970.3C	-0.918538	0.0096837	0.0251955	**
(+)-Gallocatechin	BraA01g017270.3C	-0.892283	0.0167796	0.0201132	*
(+)-Gallocatechin	BraA02g007310.3C	0.904142	0.0133428	0.0209672	*
(+)-Gallocatechin	BraA04g015630.3C	0.856924	0.0292418	0.105762	*
(+)-Gallocatechin	BraA04g031460.3C	-0.875645	0.0222349	0.0258755	*
(+)-Gallocatechin	BraA01g017580.3C	0.927021	0.00779448	0.0156005	**
(+)-Gallocatechin	BraA02g000220.3C	0.946214	0.00426158	0.0247158	**
(+)-Gallocatechin	BraA05g008720.3C	0.856818	0.0292841	0.0430839	*
(+)-Gallocatechin	BraA08g032410.3C	0.842316	0.0353361	0.0601127	*
(+)-Gallocatechin	BraA06g033080.3C	-0.712996	0.111736	0.176175
(+)-Gallocatechin	BraA04g013440.3C	0.463211	0.354878	0.394163
(+)-Gallocatechin	BraA08g019700.3C	0.969437	0.00138688	0.0101705	**
(+)-Gallocatechin	BraA05g040340.3C	0.725064	0.102994	0.326315
(+)-Gallocatechin	BraA09g055600.3C	0.894716	0.0160434	0.0796901	*
(+)-Gallocatechin	BraA05g006260.3C	0.684981	0.133225	0.161307
(+)-Gallocatechin	BraA04g010460.3C	0.533539	0.275631	0.303195
(+)-Gallocatechin	BraA07g028050.3C	-0.875477	0.0222935	0.0258135	*
(+)-Gallocatechin	BraA10g025400.3C	0.43041	0.394253	0.434031
(+)-Gallocatechin	BraA08g006110.3C	0.870643	0.0240174	0.0962602	*
(+)-Gallocatechin	BraA03g019180.3C	0.662833	0.151357	0.166493
(+)-Gallocatechin	BraA09g062130.3C	-0.809081	0.0511957	0.0751585
(+)-Gallocatechin	BraA07g000220.3C	0.830334	0.040738	0.0438263	*
(+)-Gallocatechin	BraA08g029130.3C	0.892882	0.0165969	0.0192174	*
(+)-Gallocatechin	BraA09g054250.3C	0.856555	0.0293889	0.065607	*
(+)-Gallocatechin	BraA08g007500.3C	0.716981	0.108814	0.117643
(+)-Gallocatechin	BraA08g000180.3C	0.549217	0.259007	0.298998
(+)-Gallocatechin	BraA04g008320.3C	0.83373	0.0391702	0.045355	*
(+)-Gallocatechin	BraA04g001190.3C	0.836013	0.0381327	0.0524735	*
(+)-Gallocatechin	BraA03g053470.3C	0.825822	0.0428647	0.169418	*
(+)-Gallocatechin	BraA10g030950.3C	0.800648	0.0556504	0.158359
(+)-Gallocatechin	BraA02g005190.3C	0.707288	0.115981	0.255226
(+)-Gallocatechin	BraA03g005720.3C	0.426008	0.399645	0.43961
(+)-Gallocatechin	BraA07g035330.3C	0.570237	0.237356	0.261092
(+)-Gallocatechin	BraA07g031570.3C	0.700942	0.12078	0.358076
(+)-Gallocatechin	BraA05g018190.3C	0.855636	0.0297571	0.0920047	*
(+)-Gallocatechin	BraA10g024380.3C	0.883505	0.0195663	0.0760393	*
(+)-Gallocatechin	BraA05g034040.3C	0.731645	0.0983588	0.119986
(+)-Gallocatechin	BraA08g007700.3C	0.702833	0.119341	0.138185
(+)-Gallocatechin	BraA03g030260.3C	-0.946912	0.00415273	0.00724197	**
(+)-Gallocatechin	BraA09g032750.3C	-0.957081	0.00272353	0.00828458	**
(+)-Gallocatechin	BraA03g031420.3C	0.862472	0.0270703	0.0689829	*
(+)-Gallocatechin	BraA09g046430.3C	0.819676	0.0458435	0.087442	*
(+)-Gallocatechin	BraA01g013550.3C	-0.843942	0.0346306	0.0571733	*
(+)-Gallocatechin	BraA01g000830.3C	0.703024	0.119197	0.131116
(+)-Gallocatechin	BraA04g011130.3C	0.847917	0.0329352	0.0486879	*
(+)-Gallocatechin	BraA09g034520.3C	-0.891629	0.0169801	0.0219743	*
(+)-Gallocatechin	BraA03g041700.3C	0.789255	0.06194	0.0925891
(+)-Gallocatechin	BraA06g019700.3C	-0.930637	0.0070499	0.0172384	**
(+)-Gallocatechin	BraA06g036510.3C	0.890905	0.0172033	0.0896969	*
(+)-Gallocatechin	BraA10g024990.3C	0.745734	0.0887573	0.218429
(+)-Gallocatechin	BraA04g021710.3C	0.898292	0.0149906	0.0614048	*
(+)-Gallocatechin	BraA02g006550.3C	0.646457	0.165394	0.183851
(+)-Gallocatechin	BraA03g016250.3C	0.876309	0.022003	0.103646	*
(+)-Gallocatechin	BraA04g029510.3C	0.998298	4.34207e-06	9.55255e-05	***
(+)-Gallocatechin	BraA10g028200.3C	0.766657	0.0753205	0.182444
(+)-Gallocatechin	BraA03g061220.3C	0.748496	0.0869272	0.179807
(+)-Gallocatechin	BraA09g039260.3C	0.761508	0.078535	0.135514
(+)-Gallocatechin	BraA02g044000.3C	0.859728	0.0281344	0.113488	*
(+)-Gallocatechin	BraA03g058580.3C	0.931611	0.00685557	0.0116017	**
(+)-Gallocatechin	BraA07g038080.3C	0.702488	0.119603	0.177384
(+)-Gallocatechin	BraA02g021420.3C	0.674076	0.142029	0.156231
(+)-Gallocatechin	BraA03g053380.3C	0.95412	0.00310922	0.00760032	**
(+)-Gallocatechin	BraA04g032160.3C	-0.949802	0.00371648	0.0149155	**
(+)-Gallocatechin	BraA07g037210.3C	0.849761	0.0321619	0.0577277	*
(+)-Gallocatechin	BraA03g033650.3C	0.922495	0.00877765	0.0153756	**
(+)-Gallocatechin	BraA04g016310.3C	0.582458	0.225114	0.303134
(+)-Gallocatechin	BraA03g012880.3C	0.559242	0.248589	0.274186
(+)-Gallocatechin	BraA08g031390.3C	-0.90374	0.0134529	0.0316848	*
(+)-Gallocatechin	BraA05g025900.3C	0.863537	0.0266626	0.107748	*
(+)-Gallocatechin	BraA02g015010.3C	-0.624689	0.184855	0.257661
(+)-Gallocatechin	BraA02g024490.3C	0.528415	0.28115	0.324052
(+)-Gallocatechin	BraA02g020240.3C	-0.818343	0.0465016	0.0971121	*
(+)-Gallocatechin	BraA07g038010.3C	0.758626	0.0803605	0.0841872
(+)-Gallocatechin	BraA03g055960.3C	-0.836241	0.0380296	0.0492148	*
(+)-Gallocatechin	BraA06g014220.3C	0.570061	0.237534	0.290078
(+)-Gallocatechin	BraA02g014250.3C	0.920162	0.00930672	0.0592856	**
(+)-Gallocatechin	BraA08g029150.3C	0.55305	0.255004	0.280505
(+)-Gallocatechin	BraA03g005990.3C	0.73628	0.0951516	0.212723
(+)-Gallocatechin	BraA02g013600.3C	0.620954	0.188284	0.19725
(+)-Gallocatechin	BraA05g005200.3C	-0.934564	0.00628265	0.0174503	**
(+)-Gallocatechin	BraA06g012350.3C	0.813912	0.0487209	0.0556148	*
(+)-Gallocatechin	BraA04g015110.3C	-0.88451	0.0192367	0.0423037	*
(+)-Gallocatechin	BraA05g042270.3C	-0.950099	0.00367308	0.00541782	**
(+)-Gallocatechin	BraA02g005320.3C	0.830179	0.0408099	0.0443624	*
(+)-Gallocatechin	BraA07g038050.3C	0.951238	0.00350856	0.0064741	**
(+)-Gallocatechin	BraA07g019650.3C	0.906455	0.0127168	0.0172672	*
(+)-Gallocatechin	BraA02g042670.3C	0.697402	0.123494	0.135844
(+)-Gallocatechin	BraA05g025850.3C	0.866652	0.0254869	0.0300011	*
(+)-Gallocatechin	BraA06g003460.3C	-0.926772	0.00784725	0.01328	**
(+)-Gallocatechin	BraA01g013470.3C	0.883618	0.0195289	0.0226124	*
(+)-Gallocatechin	BraA02g039750.3C	-0.910704	0.0116047	0.0222533	*
(+)-Gallocatechin	BraA03g042430.3C	0.740598	0.0922066	0.105338
(+)-Gallocatechin	BraA04g025990.3C	0.628007	0.18183	0.200013
(+)-Gallocatechin	BraA05g027600.3C	0.840555	0.0361072	0.039718	*
(+)-Gallocatechin	BraA08g032260.3C	-0.758046	0.0807304	0.134487
(+)-Gallocatechin	BraA01g017670.3C	-0.928905	0.00740199	0.0213549	**
(+)-Gallocatechin	BraA07g005830.3C	-0.815441	0.0479498	0.081107	*
(+)-Gallocatechin	BraA03g039020.3C	0.740159	0.0925044	0.0969093
(+)-Gallocatechin	BraA06g005670.3C	-0.961376	0.00220888	0.00528043	**
(+)-Gallocatechin	BraA09g048970.3C	-0.919987	0.0093471	0.0251955	**
4-Hydroxyphenylpyruvic acid	BraA01g017270.3C	-0.948897	0.00385059	0.0201132	**
4-Hydroxyphenylpyruvic acid	BraA02g007310.3C	0.914641	0.0106184	0.019467	*
4-Hydroxyphenylpyruvic acid	BraA04g015630.3C	0.812096	0.0496448	0.105762	*
4-Hydroxyphenylpyruvic acid	BraA04g031460.3C	-0.930516	0.00707433	0.0258755	**
4-Hydroxyphenylpyruvic acid	BraA01g017580.3C	0.956251	0.00282903	0.0134292	**
4-Hydroxyphenylpyruvic acid	BraA02g000220.3C	0.929473	0.00728577	0.0247158	**
4-Hydroxyphenylpyruvic acid	BraA05g008720.3C	0.90949	0.0119174	0.0423344	*
4-Hydroxyphenylpyruvic acid	BraA08g032410.3C	0.882829	0.0197894	0.0601127	*
4-Hydroxyphenylpyruvic acid	BraA06g033080.3C	-0.721954	0.105217	0.176175
4-Hydroxyphenylpyruvic acid	BraA04g013440.3C	0.577042	0.230508	0.393367
4-Hydroxyphenylpyruvic acid	BraA08g019700.3C	0.921816	0.00893017	0.0158435	**
4-Hydroxyphenylpyruvic acid	BraA05g040340.3C	0.603444	0.204705	0.326315
4-Hydroxyphenylpyruvic acid	BraA09g055600.3C	0.836297	0.0380044	0.0796901	*
4-Hydroxyphenylpyruvic acid	BraA05g006260.3C	0.760712	0.0790373	0.161307
4-Hydroxyphenylpyruvic acid	BraA04g010460.3C	0.644312	0.167271	0.295281
4-Hydroxyphenylpyruvic acid	BraA07g028050.3C	-0.93843	0.00556952	0.0246367	**
4-Hydroxyphenylpyruvic acid	BraA10g025400.3C	0.544829	0.26362	0.430532
4-Hydroxyphenylpyruvic acid	BraA08g006110.3C	0.798374	0.056881	0.0962602
4-Hydroxyphenylpyruvic acid	BraA03g019180.3C	0.756016	0.0820305	0.165957
4-Hydroxyphenylpyruvic acid	BraA09g062130.3C	-0.793387	0.0596232	0.0751585
4-Hydroxyphenylpyruvic acid	BraA07g000220.3C	0.896783	0.0154309	0.0406565	*
4-Hydroxyphenylpyruvic acid	BraA08g029130.3C	0.929782	0.00722279	0.0132418	**
4-Hydroxyphenylpyruvic acid	BraA09g054250.3C	0.86961	0.024394	0.065607	*
4-Hydroxyphenylpyruvic acid	BraA08g007500.3C	0.765122	0.0762727	0.111867
4-Hydroxyphenylpyruvic acid	BraA08g000180.3C	0.648777	0.163373	0.283549
4-Hydroxyphenylpyruvic acid	BraA04g008320.3C	0.908762	0.0121068	0.0332987	*
4-Hydroxyphenylpyruvic acid	BraA04g001190.3C	0.889181	0.0177407	0.0524735	*
4-Hydroxyphenylpyruvic acid	BraA03g053470.3C	0.729142	0.100111	0.169418
4-Hydroxyphenylpyruvic acid	BraA10g030950.3C	0.716101	0.109457	0.158359
4-Hydroxyphenylpyruvic acid	BraA02g005190.3C	0.622159	0.187174	0.255226
4-Hydroxyphenylpyruvic acid	BraA03g005720.3C	0.541383	0.267264	0.436763
4-Hydroxyphenylpyruvic acid	BraA07g035330.3C	0.674685	0.14153	0.25227
4-Hydroxyphenylpyruvic acid	BraA07g031570.3C	0.571729	0.235848	0.358076
4-Hydroxyphenylpyruvic acid	BraA05g018190.3C	0.785898	0.0638525	0.0954672
4-Hydroxyphenylpyruvic acid	BraA10g024380.3C	0.840254	0.0362401	0.0760393	*
4-Hydroxyphenylpyruvic acid	BraA05g034040.3C	0.798676	0.056717	0.119986
4-Hydroxyphenylpyruvic acid	BraA08g007700.3C	0.784817	0.0644736	0.13604
4-Hydroxyphenylpyruvic acid	BraA03g030260.3C	-0.963832	0.00193849	0.00724197	**
4-Hydroxyphenylpyruvic acid	BraA09g032750.3C	-0.947463	0.00406772	0.00994332	**
4-Hydroxyphenylpyruvic acid	BraA03g031420.3C	0.827097	0.0422585	0.0689829	*
4-Hydroxyphenylpyruvic acid	BraA09g046430.3C	0.841112	0.0358625	0.087442	*
4-Hydroxyphenylpyruvic acid	BraA01g013550.3C	-0.819659	0.0458518	0.0571733	*
4-Hydroxyphenylpyruvic acid	BraA01g000830.3C	0.756224	0.0818968	0.122077
4-Hydroxyphenylpyruvic acid	BraA04g011130.3C	0.899221	0.0147229	0.0486879	*
4-Hydroxyphenylpyruvic acid	BraA09g034520.3C	-0.952354	0.00335117	0.0184164	**
4-Hydroxyphenylpyruvic acid	BraA03g041700.3C	0.775423	0.0699892	0.0925891
4-Hydroxyphenylpyruvic acid	BraA06g019700.3C	-0.912724	0.0110933	0.0172384	*
4-Hydroxyphenylpyruvic acid	BraA06g036510.3C	0.804782	0.053445	0.0896969
4-Hydroxyphenylpyruvic acid	BraA10g024990.3C	0.660426	0.153388	0.218429
4-Hydroxyphenylpyruvic acid	BraA04g021710.3C	0.844777	0.0342715	0.0647423	*
4-Hydroxyphenylpyruvic acid	BraA02g006550.3C	0.694641	0.12563	0.180457
4-Hydroxyphenylpyruvic acid	BraA03g016250.3C	0.789807	0.0616285	0.104294
4-Hydroxyphenylpyruvic acid	BraA04g029510.3C	0.976709	0.00080741	0.0017763	***
4-Hydroxyphenylpyruvic acid	BraA10g028200.3C	0.688984	0.130054	0.182444
4-Hydroxyphenylpyruvic acid	BraA03g061220.3C	0.69857	0.122596	0.179807
4-Hydroxyphenylpyruvic acid	BraA09g039260.3C	0.756131	0.0819566	0.135514
4-Hydroxyphenylpyruvic acid	BraA02g044000.3C	0.801505	0.0551899	0.113488
4-Hydroxyphenylpyruvic acid	BraA03g058580.3C	0.944851	0.0044783	0.00821022	**
4-Hydroxyphenylpyruvic acid	BraA07g038080.3C	0.671565	0.14409	0.177384
4-Hydroxyphenylpyruvic acid	BraA02g021420.3C	0.772856	0.0715316	0.12904
4-Hydroxyphenylpyruvic acid	BraA03g053380.3C	0.954747	0.00302543	0.00760032	**
4-Hydroxyphenylpyruvic acid	BraA04g032160.3C	-0.940386	0.00522487	0.0149155	**
4-Hydroxyphenylpyruvic acid	BraA07g037210.3C	0.883553	0.0195505	0.0577277	*
4-Hydroxyphenylpyruvic acid	BraA03g033650.3C	0.964379	0.00188065	0.010907	**
4-Hydroxyphenylpyruvic acid	BraA04g016310.3C	0.57746	0.23009	0.303134
4-Hydroxyphenylpyruvic acid	BraA03g012880.3C	0.664779	0.149725	0.274186
4-Hydroxyphenylpyruvic acid	BraA08g031390.3C	-0.944127	0.00459551	0.0316848	**
4-Hydroxyphenylpyruvic acid	BraA05g025900.3C	0.800052	0.0559719	0.107748
4-Hydroxyphenylpyruvic acid	BraA02g015010.3C	-0.71741	0.108502	0.257661
4-Hydroxyphenylpyruvic acid	BraA02g024490.3C	0.628753	0.181153	0.315399
4-Hydroxyphenylpyruvic acid	BraA02g020240.3C	-0.749033	0.0865728	0.100242
4-Hydroxyphenylpyruvic acid	BraA07g038010.3C	0.846588	0.0334977	0.0692332	*
4-Hydroxyphenylpyruvic acid	BraA03g055960.3C	-0.888878	0.017836	0.0480256	*
4-Hydroxyphenylpyruvic acid	BraA06g014220.3C	0.593286	0.214486	0.27757
4-Hydroxyphenylpyruvic acid	BraA02g014250.3C	0.841793	0.0355641	0.0622091	*
4-Hydroxyphenylpyruvic acid	BraA08g029150.3C	0.658332	0.155162	0.280505
4-Hydroxyphenylpyruvic acid	BraA03g005990.3C	0.660128	0.153639	0.212723
4-Hydroxyphenylpyruvic acid	BraA02g013600.3C	0.717324	0.108565	0.181143
4-Hydroxyphenylpyruvic acid	BraA05g005200.3C	-0.891975	0.0168737	0.019538	*
4-Hydroxyphenylpyruvic acid	BraA06g012350.3C	0.899287	0.014704	0.0424279	*
4-Hydroxyphenylpyruvic acid	BraA04g015110.3C	-0.891637	0.0169777	0.0423037	*
4-Hydroxyphenylpyruvic acid	BraA05g042270.3C	-0.964501	0.00186791	0.00498569	**
4-Hydroxyphenylpyruvic acid	BraA02g005320.3C	0.879068	0.0210524	0.0383927	*
4-Hydroxyphenylpyruvic acid	BraA07g038050.3C	0.982522	0.000455557	0.00334075	***
4-Hydroxyphenylpyruvic acid	BraA07g019650.3C	0.958246	0.0025787	0.01079	**
4-Hydroxyphenylpyruvic acid	BraA02g042670.3C	0.799452	0.0562961	0.11091
4-Hydroxyphenylpyruvic acid	BraA05g025850.3C	0.91868	0.00965045	0.0258722	**
4-Hydroxyphenylpyruvic acid	BraA06g003460.3C	-0.973635	0.00103353	0.0113688	**
4-Hydroxyphenylpyruvic acid	BraA01g013470.3C	0.946159	0.00427027	0.0134208	**
4-Hydroxyphenylpyruvic acid	BraA02g039750.3C	-0.956072	0.00285216	0.0179009	**
4-Hydroxyphenylpyruvic acid	BraA03g042430.3C	0.821984	0.0447137	0.104267	*
4-Hydroxyphenylpyruvic acid	BraA04g025990.3C	0.737088	0.0945975	0.174913
4-Hydroxyphenylpyruvic acid	BraA05g027600.3C	0.915877	0.0103174	0.028273	*
4-Hydroxyphenylpyruvic acid	BraA08g032260.3C	-0.749897	0.0860053	0.134487
4-Hydroxyphenylpyruvic acid	BraA01g017670.3C	-0.87104	0.0238736	0.0308952	*
4-Hydroxyphenylpyruvic acid	BraA07g005830.3C	-0.888157	0.0180638	0.081107	*
4-Hydroxyphenylpyruvic acid	BraA03g039020.3C	0.814177	0.0485872	0.0846626	*
4-Hydroxyphenylpyruvic acid	BraA06g005670.3C	-0.976871	0.000796271	0.00515617	***
4-Hydroxyphenylpyruvic acid	BraA09g048970.3C	-0.86923	0.0245331	0.0269865	*
Histidine	BraA01g017270.3C	0.919928	0.00936049	0.0201132	**
Histidine	BraA02g007310.3C	-0.91077	0.0115876	0.0196099	*
Histidine	BraA04g015630.3C	-0.783378	0.0653049	0.105762
Histidine	BraA04g031460.3C	0.900841	0.0142612	0.0258755	*
Histidine	BraA01g017580.3C	-0.94759	0.00404816	0.0134292	**
Histidine	BraA02g000220.3C	-0.912562	0.0111339	0.0247158	*
Histidine	BraA05g008720.3C	-0.885552	0.018898	0.0423344	*
Histidine	BraA08g032410.3C	-0.862801	0.0269442	0.0601127	*
Histidine	BraA06g033080.3C	0.653584	0.15922	0.17679
Histidine	BraA04g013440.3C	-0.572229	0.235344	0.393367
Histidine	BraA08g019700.3C	-0.916855	0.0100823	0.0158435	*
Histidine	BraA05g040340.3C	-0.584217	0.223374	0.326315
Histidine	BraA09g055600.3C	-0.810951	0.0502309	0.0796901
Histidine	BraA05g006260.3C	-0.754016	0.0833201	0.161307
Histidine	BraA04g010460.3C	-0.647379	0.16459	0.295281
Histidine	BraA07g028050.3C	0.912248	0.0112128	0.0248878	*
Histidine	BraA10g025400.3C	-0.548469	0.259791	0.430532
Histidine	BraA08g006110.3C	-0.769716	0.0734403	0.107712
Histidine	BraA03g019180.3C	-0.756859	0.0814897	0.165957
Histidine	BraA09g062130.3C	0.77117	0.0725534	0.0761499
Histidine	BraA07g000220.3C	-0.886783	0.0185015	0.0406565	*
Histidine	BraA08g029130.3C	-0.944542	0.00452806	0.0115369	**
Histidine	BraA09g054250.3C	-0.869957	0.0242671	0.065607	*
Histidine	BraA08g007500.3C	-0.784452	0.0646844	0.111867
Histidine	BraA08g000180.3C	-0.649014	0.163168	0.283549
Histidine	BraA04g008320.3C	-0.912329	0.0111924	0.0332987	*
Histidine	BraA04g001190.3C	-0.878132	0.0213726	0.0524735	*
Histidine	BraA03g053470.3C	-0.716533	0.109141	0.171508
Histidine	BraA10g030950.3C	-0.711125	0.11312	0.158359
Histidine	BraA02g005190.3C	-0.623112	0.1863	0.255226
Histidine	BraA03g005720.3C	-0.544567	0.263896	0.436763
Histidine	BraA07g035330.3C	-0.680006	0.137211	0.25227
Histidine	BraA07g031570.3C	-0.547871	0.260419	0.358076
Histidine	BraA05g018190.3C	-0.781471	0.0664147	0.0954672
Histidine	BraA10g024380.3C	-0.80206	0.0548928	0.0805095
Histidine	BraA05g034040.3C	-0.793924	0.0593254	0.119986
Histidine	BraA08g007700.3C	-0.784223	0.0648166	0.13604
Histidine	BraA03g030260.3C	0.938282	0.00559607	0.00724197	**
Histidine	BraA09g032750.3C	0.933381	0.00650939	0.0105013	**
Histidine	BraA03g031420.3C	-0.819788	0.0457881	0.0689829	*
Histidine	BraA09g046430.3C	-0.827778	0.0419367	0.087442	*
Histidine	BraA01g013550.3C	0.78437	0.0647313	0.0647313
Histidine	BraA01g000830.3C	-0.773154	0.0713521	0.122077
Histidine	BraA04g011130.3C	-0.890607	0.0172957	0.0486879	*
Histidine	BraA09g034520.3C	0.931347	0.00690807	0.0184164	**
Histidine	BraA03g041700.3C	-0.797085	0.0575842	0.0925891
Histidine	BraA06g019700.3C	0.886088	0.0187249	0.0196165	*
Histidine	BraA06g036510.3C	-0.777535	0.0687308	0.100805
Histidine	BraA10g024990.3C	-0.659231	0.1544	0.218429
Histidine	BraA04g021710.3C	-0.840459	0.0361495	0.0647423	*
Histidine	BraA02g006550.3C	-0.717218	0.108642	0.180457
Histidine	BraA03g016250.3C	-0.778578	0.0681135	0.105245
Histidine	BraA04g029510.3C	-0.966559	0.00165875	0.00264503	**
Histidine	BraA10g028200.3C	-0.69119	0.128321	0.182444
Histidine	BraA03g061220.3C	-0.699023	0.122249	0.179807
Histidine	BraA09g039260.3C	-0.748013	0.0872458	0.135514
Histidine	BraA02g044000.3C	-0.788638	0.0622895	0.113488
Histidine	BraA03g058580.3C	-0.945185	0.00442468	0.00821022	**
Histidine	BraA07g038080.3C	-0.678269	0.138615	0.177384
Histidine	BraA02g021420.3C	-0.797485	0.0573655	0.12904
Histidine	BraA03g053380.3C	-0.939581	0.00536541	0.0112079	**
Histidine	BraA04g032160.3C	0.942837	0.0048081	0.0149155	**
Histidine	BraA07g037210.3C	-0.873992	0.0228166	0.0577277	*
Histidine	BraA03g033650.3C	-0.952485	0.00333283	0.012364	**
Histidine	BraA04g016310.3C	-0.59524	0.21259	0.303134
Histidine	BraA03g012880.3C	-0.668415	0.146694	0.274186
Histidine	BraA08g031390.3C	0.905506	0.0129719	0.0316848	*
Histidine	BraA05g025900.3C	-0.786217	0.0636693	0.107748
Histidine	BraA02g015010.3C	0.729428	0.0999098	0.257661
Histidine	BraA02g024490.3C	-0.624492	0.185035	0.315399
Histidine	BraA02g020240.3C	0.789601	0.0617447	0.0971121
Histidine	BraA07g038010.3C	-0.857167	0.029145	0.0692332	*
Histidine	BraA03g055960.3C	0.849321	0.0323456	0.0480256	*
Histidine	BraA06g014220.3C	-0.616094	0.192785	0.27757
Histidine	BraA02g014250.3C	-0.848284	0.0327805	0.0622091	*
Histidine	BraA08g029150.3C	-0.670877	0.144657	0.280505
Histidine	BraA03g005990.3C	-0.662062	0.152007	0.212723
Histidine	BraA02g013600.3C	-0.743606	0.0901794	0.181143
Histidine	BraA05g005200.3C	0.880256	0.0206493	0.0216326	*
Histidine	BraA06g012350.3C	-0.904761	0.0131739	0.0424279	*
Histidine	BraA04g015110.3C	0.84476	0.0342786	0.0443606	*
Histidine	BraA05g042270.3C	0.987058	0.000250148	0.00438487	***
Histidine	BraA02g005320.3C	-0.893443	0.0164268	0.0383927	*
Histidine	BraA07g038050.3C	-0.966202	0.00169418	0.00608061	**
Histidine	BraA07g019650.3C	-0.955374	0.00294273	0.01079	**
Histidine	BraA02g042670.3C	-0.81263	0.049372	0.11091	*
Histidine	BraA05g025850.3C	-0.907144	0.0125329	0.0258722	*
Histidine	BraA06g003460.3C	0.950243	0.00365199	0.0132588	**
Histidine	BraA01g013470.3C	-0.947657	0.00403797	0.0134208	**
Histidine	BraA02g039750.3C	0.959045	0.00248159	0.0179009	**
Histidine	BraA03g042430.3C	-0.822314	0.0445534	0.104267	*
Histidine	BraA04g025990.3C	-0.740481	0.0922862	0.174913
Histidine	BraA05g027600.3C	-0.92507	0.00821148	0.028273	**
Histidine	BraA08g032260.3C	0.690611	0.128774	0.134907
Histidine	BraA01g017670.3C	0.879778	0.0208112	0.0286154	*
Histidine	BraA07g005830.3C	0.849978	0.0320717	0.081107	*
Histidine	BraA03g039020.3C	-0.832883	0.0395583	0.0846626	*
Histidine	BraA06g005670.3C	0.952289	0.00336027	0.00528043	**
Histidine	BraA09g048970.3C	0.869888	0.0242924	0.0269865	*
(-)-Epicatechin	BraA01g017270.3C	-0.916836	0.0100867	0.0201132	*
(-)-Epicatechin	BraA02g007310.3C	0.857356	0.0290698	0.0290698	*
(-)-Epicatechin	BraA04g015630.3C	0.80423	0.0537371	0.105762
(-)-Epicatechin	BraA04g031460.3C	-0.900756	0.0142854	0.0258755	*
(-)-Epicatechin	BraA01g017580.3C	0.983428	0.000409693	0.00901325	***
(-)-Epicatechin	BraA02g000220.3C	0.924263	0.00838701	0.0247158	**
(-)-Epicatechin	BraA05g008720.3C	0.946902	0.00415422	0.0423344	**
(-)-Epicatechin	BraA08g032410.3C	0.9322	0.00673948	0.0601127	**
(-)-Epicatechin	BraA06g033080.3C	-0.699093	0.122194	0.176175
(-)-Epicatechin	BraA04g013440.3C	0.685024	0.133191	0.393367
(-)-Epicatechin	BraA08g019700.3C	0.863207	0.0267887	0.0297715	*
(-)-Epicatechin	BraA05g040340.3C	0.516164	0.294513	0.359961
(-)-Epicatechin	BraA09g055600.3C	0.806618	0.0524789	0.0796901
(-)-Epicatechin	BraA05g006260.3C	0.844391	0.0344372	0.161307	*
(-)-Epicatechin	BraA04g010460.3C	0.747407	0.0876465	0.295281
(-)-Epicatechin	BraA07g028050.3C	-0.914282	0.0107065	0.0248878	*
(-)-Epicatechin	BraA10g025400.3C	0.66188	0.15216	0.430532
(-)-Epicatechin	BraA08g006110.3C	0.703792	0.118614	0.13602
(-)-Epicatechin	BraA03g019180.3C	0.843638	0.0347622	0.165957	*
(-)-Epicatechin	BraA09g062130.3C	-0.841792	0.0355649	0.0751585	*
(-)-Epicatechin	BraA07g000220.3C	0.86079	0.0277203	0.0406565	*
(-)-Epicatechin	BraA08g029130.3C	0.975783	0.000872615	0.00639918	***
(-)-Epicatechin	BraA09g054250.3C	0.917858	0.00984394	0.065607	**
(-)-Epicatechin	BraA08g007500.3C	0.740466	0.0922959	0.116354
(-)-Epicatechin	BraA08g000180.3C	0.754915	0.0827392	0.283549
(-)-Epicatechin	BraA04g008320.3C	0.948605	0.00389429	0.0282464	**
(-)-Epicatechin	BraA04g001190.3C	0.944951	0.00446213	0.0524735	**
(-)-Epicatechin	BraA03g053470.3C	0.634061	0.176365	0.204676
(-)-Epicatechin	BraA10g030950.3C	0.610774	0.197762	0.20718
(-)-Epicatechin	BraA02g005190.3C	0.503331	0.308761	0.323464
(-)-Epicatechin	BraA03g005720.3C	0.658575	0.154956	0.436763
(-)-Epicatechin	BraA07g035330.3C	0.777485	0.0687609	0.25227
(-)-Epicatechin	BraA07g031570.3C	0.479912	0.335397	0.40993
(-)-Epicatechin	BraA05g018190.3C	0.694959	0.125383	0.131354
(-)-Epicatechin	BraA10g024380.3C	0.740387	0.0923498	0.114125
(-)-Epicatechin	BraA05g034040.3C	0.878537	0.0212339	0.119986	*
(-)-Epicatechin	BraA08g007700.3C	0.868484	0.0248072	0.13604	*
(-)-Epicatechin	BraA03g030260.3C	-0.929503	0.00727962	0.00889731	**
(-)-Epicatechin	BraA09g032750.3C	-0.881991	0.0200676	0.0220744	*
(-)-Epicatechin	BraA03g031420.3C	0.727082	0.101562	0.106398
(-)-Epicatechin	BraA09g046430.3C	0.905024	0.0131022	0.087442	*
(-)-Epicatechin	BraA01g013550.3C	-0.838427	0.0370496	0.0571733	*
(-)-Epicatechin	BraA01g000830.3C	0.715044	0.110231	0.131116
(-)-Epicatechin	BraA04g011130.3C	0.951469	0.00347577	0.0486879	**
(-)-Epicatechin	BraA09g034520.3C	-0.960159	0.00234931	0.0184164	**
(-)-Epicatechin	BraA03g041700.3C	0.692886	0.126995	0.133043
(-)-Epicatechin	BraA06g019700.3C	-0.918585	0.00967281	0.0172384	**
(-)-Epicatechin	BraA06g036510.3C	0.752106	0.0845602	0.109431
(-)-Epicatechin	BraA10g024990.3C	0.546239	0.262134	0.274616
(-)-Epicatechin	BraA04g021710.3C	0.749034	0.0865722	0.0906947
(-)-Epicatechin	BraA02g006550.3C	0.644464	0.167138	0.183851
(-)-Epicatechin	BraA03g016250.3C	0.704175	0.118324	0.136967
(-)-Epicatechin	BraA04g029510.3C	0.949843	0.00371054	0.00544212	**
(-)-Epicatechin	BraA10g028200.3C	0.579346	0.228207	0.239074
(-)-Epicatechin	BraA03g061220.3C	0.580806	0.226754	0.237552
(-)-Epicatechin	BraA09g039260.3C	0.65258	0.160084	0.160084
(-)-Epicatechin	BraA02g044000.3C	0.805344	0.0531487	0.113488
(-)-Epicatechin	BraA03g058580.3C	0.891995	0.0168678	0.017671	*
(-)-Epicatechin	BraA07g038080.3C	0.586498	0.221125	0.221125
(-)-Epicatechin	BraA02g021420.3C	0.797422	0.0574003	0.12904
(-)-Epicatechin	BraA03g053380.3C	0.884247	0.0193227	0.0230881	*
(-)-Epicatechin	BraA04g032160.3C	-0.896483	0.0155191	0.0243872	*
(-)-Epicatechin	BraA07g037210.3C	0.94111	0.00509987	0.0577277	**
(-)-Epicatechin	BraA03g033650.3C	0.981924	0.000487149	0.0107173	***
(-)-Epicatechin	BraA04g016310.3C	0.47893	0.336532	0.336532
(-)-Epicatechin	BraA03g012880.3C	0.764524	0.0766448	0.274186
(-)-Epicatechin	BraA08g031390.3C	-0.885976	0.018761	0.0326675	*
(-)-Epicatechin	BraA05g025900.3C	0.691849	0.127805	0.133891
(-)-Epicatechin	BraA02g015010.3C	-0.61978	0.189367	0.257661
(-)-Epicatechin	BraA02g024490.3C	0.738005	0.0939701	0.315399
(-)-Epicatechin	BraA02g020240.3C	-0.835955	0.038159	0.0971121	*
(-)-Epicatechin	BraA07g038010.3C	0.87879	0.0211474	0.0692332	*
(-)-Epicatechin	BraA03g055960.3C	-0.897648	0.0151777	0.0480256	*
(-)-Epicatechin	BraA06g014220.3C	0.513172	0.297813	0.299824
(-)-Epicatechin	BraA02g014250.3C	0.8209	0.045243	0.0622091	*
(-)-Epicatechin	BraA08g029150.3C	0.763068	0.0775548	0.280505
(-)-Epicatechin	BraA03g005990.3C	0.547086	0.261243	0.273683
(-)-Epicatechin	BraA02g013600.3C	0.738528	0.0936132	0.181143
(-)-Epicatechin	BraA05g005200.3C	-0.913036	0.0110153	0.0183779	*
(-)-Epicatechin	BraA06g012350.3C	0.930179	0.00714232	0.0338885	**
(-)-Epicatechin	BraA04g015110.3C	-0.837131	0.0376295	0.0459916	*
(-)-Epicatechin	BraA05g042270.3C	-0.947453	0.00406928	0.00541782	**
(-)-Epicatechin	BraA02g005320.3C	0.843503	0.0348204	0.0427007	*
(-)-Epicatechin	BraA07g038050.3C	0.983949	0.000384391	0.00334075	***
(-)-Epicatechin	BraA07g019650.3C	0.983866	0.000388365	0.00427202	***
(-)-Epicatechin	BraA02g042670.3C	0.861539	0.02743	0.11091	*
(-)-Epicatechin	BraA05g025850.3C	0.877556	0.0215709	0.0300011	*
(-)-Epicatechin	BraA06g003460.3C	-0.915447	0.0104216	0.015285	*
(-)-Epicatechin	BraA01g013470.3C	0.96869	0.00145514	0.00800327	**
(-)-Epicatechin	BraA02g039750.3C	-0.888081	0.0180878	0.0222533	*
(-)-Epicatechin	BraA03g042430.3C	0.895658	0.015763	0.104267	*
(-)-Epicatechin	BraA04g025990.3C	0.819118	0.0461182	0.174913	*
(-)-Epicatechin	BraA05g027600.3C	0.941684	0.00500199	0.0220088	**
(-)-Epicatechin	BraA08g032260.3C	-0.752638	0.084214	0.134487
(-)-Epicatechin	BraA01g017670.3C	-0.926726	0.00785688	0.0213549	**
(-)-Epicatechin	BraA07g005830.3C	-0.790751	0.0610967	0.0881388
(-)-Epicatechin	BraA03g039020.3C	0.794002	0.0592821	0.0846626
(-)-Epicatechin	BraA06g005670.3C	-0.944053	0.00460762	0.00587504	**
(-)-Epicatechin	BraA09g048970.3C	-0.914641	0.0106183	0.0251955	*
Glucotropaeolin	BraA01g017270.3C	0.890366	0.0173705	0.0201132	*
Glucotropaeolin	BraA02g007310.3C	-0.892953	0.0165753	0.0232354	*
Glucotropaeolin	BraA04g015630.3C	-0.843565	0.0347936	0.105762	*
Glucotropaeolin	BraA04g031460.3C	0.875324	0.0223471	0.0258755	*
Glucotropaeolin	BraA01g017580.3C	-0.944035	0.00461054	0.0134292	**
Glucotropaeolin	BraA02g000220.3C	-0.941654	0.00500713	0.0247158	**
Glucotropaeolin	BraA05g008720.3C	-0.879134	0.0210301	0.0423344	*
Glucotropaeolin	BraA08g032410.3C	-0.866327	0.0256084	0.0601127	*
Glucotropaeolin	BraA06g033080.3C	0.704617	0.11799	0.176175
Glucotropaeolin	BraA04g013440.3C	-0.519582	0.290762	0.393367
Glucotropaeolin	BraA08g019700.3C	-0.946475	0.00422076	0.0122449	**
Glucotropaeolin	BraA05g040340.3C	-0.674248	0.141888	0.326315
Glucotropaeolin	BraA09g055600.3C	-0.872948	0.0231879	0.0796901	*
Glucotropaeolin	BraA05g006260.3C	-0.727063	0.101576	0.161307
Glucotropaeolin	BraA04g010460.3C	-0.590241	0.217454	0.295281
Glucotropaeolin	BraA07g028050.3C	0.878323	0.0213072	0.0258135	*
Glucotropaeolin	BraA10g025400.3C	-0.491595	0.322008	0.430532
Glucotropaeolin	BraA08g006110.3C	-0.826537	0.0425246	0.0962602	*
Glucotropaeolin	BraA03g019180.3C	-0.711755	0.112653	0.165957
Glucotropaeolin	BraA09g062130.3C	0.834651	0.0387501	0.0751585	*
Glucotropaeolin	BraA07g000220.3C	-0.833302	0.039366	0.0438263	*
Glucotropaeolin	BraA08g029130.3C	-0.925194	0.00818462	0.0138509	**
Glucotropaeolin	BraA09g054250.3C	-0.877538	0.0215773	0.065607	*
Glucotropaeolin	BraA08g007500.3C	-0.728605	0.100488	0.116354
Glucotropaeolin	BraA08g000180.3C	-0.604323	0.203866	0.283549
Glucotropaeolin	BraA04g008320.3C	-0.865793	0.0258085	0.0332987	*
Glucotropaeolin	BraA04g001190.3C	-0.866257	0.0256346	0.0524735	*
Glucotropaeolin	BraA03g053470.3C	-0.778628	0.0680841	0.169418
Glucotropaeolin	BraA10g030950.3C	-0.755747	0.0822033	0.158359
Glucotropaeolin	BraA02g005190.3C	-0.658458	0.155056	0.255226
Glucotropaeolin	BraA03g005720.3C	-0.487389	0.326806	0.436763
Glucotropaeolin	BraA07g035330.3C	-0.627057	0.182694	0.25227
Glucotropaeolin	BraA07g031570.3C	-0.648115	0.163949	0.358076
Glucotropaeolin	BraA05g018190.3C	-0.819353	0.0460024	0.0920047	*
Glucotropaeolin	BraA10g024380.3C	-0.838914	0.0368331	0.0760393	*
Glucotropaeolin	BraA05g034040.3C	-0.772067	0.0720093	0.119986
Glucotropaeolin	BraA08g007700.3C	-0.748164	0.0871462	0.13604
Glucotropaeolin	BraA03g030260.3C	0.940457	0.00521249	0.00724197	**
Glucotropaeolin	BraA09g032750.3C	0.936609	0.00590027	0.0105013	**
Glucotropaeolin	BraA03g031420.3C	-0.827036	0.0422876	0.0689829	*
Glucotropaeolin	BraA09g046430.3C	-0.846439	0.0335608	0.087442	*
Glucotropaeolin	BraA01g013550.3C	0.854186	0.0303424	0.0571733	*
Glucotropaeolin	BraA01g000830.3C	-0.708207	0.115292	0.131116
Glucotropaeolin	BraA04g011130.3C	-0.876765	0.0218445	0.0486879	*
Glucotropaeolin	BraA09g034520.3C	0.905016	0.0131044	0.020773	*
Glucotropaeolin	BraA03g041700.3C	-0.768822	0.0739872	0.0925891
Glucotropaeolin	BraA06g019700.3C	0.936492	0.00592182	0.0172384	**
Glucotropaeolin	BraA06g036510.3C	-0.858895	0.0284611	0.0896969	*
Glucotropaeolin	BraA10g024990.3C	-0.698139	0.122927	0.218429
Glucotropaeolin	BraA04g021710.3C	-0.860299	0.0279113	0.0614048	*
Glucotropaeolin	BraA02g006550.3C	-0.648495	0.163618	0.183851
Glucotropaeolin	BraA03g016250.3C	-0.835812	0.0382233	0.103646	*
Glucotropaeolin	BraA04g029510.3C	-0.98973	0.000157681	0.000867245	***
Glucotropaeolin	BraA10g028200.3C	-0.722717	0.104669	0.182444
Glucotropaeolin	BraA03g061220.3C	-0.705713	0.117164	0.179807
Glucotropaeolin	BraA09g039260.3C	-0.730397	0.0992308	0.135514
Glucotropaeolin	BraA02g044000.3C	-0.85141	0.0314782	0.113488	*
Glucotropaeolin	BraA03g058580.3C	-0.922108	0.00886445	0.0121886	**
Glucotropaeolin	BraA07g038080.3C	-0.678784	0.138198	0.177384
Glucotropaeolin	BraA02g021420.3C	-0.708957	0.114733	0.132848
Glucotropaeolin	BraA03g053380.3C	-0.932294	0.00672106	0.0113741	**
Glucotropaeolin	BraA04g032160.3C	0.933803	0.0064281	0.0149155	**
Glucotropaeolin	BraA07g037210.3C	-0.877424	0.0216163	0.0577277	*
Glucotropaeolin	BraA03g033650.3C	-0.937318	0.00577032	0.0141052	**
Glucotropaeolin	BraA04g016310.3C	-0.55796	0.249912	0.305448
Glucotropaeolin	BraA03g012880.3C	-0.61335	0.195346	0.274186
Glucotropaeolin	BraA08g031390.3C	0.884306	0.0193035	0.0326675	*
Glucotropaeolin	BraA05g025900.3C	-0.817352	0.0469936	0.107748	*
Glucotropaeolin	BraA02g015010.3C	0.597077	0.210814	0.257661
Glucotropaeolin	BraA02g024490.3C	-0.584338	0.223255	0.315399
Glucotropaeolin	BraA02g020240.3C	0.855827	0.0296804	0.0971121	*
Glucotropaeolin	BraA07g038010.3C	-0.792718	0.0599956	0.0733279
Glucotropaeolin	BraA03g055960.3C	0.848411	0.032727	0.0480256	*
Glucotropaeolin	BraA06g014220.3C	-0.557369	0.250522	0.290078
Glucotropaeolin	BraA02g014250.3C	-0.905581	0.0129516	0.0592856	*
Glucotropaeolin	BraA08g029150.3C	-0.610998	0.197551	0.280505
Glucotropaeolin	BraA03g005990.3C	-0.691655	0.127956	0.212723
Glucotropaeolin	BraA02g013600.3C	-0.655592	0.157499	0.182368
Glucotropaeolin	BraA05g005200.3C	0.94591	0.00430941	0.0174503	**
Glucotropaeolin	BraA06g012350.3C	-0.844329	0.034464	0.0435488	*
Glucotropaeolin	BraA04g015110.3C	0.865884	0.0257745	0.0423037	*
Glucotropaeolin	BraA05g042270.3C	0.953969	0.00312948	0.00541782	**
Glucotropaeolin	BraA02g005320.3C	-0.835015	0.0385844	0.0443624	*
Glucotropaeolin	BraA07g038050.3C	-0.958723	0.00252056	0.00608061	**
Glucotropaeolin	BraA07g019650.3C	-0.927648	0.00766294	0.0137176	**
Glucotropaeolin	BraA02g042670.3C	-0.742765	0.0907443	0.11091
Glucotropaeolin	BraA05g025850.3C	-0.865523	0.0259101	0.0300011	*
Glucotropaeolin	BraA06g003460.3C	0.91247	0.0111568	0.0153407	*
Glucotropaeolin	BraA01g013470.3C	-0.907619	0.0124073	0.0172637	*
Glucotropaeolin	BraA02g039750.3C	0.89388	0.0162948	0.0222533	*
Glucotropaeolin	BraA03g042430.3C	-0.782792	0.0656449	0.104267
Glucotropaeolin	BraA04g025990.3C	-0.679063	0.137972	0.174913
Glucotropaeolin	BraA05g027600.3C	-0.868812	0.0246864	0.0314291	*
Glucotropaeolin	BraA08g032260.3C	0.759304	0.0799298	0.134487
Glucotropaeolin	BraA01g017670.3C	0.952186	0.00337463	0.0185604	**
Glucotropaeolin	BraA07g005830.3C	0.784866	0.0644455	0.0881388
Glucotropaeolin	BraA03g039020.3C	-0.75503	0.0826649	0.0957173
Glucotropaeolin	BraA06g005670.3C	0.954587	0.00304671	0.00528043	**
Glucotropaeolin	BraA09g048970.3C	0.941291	0.00506892	0.0185861	**
(4-Amino-2-methylpyrimidin-5-YL)methyl dihydrogen phosphate	BraA01g017270.3C	-0.937628	0.00571407	0.0201132	**
(4-Amino-2-methylpyrimidin-5-YL)methyl dihydrogen phosphate	BraA02g007310.3C	0.87421	0.0227395	0.0263299	*
(4-Amino-2-methylpyrimidin-5-YL)methyl dihydrogen phosphate	BraA04g015630.3C	0.673053	0.142867	0.159687
(4-Amino-2-methylpyrimidin-5-YL)methyl dihydrogen phosphate	BraA04g031460.3C	-0.928567	0.00747177	0.0258755	**
(4-Amino-2-methylpyrimidin-5-YL)methyl dihydrogen phosphate	BraA01g017580.3C	0.950178	0.00366155	0.0134292	**
(4-Amino-2-methylpyrimidin-5-YL)methyl dihydrogen phosphate	BraA02g000220.3C	0.834806	0.0386798	0.0447871	*
(4-Amino-2-methylpyrimidin-5-YL)methyl dihydrogen phosphate	BraA05g008720.3C	0.935397	0.00612548	0.0423344	**
(4-Amino-2-methylpyrimidin-5-YL)methyl dihydrogen phosphate	BraA08g032410.3C	0.896064	0.0156426	0.0601127	*
(4-Amino-2-methylpyrimidin-5-YL)methyl dihydrogen phosphate	BraA06g033080.3C	-0.68491	0.133281	0.176175
(4-Amino-2-methylpyrimidin-5-YL)methyl dihydrogen phosphate	BraA04g013440.3C	0.730158	0.0993976	0.393367
(4-Amino-2-methylpyrimidin-5-YL)methyl dihydrogen phosphate	BraA08g019700.3C	0.794031	0.0592658	0.0592658
(4-Amino-2-methylpyrimidin-5-YL)methyl dihydrogen phosphate	BraA05g040340.3C	0.360034	0.483284	0.483284
(4-Amino-2-methylpyrimidin-5-YL)methyl dihydrogen phosphate	BraA09g055600.3C	0.675415	0.140935	0.151423
(4-Amino-2-methylpyrimidin-5-YL)methyl dihydrogen phosphate	BraA05g006260.3C	0.841525	0.0356816	0.161307	*
(4-Amino-2-methylpyrimidin-5-YL)methyl dihydrogen phosphate	BraA04g010460.3C	0.79981	0.0561027	0.295281
(4-Amino-2-methylpyrimidin-5-YL)methyl dihydrogen phosphate	BraA07g028050.3C	-0.945928	0.0043066	0.0246367	**
(4-Amino-2-methylpyrimidin-5-YL)methyl dihydrogen phosphate	BraA10g025400.3C	0.713107	0.111655	0.430532
(4-Amino-2-methylpyrimidin-5-YL)methyl dihydrogen phosphate	BraA08g006110.3C	0.610712	0.19782	0.19782
(4-Amino-2-methylpyrimidin-5-YL)methyl dihydrogen phosphate	BraA03g019180.3C	0.876649	0.0218846	0.165957	*
(4-Amino-2-methylpyrimidin-5-YL)methyl dihydrogen phosphate	BraA09g062130.3C	-0.829632	0.0410652	0.0751585	*
(4-Amino-2-methylpyrimidin-5-YL)methyl dihydrogen phosphate	BraA07g000220.3C	0.924487	0.00833795	0.0406565	**
(4-Amino-2-methylpyrimidin-5-YL)methyl dihydrogen phosphate	BraA08g029130.3C	0.988754	0.000189002	0.00256967	***
(4-Amino-2-methylpyrimidin-5-YL)methyl dihydrogen phosphate	BraA09g054250.3C	0.850922	0.0316797	0.065607	*
(4-Amino-2-methylpyrimidin-5-YL)methyl dihydrogen phosphate	BraA08g007500.3C	0.828621	0.0415394	0.111867	*
(4-Amino-2-methylpyrimidin-5-YL)methyl dihydrogen phosphate	BraA08g000180.3C	0.786845	0.0633103	0.283549
(4-Amino-2-methylpyrimidin-5-YL)methyl dihydrogen phosphate	BraA04g008320.3C	0.987644	0.00022808	0.00501776	***
(4-Amino-2-methylpyrimidin-5-YL)methyl dihydrogen phosphate	BraA04g001190.3C	0.930498	0.00707785	0.0524735	**
(4-Amino-2-methylpyrimidin-5-YL)methyl dihydrogen phosphate	BraA03g053470.3C	0.515259	0.29551	0.29551
(4-Amino-2-methylpyrimidin-5-YL)methyl dihydrogen phosphate	BraA10g030950.3C	0.538272	0.270571	0.270571
(4-Amino-2-methylpyrimidin-5-YL)methyl dihydrogen phosphate	BraA02g005190.3C	0.447792	0.373207	0.373207
(4-Amino-2-methylpyrimidin-5-YL)methyl dihydrogen phosphate	BraA03g005720.3C	0.711436	0.11289	0.436763
(4-Amino-2-methylpyrimidin-5-YL)methyl dihydrogen phosphate	BraA07g035330.3C	0.827706	0.0419707	0.25227	*
(4-Amino-2-methylpyrimidin-5-YL)methyl dihydrogen phosphate	BraA07g031570.3C	0.328174	0.525411	0.525411
(4-Amino-2-methylpyrimidin-5-YL)methyl dihydrogen phosphate	BraA05g018190.3C	0.636847	0.173874	0.173874
(4-Amino-2-methylpyrimidin-5-YL)methyl dihydrogen phosphate	BraA10g024380.3C	0.662333	0.151778	0.151778
(4-Amino-2-methylpyrimidin-5-YL)methyl dihydrogen phosphate	BraA05g034040.3C	0.870459	0.0240843	0.119986	*
(4-Amino-2-methylpyrimidin-5-YL)methyl dihydrogen phosphate	BraA08g007700.3C	0.884767	0.0191529	0.13604	*
(4-Amino-2-methylpyrimidin-5-YL)methyl dihydrogen phosphate	BraA03g030260.3C	-0.919256	0.00951613	0.0104677	**
(4-Amino-2-methylpyrimidin-5-YL)methyl dihydrogen phosphate	BraA09g032750.3C	-0.856745	0.0293131	0.0293131	*
(4-Amino-2-methylpyrimidin-5-YL)methyl dihydrogen phosphate	BraA03g031420.3C	0.702161	0.119851	0.119851
(4-Amino-2-methylpyrimidin-5-YL)methyl dihydrogen phosphate	BraA09g046430.3C	0.843868	0.0346628	0.087442	*
(4-Amino-2-methylpyrimidin-5-YL)methyl dihydrogen phosphate	BraA01g013550.3C	-0.807581	0.0519757	0.0571733
(4-Amino-2-methylpyrimidin-5-YL)methyl dihydrogen phosphate	BraA01g000830.3C	0.808028	0.0517424	0.122077
(4-Amino-2-methylpyrimidin-5-YL)methyl dihydrogen phosphate	BraA04g011130.3C	0.935052	0.00619043	0.0486879	**
(4-Amino-2-methylpyrimidin-5-YL)methyl dihydrogen phosphate	BraA09g034520.3C	-0.967811	0.00153752	0.0184164	**
(4-Amino-2-methylpyrimidin-5-YL)methyl dihydrogen phosphate	BraA03g041700.3C	0.71504	0.110234	0.121257
(4-Amino-2-methylpyrimidin-5-YL)methyl dihydrogen phosphate	BraA06g019700.3C	-0.881378	0.0202721	0.0202721	*
(4-Amino-2-methylpyrimidin-5-YL)methyl dihydrogen phosphate	BraA06g036510.3C	0.618575	0.190481	0.190481
(4-Amino-2-methylpyrimidin-5-YL)methyl dihydrogen phosphate	BraA10g024990.3C	0.483525	0.331236	0.331236
(4-Amino-2-methylpyrimidin-5-YL)methyl dihydrogen phosphate	BraA04g021710.3C	0.687749	0.131028	0.131028
(4-Amino-2-methylpyrimidin-5-YL)methyl dihydrogen phosphate	BraA02g006550.3C	0.743591	0.0901896	0.180457
(4-Amino-2-methylpyrimidin-5-YL)methyl dihydrogen phosphate	BraA03g016250.3C	0.600862	0.207173	0.207173
(4-Amino-2-methylpyrimidin-5-YL)methyl dihydrogen phosphate	BraA04g029510.3C	0.889527	0.0176324	0.0176324	*
(4-Amino-2-methylpyrimidin-5-YL)methyl dihydrogen phosphate	BraA10g028200.3C	0.525799	0.283984	0.283984
(4-Amino-2-methylpyrimidin-5-YL)methyl dihydrogen phosphate	BraA03g061220.3C	0.561906	0.245849	0.245849
(4-Amino-2-methylpyrimidin-5-YL)methyl dihydrogen phosphate	BraA09g039260.3C	0.678592	0.138354	0.144942
(4-Amino-2-methylpyrimidin-5-YL)methyl dihydrogen phosphate	BraA02g044000.3C	0.66736	0.147571	0.162328
(4-Amino-2-methylpyrimidin-5-YL)methyl dihydrogen phosphate	BraA03g058580.3C	0.902687	0.0137441	0.0156937	*
(4-Amino-2-methylpyrimidin-5-YL)methyl dihydrogen phosphate	BraA07g038080.3C	0.609574	0.198891	0.208362
(4-Amino-2-methylpyrimidin-5-YL)methyl dihydrogen phosphate	BraA02g021420.3C	0.905238	0.0130443	0.124264	*
(4-Amino-2-methylpyrimidin-5-YL)methyl dihydrogen phosphate	BraA03g053380.3C	0.864463	0.0263106	0.0275635	*
(4-Amino-2-methylpyrimidin-5-YL)methyl dihydrogen phosphate	BraA04g032160.3C	-0.828412	0.0416376	0.0482119	*
(4-Amino-2-methylpyrimidin-5-YL)methyl dihydrogen phosphate	BraA07g037210.3C	0.900849	0.014259	0.0577277	*
(4-Amino-2-methylpyrimidin-5-YL)methyl dihydrogen phosphate	BraA03g033650.3C	0.963416	0.0019831	0.010907	**
(4-Amino-2-methylpyrimidin-5-YL)methyl dihydrogen phosphate	BraA04g016310.3C	0.539801	0.268944	0.311409
(4-Amino-2-methylpyrimidin-5-YL)methyl dihydrogen phosphate	BraA03g012880.3C	0.805462	0.0530865	0.274186
(4-Amino-2-methylpyrimidin-5-YL)methyl dihydrogen phosphate	BraA08g031390.3C	-0.860811	0.027712	0.0370579	*
(4-Amino-2-methylpyrimidin-5-YL)methyl dihydrogen phosphate	BraA05g025900.3C	0.616601	0.192313	0.192313
(4-Amino-2-methylpyrimidin-5-YL)methyl dihydrogen phosphate	BraA02g015010.3C	-0.645441	0.166282	0.257661
(4-Amino-2-methylpyrimidin-5-YL)methyl dihydrogen phosphate	BraA02g024490.3C	0.77085	0.0727483	0.315399
(4-Amino-2-methylpyrimidin-5-YL)methyl dihydrogen phosphate	BraA02g020240.3C	-0.760052	0.0794554	0.0971121
(4-Amino-2-methylpyrimidin-5-YL)methyl dihydrogen phosphate	BraA07g038010.3C	0.958582	0.00253764	0.0498658	**
(4-Amino-2-methylpyrimidin-5-YL)methyl dihydrogen phosphate	BraA03g055960.3C	-0.90962	0.0118838	0.0480256	*
(4-Amino-2-methylpyrimidin-5-YL)methyl dihydrogen phosphate	BraA06g014220.3C	0.602228	0.205866	0.27757
(4-Amino-2-methylpyrimidin-5-YL)methyl dihydrogen phosphate	BraA02g014250.3C	0.697464	0.123446	0.126943
(4-Amino-2-methylpyrimidin-5-YL)methyl dihydrogen phosphate	BraA08g029150.3C	0.812932	0.0492184	0.280505	*
(4-Amino-2-methylpyrimidin-5-YL)methyl dihydrogen phosphate	BraA03g005990.3C	0.501674	0.310619	0.310619
(4-Amino-2-methylpyrimidin-5-YL)methyl dihydrogen phosphate	BraA02g013600.3C	0.85889	0.0284633	0.181143	*
(4-Amino-2-methylpyrimidin-5-YL)methyl dihydrogen phosphate	BraA05g005200.3C	-0.862923	0.0268974	0.0268974	*
(4-Amino-2-methylpyrimidin-5-YL)methyl dihydrogen phosphate	BraA06g012350.3C	0.984423	0.000362087	0.0079659	***
(4-Amino-2-methylpyrimidin-5-YL)methyl dihydrogen phosphate	BraA04g015110.3C	-0.816184	0.0475773	0.0550895	*
(4-Amino-2-methylpyrimidin-5-YL)methyl dihydrogen phosphate	BraA05g042270.3C	-0.932986	0.00658592	0.00767462	**
(4-Amino-2-methylpyrimidin-5-YL)methyl dihydrogen phosphate	BraA02g005320.3C	0.907012	0.012568	0.0383927	*
(4-Amino-2-methylpyrimidin-5-YL)methyl dihydrogen phosphate	BraA07g038050.3C	0.960947	0.00225797	0.00608061	**
(4-Amino-2-methylpyrimidin-5-YL)methyl dihydrogen phosphate	BraA07g019650.3C	0.983883	0.000387561	0.00427202	***
(4-Amino-2-methylpyrimidin-5-YL)methyl dihydrogen phosphate	BraA02g042670.3C	0.936319	0.00595378	0.11091	**
(4-Amino-2-methylpyrimidin-5-YL)methyl dihydrogen phosphate	BraA05g025850.3C	0.92499	0.00822875	0.0258722	**
(4-Amino-2-methylpyrimidin-5-YL)methyl dihydrogen phosphate	BraA06g003460.3C	-0.917975	0.00981618	0.015285	**
(4-Amino-2-methylpyrimidin-5-YL)methyl dihydrogen phosphate	BraA01g013470.3C	0.998342	4.12218e-06	9.0688e-05	***
(4-Amino-2-methylpyrimidin-5-YL)methyl dihydrogen phosphate	BraA02g039750.3C	-0.887767	0.0181874	0.0222533	*
(4-Amino-2-methylpyrimidin-5-YL)methyl dihydrogen phosphate	BraA03g042430.3C	0.91552	0.0104038	0.104267	*
(4-Amino-2-methylpyrimidin-5-YL)methyl dihydrogen phosphate	BraA04g025990.3C	0.886175	0.0186968	0.174913	*
(4-Amino-2-methylpyrimidin-5-YL)methyl dihydrogen phosphate	BraA05g027600.3C	0.99167	0.000103799	0.00228358	***
(4-Amino-2-methylpyrimidin-5-YL)methyl dihydrogen phosphate	BraA08g032260.3C	-0.723883	0.103835	0.134487
(4-Amino-2-methylpyrimidin-5-YL)methyl dihydrogen phosphate	BraA01g017670.3C	-0.848719	0.0325977	0.0345725	*
(4-Amino-2-methylpyrimidin-5-YL)methyl dihydrogen phosphate	BraA07g005830.3C	-0.808276	0.0516135	0.081107
(4-Amino-2-methylpyrimidin-5-YL)methyl dihydrogen phosphate	BraA03g039020.3C	0.889088	0.0177699	0.0846626	*
(4-Amino-2-methylpyrimidin-5-YL)methyl dihydrogen phosphate	BraA06g005670.3C	-0.924776	0.00827523	0.00910275	**
(4-Amino-2-methylpyrimidin-5-YL)methyl dihydrogen phosphate	BraA09g048970.3C	-0.858805	0.0284967	0.0289343	*
Glucolesquerellin	BraA01g017270.3C	-0.895785	0.0157251	0.0201132	*
Glucolesquerellin	BraA02g007310.3C	0.949256	0.00379717	0.0180952	**
Glucolesquerellin	BraA04g015630.3C	0.784427	0.0646984	0.105762
Glucolesquerellin	BraA04g031460.3C	-0.88387	0.0194463	0.0258755	*
Glucolesquerellin	BraA01g017580.3C	0.883396	0.0196021	0.0205355	*
Glucolesquerellin	BraA02g000220.3C	0.895494	0.0158115	0.0267579	*
Glucolesquerellin	BraA05g008720.3C	0.806591	0.0524933	0.0539754
Glucolesquerellin	BraA08g032410.3C	0.775105	0.0701793	0.0701793
Glucolesquerellin	BraA06g033080.3C	-0.693261	0.126703	0.176175
Glucolesquerellin	BraA04g013440.3C	0.39365	0.440025	0.455704
Glucolesquerellin	BraA08g019700.3C	0.979594	0.000620374	0.00682411	***
Glucolesquerellin	BraA05g040340.3C	0.711473	0.112862	0.326315
Glucolesquerellin	BraA09g055600.3C	0.841063	0.0358839	0.0796901	*
Glucolesquerellin	BraA05g006260.3C	0.611863	0.196739	0.196739
Glucolesquerellin	BraA04g010460.3C	0.477189	0.338546	0.354668
Glucolesquerellin	BraA07g028050.3C	-0.881133	0.0203542	0.0258135	*
Glucolesquerellin	BraA10g025400.3C	0.363592	0.478645	0.49963
Glucolesquerellin	BraA08g006110.3C	0.882004	0.0200631	0.0962602	*
Glucolesquerellin	BraA03g019180.3C	0.608823	0.1996	0.209105
Glucolesquerellin	BraA09g062130.3C	-0.788324	0.062468	0.0751585
Glucolesquerellin	BraA07g000220.3C	0.86948	0.0244414	0.0406565	*
Glucolesquerellin	BraA08g029130.3C	0.879945	0.0207547	0.0228302	*
Glucolesquerellin	BraA09g054250.3C	0.787902	0.0627078	0.0766428
Glucolesquerellin	BraA08g007500.3C	0.788016	0.0626429	0.111867
Glucolesquerellin	BraA08g000180.3C	0.480717	0.334469	0.346952
Glucolesquerellin	BraA04g008320.3C	0.819209	0.0460734	0.0482674	*
Glucolesquerellin	BraA04g001190.3C	0.779087	0.0678134	0.0678134
Glucolesquerellin	BraA03g053470.3C	0.835413	0.0384041	0.169418	*
Glucolesquerellin	BraA10g030950.3C	0.846661	0.0334664	0.158359	*
Glucolesquerellin	BraA02g005190.3C	0.773743	0.0709968	0.255226
Glucolesquerellin	BraA03g005720.3C	0.35966	0.483771	0.50565
Glucolesquerellin	BraA07g035330.3C	0.516915	0.293688	0.307673
Glucolesquerellin	BraA07g031570.3C	0.694732	0.125559	0.358076
Glucolesquerellin	BraA05g018190.3C	0.89932	0.0146944	0.0920047	*
Glucolesquerellin	BraA10g024380.3C	0.890675	0.0172746	0.0760393	*
Glucolesquerellin	BraA05g034040.3C	0.662116	0.151961	0.151961
Glucolesquerellin	BraA08g007700.3C	0.643623	0.167876	0.175596
Glucolesquerellin	BraA03g030260.3C	-0.950051	0.00368007	0.00724197	**
Glucolesquerellin	BraA09g032750.3C	-0.981121	0.000531255	0.0058438	***
Glucolesquerellin	BraA03g031420.3C	0.917218	0.00999569	0.0689829	**
Glucolesquerellin	BraA09g046430.3C	0.738425	0.0936838	0.0981449
Glucolesquerellin	BraA01g013550.3C	-0.822838	0.0442995	0.0571733	*
Glucolesquerellin	BraA01g000830.3C	0.781796	0.066225	0.122077
Glucolesquerellin	BraA04g011130.3C	0.793121	0.0597711	0.0597711
Glucolesquerellin	BraA09g034520.3C	-0.867255	0.0252624	0.0292512	*
Glucolesquerellin	BraA03g041700.3C	0.870311	0.0241381	0.0925891	*
Glucolesquerellin	BraA06g019700.3C	-0.911692	0.0113531	0.0172384	*
Glucolesquerellin	BraA06g036510.3C	0.859665	0.0281588	0.0896969	*
Glucolesquerellin	BraA10g024990.3C	0.804375	0.0536605	0.218429
Glucolesquerellin	BraA04g021710.3C	0.934068	0.0063773	0.0614048	**
Glucolesquerellin	BraA02g006550.3C	0.737963	0.0939987	0.180457
Glucolesquerellin	BraA03g016250.3C	0.889329	0.0176944	0.103646	*
Glucolesquerellin	BraA04g029510.3C	0.985623	0.000308546	0.00131039	***
Glucolesquerellin	BraA10g028200.3C	0.827794	0.0419291	0.182444	*
Glucolesquerellin	BraA03g061220.3C	0.824832	0.0433383	0.179807	*
Glucolesquerellin	BraA09g039260.3C	0.839853	0.0364169	0.135514	*
Glucolesquerellin	BraA02g044000.3C	0.789196	0.0619738	0.113488
Glucolesquerellin	BraA03g058580.3C	0.970423	0.0012993	0.00714614	**
Glucolesquerellin	BraA07g038080.3C	0.787638	0.0628582	0.177384
Glucolesquerellin	BraA02g021420.3C	0.712581	0.112043	0.132848
Glucolesquerellin	BraA03g053380.3C	0.978991	0.000657405	0.00597356	***
Glucolesquerellin	BraA04g032160.3C	-0.936739	0.00587642	0.0149155	**
Glucolesquerellin	BraA07g037210.3C	0.782903	0.0655807	0.0655807
Glucolesquerellin	BraA03g033650.3C	0.886923	0.0184567	0.0203006	*
Glucolesquerellin	BraA04g016310.3C	0.691871	0.127788	0.303134
Glucolesquerellin	BraA03g012880.3C	0.49891	0.313727	0.328666
Glucolesquerellin	BraA08g031390.3C	-0.889184	0.0177398	0.0326675	*
Glucolesquerellin	BraA05g025900.3C	0.895632	0.0157705	0.107748	*
Glucolesquerellin	BraA02g015010.3C	-0.655006	0.158001	0.257661
Glucolesquerellin	BraA02g024490.3C	0.456864	0.362383	0.375244
Glucolesquerellin	BraA02g020240.3C	-0.781092	0.0666361	0.0971121
Glucolesquerellin	BraA07g038010.3C	0.773751	0.070992	0.0822013
Glucolesquerellin	BraA03g055960.3C	-0.811448	0.0499763	0.0578673	*
Glucolesquerellin	BraA06g014220.3C	0.679646	0.137501	0.27757
Glucolesquerellin	BraA02g014250.3C	0.890433	0.0173496	0.0592856	*
Glucolesquerellin	BraA08g029150.3C	0.500491	0.311947	0.326802
Glucolesquerellin	BraA03g005990.3C	0.803941	0.0538903	0.212723
Glucolesquerellin	BraA02g013600.3C	0.671745	0.143942	0.181143
Glucolesquerellin	BraA05g005200.3C	-0.916756	0.0101059	0.0183779	*
Glucolesquerellin	BraA06g012350.3C	0.810313	0.0505589	0.0556148
Glucolesquerellin	BraA04g015110.3C	-0.885339	0.0189669	0.0423037	*
Glucolesquerellin	BraA05g042270.3C	-0.960623	0.00229526	0.00498569	**
Glucolesquerellin	BraA02g005320.3C	0.886779	0.0185029	0.0383927	*
Glucolesquerellin	BraA07g038050.3C	0.923966	0.00845187	0.00984414	**
Glucolesquerellin	BraA07g019650.3C	0.879261	0.0209867	0.0230854	*
Glucolesquerellin	BraA02g042670.3C	0.687643	0.131113	0.137356
Glucolesquerellin	BraA05g025850.3C	0.903073	0.0136368	0.0258722	*
Glucolesquerellin	BraA06g003460.3C	-0.935926	0.00602671	0.0132588	**
Glucolesquerellin	BraA01g013470.3C	0.876313	0.0220016	0.0242017	*
Glucolesquerellin	BraA02g039750.3C	-0.932287	0.0067224	0.0190958	**
Glucolesquerellin	BraA03g042430.3C	0.689938	0.129303	0.13546
Glucolesquerellin	BraA04g025990.3C	0.594965	0.212856	0.222992
Glucolesquerellin	BraA05g027600.3C	0.842926	0.0350707	0.039718	*
Glucolesquerellin	BraA08g032260.3C	-0.727902	0.100983	0.134487
Glucolesquerellin	BraA01g017670.3C	-0.888744	0.0178783	0.0262215	*
Glucolesquerellin	BraA07g005830.3C	-0.834216	0.0389481	0.081107	*
Glucolesquerellin	BraA03g039020.3C	0.801219	0.0553437	0.0846626
Glucolesquerellin	BraA06g005670.3C	-0.95817	0.00258801	0.00528043	**
Glucolesquerellin	BraA09g048970.3C	-0.894914	0.0159844	0.0251955	*
(1R,6R)-6-hydroxy-2-succinylcyclohexa-2,4-diene-1-carboxylate	BraA01g017270.3C	-0.912933	0.0110409	0.0201132	*
(1R,6R)-6-hydroxy-2-succinylcyclohexa-2,4-diene-1-carboxylate	BraA02g007310.3C	0.870828	0.0239506	0.0263456	*
(1R,6R)-6-hydroxy-2-succinylcyclohexa-2,4-diene-1-carboxylate	BraA04g015630.3C	0.860098	0.0279896	0.105762	*
(1R,6R)-6-hydroxy-2-succinylcyclohexa-2,4-diene-1-carboxylate	BraA04g031460.3C	-0.891427	0.0170422	0.0258755	*
(1R,6R)-6-hydroxy-2-succinylcyclohexa-2,4-diene-1-carboxylate	BraA01g017580.3C	0.975021	0.000928115	0.0102093	***
(1R,6R)-6-hydroxy-2-succinylcyclohexa-2,4-diene-1-carboxylate	BraA02g000220.3C	0.959636	0.00241101	0.0247158	**
(1R,6R)-6-hydroxy-2-succinylcyclohexa-2,4-diene-1-carboxylate	BraA05g008720.3C	0.920487	0.00923219	0.0423344	**
(1R,6R)-6-hydroxy-2-succinylcyclohexa-2,4-diene-1-carboxylate	BraA08g032410.3C	0.912054	0.0112617	0.0601127	*
(1R,6R)-6-hydroxy-2-succinylcyclohexa-2,4-diene-1-carboxylate	BraA06g033080.3C	-0.698016	0.123022	0.176175
(1R,6R)-6-hydroxy-2-succinylcyclohexa-2,4-diene-1-carboxylate	BraA04g013440.3C	0.600541	0.207481	0.393367
(1R,6R)-6-hydroxy-2-succinylcyclohexa-2,4-diene-1-carboxylate	BraA08g019700.3C	0.918072	0.00979338	0.0158435	**
(1R,6R)-6-hydroxy-2-succinylcyclohexa-2,4-diene-1-carboxylate	BraA05g040340.3C	0.62885	0.181065	0.326315
(1R,6R)-6-hydroxy-2-succinylcyclohexa-2,4-diene-1-carboxylate	BraA09g055600.3C	0.874299	0.0227081	0.0796901	*
(1R,6R)-6-hydroxy-2-succinylcyclohexa-2,4-diene-1-carboxylate	BraA05g006260.3C	0.793821	0.0593825	0.161307
(1R,6R)-6-hydroxy-2-succinylcyclohexa-2,4-diene-1-carboxylate	BraA04g010460.3C	0.662197	0.151893	0.295281
(1R,6R)-6-hydroxy-2-succinylcyclohexa-2,4-diene-1-carboxylate	BraA07g028050.3C	-0.901073	0.0141957	0.0248878	*
(1R,6R)-6-hydroxy-2-succinylcyclohexa-2,4-diene-1-carboxylate	BraA10g025400.3C	0.570828	0.236759	0.430532
(1R,6R)-6-hydroxy-2-succinylcyclohexa-2,4-diene-1-carboxylate	BraA08g006110.3C	0.787168	0.0631257	0.0991975
(1R,6R)-6-hydroxy-2-succinylcyclohexa-2,4-diene-1-carboxylate	BraA03g019180.3C	0.77445	0.0705721	0.165957
(1R,6R)-6-hydroxy-2-succinylcyclohexa-2,4-diene-1-carboxylate	BraA09g062130.3C	-0.802609	0.0545996	0.0751585
(1R,6R)-6-hydroxy-2-succinylcyclohexa-2,4-diene-1-carboxylate	BraA07g000220.3C	0.84115	0.0358458	0.0438263	*
(1R,6R)-6-hydroxy-2-succinylcyclohexa-2,4-diene-1-carboxylate	BraA08g029130.3C	0.93648	0.00592408	0.0118482	**
(1R,6R)-6-hydroxy-2-succinylcyclohexa-2,4-diene-1-carboxylate	BraA09g054250.3C	0.916679	0.0101243	0.065607	*
(1R,6R)-6-hydroxy-2-succinylcyclohexa-2,4-diene-1-carboxylate	BraA08g007500.3C	0.705999	0.116949	0.117643
(1R,6R)-6-hydroxy-2-succinylcyclohexa-2,4-diene-1-carboxylate	BraA08g000180.3C	0.677288	0.139411	0.283549
(1R,6R)-6-hydroxy-2-succinylcyclohexa-2,4-diene-1-carboxylate	BraA04g008320.3C	0.901039	0.0142053	0.0332987	*
(1R,6R)-6-hydroxy-2-succinylcyclohexa-2,4-diene-1-carboxylate	BraA04g001190.3C	0.912217	0.0112205	0.0524735	*
(1R,6R)-6-hydroxy-2-succinylcyclohexa-2,4-diene-1-carboxylate	BraA03g053470.3C	0.733388	0.0971474	0.169418
(1R,6R)-6-hydroxy-2-succinylcyclohexa-2,4-diene-1-carboxylate	BraA10g030950.3C	0.693638	0.126409	0.158359
(1R,6R)-6-hydroxy-2-succinylcyclohexa-2,4-diene-1-carboxylate	BraA02g005190.3C	0.587212	0.220423	0.255226
(1R,6R)-6-hydroxy-2-succinylcyclohexa-2,4-diene-1-carboxylate	BraA03g005720.3C	0.566592	0.241058	0.436763
(1R,6R)-6-hydroxy-2-succinylcyclohexa-2,4-diene-1-carboxylate	BraA07g035330.3C	0.692971	0.126929	0.25227
(1R,6R)-6-hydroxy-2-succinylcyclohexa-2,4-diene-1-carboxylate	BraA07g031570.3C	0.591367	0.216354	0.358076
(1R,6R)-6-hydroxy-2-succinylcyclohexa-2,4-diene-1-carboxylate	BraA05g018190.3C	0.762184	0.0781095	0.0954672
(1R,6R)-6-hydroxy-2-succinylcyclohexa-2,4-diene-1-carboxylate	BraA10g024380.3C	0.819553	0.0459038	0.0760393	*
(1R,6R)-6-hydroxy-2-succinylcyclohexa-2,4-diene-1-carboxylate	BraA05g034040.3C	0.832011	0.0399602	0.119986	*
(1R,6R)-6-hydroxy-2-succinylcyclohexa-2,4-diene-1-carboxylate	BraA08g007700.3C	0.808959	0.0512586	0.13604
(1R,6R)-6-hydroxy-2-succinylcyclohexa-2,4-diene-1-carboxylate	BraA03g030260.3C	-0.939943	0.00530192	0.00724197	**
(1R,6R)-6-hydroxy-2-succinylcyclohexa-2,4-diene-1-carboxylate	BraA09g032750.3C	-0.918844	0.00961217	0.0132167	**
(1R,6R)-6-hydroxy-2-succinylcyclohexa-2,4-diene-1-carboxylate	BraA03g031420.3C	0.784287	0.0647793	0.0813534
(1R,6R)-6-hydroxy-2-succinylcyclohexa-2,4-diene-1-carboxylate	BraA09g046430.3C	0.889748	0.0175631	0.087442	*
(1R,6R)-6-hydroxy-2-succinylcyclohexa-2,4-diene-1-carboxylate	BraA01g013550.3C	-0.823303	0.0440744	0.0571733	*
(1R,6R)-6-hydroxy-2-succinylcyclohexa-2,4-diene-1-carboxylate	BraA01g000830.3C	0.688018	0.130816	0.137045
(1R,6R)-6-hydroxy-2-succinylcyclohexa-2,4-diene-1-carboxylate	BraA04g011130.3C	0.922096	0.0088671	0.0486879	**
(1R,6R)-6-hydroxy-2-succinylcyclohexa-2,4-diene-1-carboxylate	BraA09g034520.3C	-0.941837	0.004976	0.0184164	**
(1R,6R)-6-hydroxy-2-succinylcyclohexa-2,4-diene-1-carboxylate	BraA03g041700.3C	0.72273	0.10466	0.121185
(1R,6R)-6-hydroxy-2-succinylcyclohexa-2,4-diene-1-carboxylate	BraA06g019700.3C	-0.916146	0.0102525	0.0172384	*
(1R,6R)-6-hydroxy-2-succinylcyclohexa-2,4-diene-1-carboxylate	BraA06g036510.3C	0.831474	0.0402086	0.0896969	*
(1R,6R)-6-hydroxy-2-succinylcyclohexa-2,4-diene-1-carboxylate	BraA10g024990.3C	0.630374	0.179686	0.218429
(1R,6R)-6-hydroxy-2-succinylcyclohexa-2,4-diene-1-carboxylate	BraA04g021710.3C	0.822166	0.0446254	0.0701257	*
(1R,6R)-6-hydroxy-2-succinylcyclohexa-2,4-diene-1-carboxylate	BraA02g006550.3C	0.620774	0.18845	0.197424
(1R,6R)-6-hydroxy-2-succinylcyclohexa-2,4-diene-1-carboxylate	BraA03g016250.3C	0.789933	0.0615574	0.104294
(1R,6R)-6-hydroxy-2-succinylcyclohexa-2,4-diene-1-carboxylate	BraA04g029510.3C	0.982123	0.000476507	0.00131039	***
(1R,6R)-6-hydroxy-2-succinylcyclohexa-2,4-diene-1-carboxylate	BraA10g028200.3C	0.656914	0.15637	0.182444
(1R,6R)-6-hydroxy-2-succinylcyclohexa-2,4-diene-1-carboxylate	BraA03g061220.3C	0.646806	0.16509	0.191156
(1R,6R)-6-hydroxy-2-succinylcyclohexa-2,4-diene-1-carboxylate	BraA09g039260.3C	0.687889	0.130918	0.144009
(1R,6R)-6-hydroxy-2-succinylcyclohexa-2,4-diene-1-carboxylate	BraA02g044000.3C	0.859825	0.0280964	0.113488	*
(1R,6R)-6-hydroxy-2-succinylcyclohexa-2,4-diene-1-carboxylate	BraA03g058580.3C	0.907084	0.0125489	0.0155146	*
(1R,6R)-6-hydroxy-2-succinylcyclohexa-2,4-diene-1-carboxylate	BraA07g038080.3C	0.613444	0.195258	0.208362
(1R,6R)-6-hydroxy-2-succinylcyclohexa-2,4-diene-1-carboxylate	BraA02g021420.3C	0.729709	0.0997128	0.12904
(1R,6R)-6-hydroxy-2-succinylcyclohexa-2,4-diene-1-carboxylate	BraA03g053380.3C	0.922001	0.00888851	0.0122217	**
(1R,6R)-6-hydroxy-2-succinylcyclohexa-2,4-diene-1-carboxylate	BraA04g032160.3C	-0.947937	0.00399526	0.0149155	**
(1R,6R)-6-hydroxy-2-succinylcyclohexa-2,4-diene-1-carboxylate	BraA07g037210.3C	0.919729	0.00940657	0.0577277	**
(1R,6R)-6-hydroxy-2-succinylcyclohexa-2,4-diene-1-carboxylate	BraA03g033650.3C	0.971825	0.00117957	0.010907	**
(1R,6R)-6-hydroxy-2-succinylcyclohexa-2,4-diene-1-carboxylate	BraA04g016310.3C	0.499577	0.312976	0.327879
(1R,6R)-6-hydroxy-2-succinylcyclohexa-2,4-diene-1-carboxylate	BraA03g012880.3C	0.686938	0.13167	0.274186
(1R,6R)-6-hydroxy-2-succinylcyclohexa-2,4-diene-1-carboxylate	BraA08g031390.3C	-0.91943	0.00947575	0.0316848	**
(1R,6R)-6-hydroxy-2-succinylcyclohexa-2,4-diene-1-carboxylate	BraA05g025900.3C	0.777606	0.068689	0.10794
(1R,6R)-6-hydroxy-2-succinylcyclohexa-2,4-diene-1-carboxylate	BraA02g015010.3C	-0.668562	0.146572	0.257661
(1R,6R)-6-hydroxy-2-succinylcyclohexa-2,4-diene-1-carboxylate	BraA02g024490.3C	0.65741	0.155948	0.315399
(1R,6R)-6-hydroxy-2-succinylcyclohexa-2,4-diene-1-carboxylate	BraA02g020240.3C	-0.8165	0.047419	0.0971121	*
(1R,6R)-6-hydroxy-2-succinylcyclohexa-2,4-diene-1-carboxylate	BraA07g038010.3C	0.816908	0.0472151	0.0692332	*
(1R,6R)-6-hydroxy-2-succinylcyclohexa-2,4-diene-1-carboxylate	BraA03g055960.3C	-0.87226	0.0234342	0.0480256	*
(1R,6R)-6-hydroxy-2-succinylcyclohexa-2,4-diene-1-carboxylate	BraA06g014220.3C	0.511354	0.299824	0.299824
(1R,6R)-6-hydroxy-2-succinylcyclohexa-2,4-diene-1-carboxylate	BraA02g014250.3C	0.883146	0.0196844	0.0592856	*
(1R,6R)-6-hydroxy-2-succinylcyclohexa-2,4-diene-1-carboxylate	BraA08g029150.3C	0.67943	0.137676	0.280505
(1R,6R)-6-hydroxy-2-succinylcyclohexa-2,4-diene-1-carboxylate	BraA03g005990.3C	0.622655	0.186719	0.216201
(1R,6R)-6-hydroxy-2-succinylcyclohexa-2,4-diene-1-carboxylate	BraA02g013600.3C	0.666595	0.148208	0.181143
(1R,6R)-6-hydroxy-2-succinylcyclohexa-2,4-diene-1-carboxylate	BraA05g005200.3C	-0.90907	0.0120266	0.0183779	*
(1R,6R)-6-hydroxy-2-succinylcyclohexa-2,4-diene-1-carboxylate	BraA06g012350.3C	0.88128	0.0203051	0.0424279	*
(1R,6R)-6-hydroxy-2-succinylcyclohexa-2,4-diene-1-carboxylate	BraA04g015110.3C	-0.860892	0.0276804	0.0423037	*
(1R,6R)-6-hydroxy-2-succinylcyclohexa-2,4-diene-1-carboxylate	BraA05g042270.3C	-0.959702	0.0024032	0.00498569	**
(1R,6R)-6-hydroxy-2-succinylcyclohexa-2,4-diene-1-carboxylate	BraA02g005320.3C	0.826913	0.0423459	0.0443624	*
(1R,6R)-6-hydroxy-2-succinylcyclohexa-2,4-diene-1-carboxylate	BraA07g038050.3C	0.98355	0.000403675	0.00334075	***
(1R,6R)-6-hydroxy-2-succinylcyclohexa-2,4-diene-1-carboxylate	BraA07g019650.3C	0.961772	0.00216413	0.01079	**
(1R,6R)-6-hydroxy-2-succinylcyclohexa-2,4-diene-1-carboxylate	BraA02g042670.3C	0.787439	0.0629713	0.11091
(1R,6R)-6-hydroxy-2-succinylcyclohexa-2,4-diene-1-carboxylate	BraA05g025850.3C	0.867697	0.0250981	0.0300011	*
(1R,6R)-6-hydroxy-2-succinylcyclohexa-2,4-diene-1-carboxylate	BraA06g003460.3C	-0.937066	0.00581644	0.0132588	**
(1R,6R)-6-hydroxy-2-succinylcyclohexa-2,4-diene-1-carboxylate	BraA01g013470.3C	0.934287	0.00633542	0.0154866	**
(1R,6R)-6-hydroxy-2-succinylcyclohexa-2,4-diene-1-carboxylate	BraA02g039750.3C	-0.922761	0.0087183	0.0191803	**
(1R,6R)-6-hydroxy-2-succinylcyclohexa-2,4-diene-1-carboxylate	BraA03g042430.3C	0.83976	0.0364582	0.104267	*
(1R,6R)-6-hydroxy-2-succinylcyclohexa-2,4-diene-1-carboxylate	BraA04g025990.3C	0.736997	0.0946596	0.174913
(1R,6R)-6-hydroxy-2-succinylcyclohexa-2,4-diene-1-carboxylate	BraA05g027600.3C	0.897542	0.0152087	0.028273	*
(1R,6R)-6-hydroxy-2-succinylcyclohexa-2,4-diene-1-carboxylate	BraA08g032260.3C	-0.743798	0.0900509	0.134487
(1R,6R)-6-hydroxy-2-succinylcyclohexa-2,4-diene-1-carboxylate	BraA01g017670.3C	-0.92029	0.00927738	0.0213549	**
(1R,6R)-6-hydroxy-2-succinylcyclohexa-2,4-diene-1-carboxylate	BraA07g005830.3C	-0.828686	0.0415089	0.081107	*
(1R,6R)-6-hydroxy-2-succinylcyclohexa-2,4-diene-1-carboxylate	BraA03g039020.3C	0.75539	0.082433	0.0957173
(1R,6R)-6-hydroxy-2-succinylcyclohexa-2,4-diene-1-carboxylate	BraA06g005670.3C	-0.958492	0.00254864	0.00528043	**
(1R,6R)-6-hydroxy-2-succinylcyclohexa-2,4-diene-1-carboxylate	BraA09g048970.3C	-0.901171	0.014168	0.0251955	*
3-[(1-Carboxyvinyl)oxy]benzoic acid	BraA01g017270.3C	0.814374	0.0484874	0.0484874	*
3-[(1-Carboxyvinyl)oxy]benzoic acid	BraA02g007310.3C	-0.87847	0.0212569	0.0259806	*
3-[(1-Carboxyvinyl)oxy]benzoic acid	BraA04g015630.3C	-0.670256	0.14517	0.159687
3-[(1-Carboxyvinyl)oxy]benzoic acid	BraA04g031460.3C	0.813711	0.048823	0.048823	*
3-[(1-Carboxyvinyl)oxy]benzoic acid	BraA01g017580.3C	-0.87248	0.0233551	0.0233551	*
3-[(1-Carboxyvinyl)oxy]benzoic acid	BraA02g000220.3C	-0.812206	0.0495883	0.0545471	*
3-[(1-Carboxyvinyl)oxy]benzoic acid	BraA05g008720.3C	-0.803781	0.0539754	0.0539754
3-[(1-Carboxyvinyl)oxy]benzoic acid	BraA08g032410.3C	-0.777902	0.0685134	0.0701793
3-[(1-Carboxyvinyl)oxy]benzoic acid	BraA06g033080.3C	0.603716	0.204445	0.204445
3-[(1-Carboxyvinyl)oxy]benzoic acid	BraA04g013440.3C	-0.511537	0.299621	0.393367
3-[(1-Carboxyvinyl)oxy]benzoic acid	BraA08g019700.3C	-0.868325	0.0248658	0.0297715	*
3-[(1-Carboxyvinyl)oxy]benzoic acid	BraA05g040340.3C	-0.519051	0.291344	0.359961
3-[(1-Carboxyvinyl)oxy]benzoic acid	BraA09g055600.3C	-0.707381	0.115911	0.134213
3-[(1-Carboxyvinyl)oxy]benzoic acid	BraA05g006260.3C	-0.677411	0.13931	0.161307
3-[(1-Carboxyvinyl)oxy]benzoic acid	BraA04g010460.3C	-0.60293	0.205195	0.295281
3-[(1-Carboxyvinyl)oxy]benzoic acid	BraA07g028050.3C	0.818834	0.0462587	0.0462587	*
3-[(1-Carboxyvinyl)oxy]benzoic acid	BraA10g025400.3C	-0.505514	0.306319	0.430532
3-[(1-Carboxyvinyl)oxy]benzoic acid	BraA08g006110.3C	-0.697195	0.123654	0.13602
3-[(1-Carboxyvinyl)oxy]benzoic acid	BraA03g019180.3C	-0.706205	0.116794	0.165957
3-[(1-Carboxyvinyl)oxy]benzoic acid	BraA09g062130.3C	0.857264	0.0291063	0.0751585	*
3-[(1-Carboxyvinyl)oxy]benzoic acid	BraA07g000220.3C	-0.827649	0.0419973	0.0438263	*
3-[(1-Carboxyvinyl)oxy]benzoic acid	BraA08g029130.3C	-0.951001	0.00354251	0.0113851	**
3-[(1-Carboxyvinyl)oxy]benzoic acid	BraA09g054250.3C	-0.793076	0.059796	0.0766428
3-[(1-Carboxyvinyl)oxy]benzoic acid	BraA08g007500.3C	-0.818948	0.0462021	0.111867	*
3-[(1-Carboxyvinyl)oxy]benzoic acid	BraA08g000180.3C	-0.598219	0.209713	0.283549
3-[(1-Carboxyvinyl)oxy]benzoic acid	BraA04g008320.3C	-0.868636	0.0247512	0.0332987	*
3-[(1-Carboxyvinyl)oxy]benzoic acid	BraA04g001190.3C	-0.808231	0.0516367	0.0571713
3-[(1-Carboxyvinyl)oxy]benzoic acid	BraA03g053470.3C	-0.653253	0.159505	0.204676
3-[(1-Carboxyvinyl)oxy]benzoic acid	BraA10g030950.3C	-0.689603	0.129567	0.158359
3-[(1-Carboxyvinyl)oxy]benzoic acid	BraA02g005190.3C	-0.616221	0.192667	0.255226
3-[(1-Carboxyvinyl)oxy]benzoic acid	BraA03g005720.3C	-0.502323	0.309891	0.436763
3-[(1-Carboxyvinyl)oxy]benzoic acid	BraA07g035330.3C	-0.646914	0.164995	0.25227
3-[(1-Carboxyvinyl)oxy]benzoic acid	BraA07g031570.3C	-0.502905	0.309238	0.400191
3-[(1-Carboxyvinyl)oxy]benzoic acid	BraA05g018190.3C	-0.767234	0.0749643	0.0954672
3-[(1-Carboxyvinyl)oxy]benzoic acid	BraA10g024380.3C	-0.683728	0.134224	0.140615
3-[(1-Carboxyvinyl)oxy]benzoic acid	BraA05g034040.3C	-0.725436	0.102729	0.119986
3-[(1-Carboxyvinyl)oxy]benzoic acid	BraA08g007700.3C	-0.72702	0.101606	0.13604
3-[(1-Carboxyvinyl)oxy]benzoic acid	BraA03g030260.3C	0.869114	0.0245755	0.0245755	*
3-[(1-Carboxyvinyl)oxy]benzoic acid	BraA09g032750.3C	0.86678	0.025439	0.0266504	*
3-[(1-Carboxyvinyl)oxy]benzoic acid	BraA03g031420.3C	-0.774971	0.0702598	0.0813534
3-[(1-Carboxyvinyl)oxy]benzoic acid	BraA09g046430.3C	-0.757529	0.0810604	0.0981449
3-[(1-Carboxyvinyl)oxy]benzoic acid	BraA01g013550.3C	0.827878	0.0418894	0.0571733	*
3-[(1-Carboxyvinyl)oxy]benzoic acid	BraA01g000830.3C	-0.786894	0.0632822	0.122077
3-[(1-Carboxyvinyl)oxy]benzoic acid	BraA04g011130.3C	-0.818108	0.0466181	0.0512799	*
3-[(1-Carboxyvinyl)oxy]benzoic acid	BraA09g034520.3C	0.83444	0.038846	0.038846	*
3-[(1-Carboxyvinyl)oxy]benzoic acid	BraA03g041700.3C	-0.800573	0.055691	0.0925891
3-[(1-Carboxyvinyl)oxy]benzoic acid	BraA06g019700.3C	0.89195	0.0168815	0.0185696	*
3-[(1-Carboxyvinyl)oxy]benzoic acid	BraA06g036510.3C	-0.710169	0.11383	0.138567
3-[(1-Carboxyvinyl)oxy]benzoic acid	BraA10g024990.3C	-0.645987	0.165805	0.218429
3-[(1-Carboxyvinyl)oxy]benzoic acid	BraA04g021710.3C	-0.778985	0.0678732	0.0834252
3-[(1-Carboxyvinyl)oxy]benzoic acid	BraA02g006550.3C	-0.742454	0.0909537	0.180457
3-[(1-Carboxyvinyl)oxy]benzoic acid	BraA03g016250.3C	-0.729978	0.0995237	0.128795
3-[(1-Carboxyvinyl)oxy]benzoic acid	BraA04g029510.3C	-0.907194	0.0125198	0.0137549	*
3-[(1-Carboxyvinyl)oxy]benzoic acid	BraA10g028200.3C	-0.681494	0.136014	0.182444
3-[(1-Carboxyvinyl)oxy]benzoic acid	BraA03g061220.3C	-0.677016	0.139631	0.180699
3-[(1-Carboxyvinyl)oxy]benzoic acid	BraA09g039260.3C	-0.717067	0.108752	0.135514
3-[(1-Carboxyvinyl)oxy]benzoic acid	BraA02g044000.3C	-0.706381	0.116662	0.135082
3-[(1-Carboxyvinyl)oxy]benzoic acid	BraA03g058580.3C	-0.900821	0.014267	0.0156937	*
3-[(1-Carboxyvinyl)oxy]benzoic acid	BraA07g038080.3C	-0.718825	0.107474	0.177384
3-[(1-Carboxyvinyl)oxy]benzoic acid	BraA02g021420.3C	-0.799148	0.0564611	0.12904
3-[(1-Carboxyvinyl)oxy]benzoic acid	BraA03g053380.3C	-0.853519	0.0306136	0.0306136	*
3-[(1-Carboxyvinyl)oxy]benzoic acid	BraA04g032160.3C	0.822147	0.0446346	0.0490981	*
3-[(1-Carboxyvinyl)oxy]benzoic acid	BraA07g037210.3C	-0.805807	0.0529048	0.0627647
3-[(1-Carboxyvinyl)oxy]benzoic acid	BraA03g033650.3C	-0.863888	0.026529	0.026529	*
3-[(1-Carboxyvinyl)oxy]benzoic acid	BraA04g016310.3C	-0.624759	0.18479	0.303134
3-[(1-Carboxyvinyl)oxy]benzoic acid	BraA03g012880.3C	-0.613052	0.195624	0.274186
3-[(1-Carboxyvinyl)oxy]benzoic acid	BraA08g031390.3C	0.730108	0.0994327	0.0994327
3-[(1-Carboxyvinyl)oxy]benzoic acid	BraA05g025900.3C	-0.709787	0.114114	0.132132
3-[(1-Carboxyvinyl)oxy]benzoic acid	BraA02g015010.3C	0.472196	0.344349	0.368087
3-[(1-Carboxyvinyl)oxy]benzoic acid	BraA02g024490.3C	-0.5764	0.231151	0.315399
3-[(1-Carboxyvinyl)oxy]benzoic acid	BraA02g020240.3C	0.926262	0.00795551	0.091476	**
3-[(1-Carboxyvinyl)oxy]benzoic acid	BraA07g038010.3C	-0.84514	0.0341155	0.0692332	*
3-[(1-Carboxyvinyl)oxy]benzoic acid	BraA03g055960.3C	0.779097	0.0678076	0.0678076
3-[(1-Carboxyvinyl)oxy]benzoic acid	BraA06g014220.3C	-0.648437	0.163668	0.27757
3-[(1-Carboxyvinyl)oxy]benzoic acid	BraA02g014250.3C	-0.813413	0.0489739	0.0633779	*
3-[(1-Carboxyvinyl)oxy]benzoic acid	BraA08g029150.3C	-0.636571	0.17412	0.280505
3-[(1-Carboxyvinyl)oxy]benzoic acid	BraA03g005990.3C	-0.658868	0.154707	0.212723
3-[(1-Carboxyvinyl)oxy]benzoic acid	BraA02g013600.3C	-0.768086	0.0744393	0.181143
3-[(1-Carboxyvinyl)oxy]benzoic acid	BraA05g005200.3C	0.936151	0.00598485	0.0174503	**
3-[(1-Carboxyvinyl)oxy]benzoic acid	BraA06g012350.3C	-0.853925	0.0304486	0.0424279	*
3-[(1-Carboxyvinyl)oxy]benzoic acid	BraA04g015110.3C	0.757647	0.0809849	0.0809849
3-[(1-Carboxyvinyl)oxy]benzoic acid	BraA05g042270.3C	0.932769	0.00662808	0.00767462	**
3-[(1-Carboxyvinyl)oxy]benzoic acid	BraA02g005320.3C	-0.87436	0.0226866	0.0383927	*
3-[(1-Carboxyvinyl)oxy]benzoic acid	BraA07g038050.3C	-0.878338	0.021302	0.021302	*
3-[(1-Carboxyvinyl)oxy]benzoic acid	BraA07g019650.3C	-0.884108	0.0193682	0.0224264	*
3-[(1-Carboxyvinyl)oxy]benzoic acid	BraA02g042670.3C	-0.788675	0.0622686	0.11091
3-[(1-Carboxyvinyl)oxy]benzoic acid	BraA05g025850.3C	-0.848453	0.0327096	0.0327096	*
3-[(1-Carboxyvinyl)oxy]benzoic acid	BraA06g003460.3C	0.808556	0.051468	0.051468
3-[(1-Carboxyvinyl)oxy]benzoic acid	BraA01g013470.3C	-0.899666	0.0145954	0.0178389	*
3-[(1-Carboxyvinyl)oxy]benzoic acid	BraA02g039750.3C	0.804292	0.0537044	0.0562617
3-[(1-Carboxyvinyl)oxy]benzoic acid	BraA03g042430.3C	-0.763261	0.0774343	0.104267
3-[(1-Carboxyvinyl)oxy]benzoic acid	BraA04g025990.3C	-0.706063	0.1169	0.174913
3-[(1-Carboxyvinyl)oxy]benzoic acid	BraA05g027600.3C	-0.885296	0.0189808	0.028273	*
3-[(1-Carboxyvinyl)oxy]benzoic acid	BraA08g032260.3C	0.68233	0.135342	0.135342
3-[(1-Carboxyvinyl)oxy]benzoic acid	BraA01g017670.3C	0.957347	0.00269016	0.0185604	**
3-[(1-Carboxyvinyl)oxy]benzoic acid	BraA07g005830.3C	0.631503	0.178666	0.178666
3-[(1-Carboxyvinyl)oxy]benzoic acid	BraA03g039020.3C	-0.824753	0.0433761	0.0846626	*
3-[(1-Carboxyvinyl)oxy]benzoic acid	BraA06g005670.3C	0.872433	0.023372	0.023372	*
3-[(1-Carboxyvinyl)oxy]benzoic acid	BraA09g048970.3C	0.959314	0.00244939	0.0134716	**
Glucoerucin	BraA01g017270.3C	-0.912526	0.011143	0.0201132	*
Glucoerucin	BraA02g007310.3C	0.917224	0.00999411	0.019467	**
Glucoerucin	BraA04g015630.3C	0.828859	0.0414275	0.105762	*
Glucoerucin	BraA04g031460.3C	-0.895163	0.0159102	0.0258755	*
Glucoerucin	BraA01g017580.3C	0.938855	0.00549376	0.0134292	**
Glucoerucin	BraA02g000220.3C	0.936042	0.0060051	0.0247158	**
Glucoerucin	BraA05g008720.3C	0.87216	0.02347	0.0423344	*
Glucoerucin	BraA08g032410.3C	0.852423	0.0310615	0.0601127	*
Glucoerucin	BraA06g033080.3C	-0.697119	0.123712	0.176175
Glucoerucin	BraA04g013440.3C	0.50565	0.306167	0.393367
Glucoerucin	BraA08g019700.3C	0.955789	0.00288873	0.0122449	**
Glucoerucin	BraA05g040340.3C	0.672668	0.143183	0.326315
Glucoerucin	BraA09g055600.3C	0.864041	0.0264707	0.0796901	*
Glucoerucin	BraA05g006260.3C	0.712395	0.11218	0.161307
Glucoerucin	BraA04g010460.3C	0.578901	0.228651	0.295281
Glucoerucin	BraA07g028050.3C	-0.899278	0.0147064	0.0248878	*
Glucoerucin	BraA10g025400.3C	0.475861	0.340087	0.430532
Glucoerucin	BraA08g006110.3C	0.838507	0.0370142	0.0962602	*
Glucoerucin	BraA03g019180.3C	0.701326	0.120488	0.165957
Glucoerucin	BraA09g062130.3C	-0.798526	0.0567986	0.0751585
Glucoerucin	BraA07g000220.3C	0.863425	0.0267055	0.0406565	*
Glucoerucin	BraA08g029130.3C	0.917786	0.00986079	0.0139526	**
Glucoerucin	BraA09g054250.3C	0.862133	0.0272006	0.065607	*
Glucoerucin	BraA08g007500.3C	0.753981	0.0833427	0.114596
Glucoerucin	BraA08g000180.3C	0.588114	0.219537	0.283549
Glucoerucin	BraA04g008320.3C	0.870206	0.0241765	0.0332987	*
Glucoerucin	BraA04g001190.3C	0.855097	0.0299739	0.0524735	*
Glucoerucin	BraA03g053470.3C	0.788536	0.0623477	0.169418
Glucoerucin	BraA10g030950.3C	0.773702	0.071022	0.158359
Glucoerucin	BraA02g005190.3C	0.683163	0.134676	0.255226
Glucoerucin	BraA03g005720.3C	0.471707	0.344919	0.436763
Glucoerucin	BraA07g035330.3C	0.614219	0.194533	0.25227
Glucoerucin	BraA07g031570.3C	0.644283	0.167297	0.358076
Glucoerucin	BraA05g018190.3C	0.835089	0.0385509	0.0920047	*
Glucoerucin	BraA10g024380.3C	0.859993	0.0280306	0.0760393	*
Glucoerucin	BraA05g034040.3C	0.756728	0.081573	0.119986
Glucoerucin	BraA08g007700.3C	0.736094	0.0952794	0.13604
Glucoerucin	BraA03g030260.3C	-0.952202	0.00337235	0.00724197	**
Glucoerucin	BraA09g032750.3C	-0.957168	0.00271258	0.00828458	**
Glucoerucin	BraA03g031420.3C	0.856181	0.0295384	0.0689829	*
Glucoerucin	BraA09g046430.3C	0.82277	0.0443325	0.087442	*
Glucoerucin	BraA01g013550.3C	-0.825866	0.0428439	0.0571733	*
Glucoerucin	BraA01g000830.3C	0.741952	0.0912918	0.125526
Glucoerucin	BraA04g011130.3C	0.867322	0.0252374	0.0486879	*
Glucoerucin	BraA09g034520.3C	-0.913774	0.0108319	0.020773	*
Glucoerucin	BraA03g041700.3C	0.803067	0.054355	0.0925891
Glucoerucin	BraA06g019700.3C	-0.918972	0.00958233	0.0172384	**
Glucoerucin	BraA06g036510.3C	0.849996	0.032064	0.0896969	*
Glucoerucin	BraA10g024990.3C	0.720427	0.106316	0.218429
Glucoerucin	BraA04g021710.3C	0.884222	0.0193308	0.0614048	*
Glucoerucin	BraA02g006550.3C	0.685887	0.132504	0.180457
Glucoerucin	BraA03g016250.3C	0.844238	0.0345033	0.103646	*
Glucoerucin	BraA04g029510.3C	0.991867	9.89572e-05	0.000725686	***
Glucoerucin	BraA10g028200.3C	0.74596	0.0886073	0.182444
Glucoerucin	BraA03g061220.3C	0.739836	0.0927233	0.179807
Glucoerucin	BraA09g039260.3C	0.768564	0.0741455	0.135514
Glucoerucin	BraA02g044000.3C	0.831526	0.0401842	0.113488	*
Glucoerucin	BraA03g058580.3C	0.946908	0.00415335	0.00821022	**
Glucoerucin	BraA07g038080.3C	0.703927	0.118512	0.177384
Glucoerucin	BraA02g021420.3C	0.730658	0.0990483	0.12904
Glucoerucin	BraA03g053380.3C	0.958175	0.00258737	0.00760032	**
Glucoerucin	BraA04g032160.3C	-0.952445	0.00333838	0.0149155	**
Glucoerucin	BraA07g037210.3C	0.860619	0.0277865	0.0577277	*
Glucoerucin	BraA03g033650.3C	0.939159	0.00543991	0.0141052	**
Glucoerucin	BraA04g016310.3C	0.599562	0.20842	0.303134
Glucoerucin	BraA03g012880.3C	0.602515	0.205591	0.274186
Glucoerucin	BraA08g031390.3C	-0.912888	0.0110523	0.0316848	*
Glucoerucin	BraA05g025900.3C	0.841707	0.0356018	0.107748	*
Glucoerucin	BraA02g015010.3C	-0.674523	0.141663	0.257661
Glucoerucin	BraA02g024490.3C	0.565718	0.241948	0.315399
Glucoerucin	BraA02g020240.3C	-0.805183	0.0532337	0.0971121
Glucoerucin	BraA07g038010.3C	0.804681	0.0534984	0.0692332
Glucoerucin	BraA03g055960.3C	-0.848369	0.0327447	0.0480256	*
Glucoerucin	BraA06g014220.3C	0.600346	0.207668	0.27757
Glucoerucin	BraA02g014250.3C	0.893896	0.01629	0.0592856	*
Glucoerucin	BraA08g029150.3C	0.59974	0.208249	0.280505
Glucoerucin	BraA03g005990.3C	0.716451	0.109202	0.212723
Glucoerucin	BraA02g013600.3C	0.677715	0.139064	0.181143
Glucoerucin	BraA05g005200.3C	-0.917684	0.00988493	0.0183779	**
Glucoerucin	BraA06g012350.3C	0.856105	0.0295689	0.0424279	*
Glucoerucin	BraA04g015110.3C	-0.878116	0.0213781	0.0423037	*
Glucoerucin	BraA05g042270.3C	-0.97101	0.00124849	0.00498569	**
Glucoerucin	BraA02g005320.3C	0.865549	0.0259003	0.0402803	*
Glucoerucin	BraA07g038050.3C	0.96298	0.00203035	0.00608061	**
Glucoerucin	BraA07g019650.3C	0.930743	0.00702861	0.0137176	**
Glucoerucin	BraA02g042670.3C	0.747596	0.0875219	0.11091
Glucoerucin	BraA05g025850.3C	0.893319	0.0164641	0.0258722	*
Glucoerucin	BraA06g003460.3C	-0.945729	0.00433803	0.0132588	**
Glucoerucin	BraA01g013470.3C	0.91525	0.0104694	0.0171712	*
Glucoerucin	BraA02g039750.3C	-0.938859	0.00549303	0.0190958	**
Glucoerucin	BraA03g042430.3C	0.77492	0.0702904	0.104267
Glucoerucin	BraA04g025990.3C	0.675388	0.140957	0.174913
Glucoerucin	BraA05g027600.3C	0.880515	0.0205622	0.028273	*
Glucoerucin	BraA08g032260.3C	-0.737426	0.0943662	0.134487
Glucoerucin	BraA01g017670.3C	-0.910534	0.0116481	0.0213549	*
Glucoerucin	BraA07g005830.3C	-0.84045	0.0361535	0.081107	*
Glucoerucin	BraA03g039020.3C	0.787027	0.0632064	0.0846626
Glucoerucin	BraA06g005670.3C	-0.965995	0.0017149	0.00528043	**
Glucoerucin	BraA09g048970.3C	-0.903033	0.013648	0.0251955	*
Desmethylxanthohumol	BraA01g017270.3C	0.896681	0.0154608	0.0201132	*
Desmethylxanthohumol	BraA02g007310.3C	-0.862066	0.0272264	0.0285229	*
Desmethylxanthohumol	BraA04g015630.3C	-0.781409	0.0664506	0.105762
Desmethylxanthohumol	BraA04g031460.3C	0.901516	0.0140711	0.0258755	*
Desmethylxanthohumol	BraA01g017580.3C	-0.884124	0.0193629	0.0205355	*
Desmethylxanthohumol	BraA02g000220.3C	-0.863875	0.026534	0.0343381	*
Desmethylxanthohumol	BraA05g008720.3C	-0.879539	0.0208923	0.0423344	*
Desmethylxanthohumol	BraA08g032410.3C	-0.841725	0.035594	0.0601127	*
Desmethylxanthohumol	BraA06g033080.3C	0.880192	0.0206711	0.176175	*
Desmethylxanthohumol	BraA04g013440.3C	-0.509802	0.301546	0.393367
Desmethylxanthohumol	BraA08g019700.3C	-0.868657	0.0247438	0.0297715	*
Desmethylxanthohumol	BraA05g040340.3C	-0.599513	0.208467	0.326315
Desmethylxanthohumol	BraA09g055600.3C	-0.803106	0.0543341	0.0796901
Desmethylxanthohumol	BraA05g006260.3C	-0.683619	0.134311	0.161307
Desmethylxanthohumol	BraA04g010460.3C	-0.566066	0.241594	0.295281
Desmethylxanthohumol	BraA07g028050.3C	0.889841	0.017534	0.0257165	*
Desmethylxanthohumol	BraA10g025400.3C	-0.469896	0.347034	0.430532
Desmethylxanthohumol	BraA08g006110.3C	-0.802001	0.0549243	0.0962602
Desmethylxanthohumol	BraA03g019180.3C	-0.677737	0.139046	0.166493
Desmethylxanthohumol	BraA09g062130.3C	0.956528	0.00279363	0.0614599	**
Desmethylxanthohumol	BraA07g000220.3C	-0.827693	0.0419765	0.0438263	*
Desmethylxanthohumol	BraA08g029130.3C	-0.867107	0.0253175	0.0265231	*
Desmethylxanthohumol	BraA09g054250.3C	-0.77422	0.0707101	0.0777811
Desmethylxanthohumol	BraA08g007500.3C	-0.705078	0.117643	0.117643
Desmethylxanthohumol	BraA08g000180.3C	-0.576415	0.231135	0.283549
Desmethylxanthohumol	BraA04g008320.3C	-0.821237	0.0450781	0.0482674	*
Desmethylxanthohumol	BraA04g001190.3C	-0.831642	0.0401307	0.0524735	*
Desmethylxanthohumol	BraA03g053470.3C	-0.695035	0.125324	0.173373
Desmethylxanthohumol	BraA10g030950.3C	-0.696217	0.124409	0.158359
Desmethylxanthohumol	BraA02g005190.3C	-0.597396	0.210506	0.255226
Desmethylxanthohumol	BraA03g005720.3C	-0.468634	0.348509	0.436763
Desmethylxanthohumol	BraA07g035330.3C	-0.601667	0.206403	0.25227
Desmethylxanthohumol	BraA07g031570.3C	-0.606653	0.201653	0.358076
Desmethylxanthohumol	BraA05g018190.3C	-0.769621	0.073498	0.0954672
Desmethylxanthohumol	BraA10g024380.3C	-0.818985	0.0461839	0.0760393	*
Desmethylxanthohumol	BraA05g034040.3C	-0.724178	0.103624	0.119986
Desmethylxanthohumol	BraA08g007700.3C	-0.705733	0.117149	0.138185
Desmethylxanthohumol	BraA03g030260.3C	0.947207	0.00410704	0.00724197	**
Desmethylxanthohumol	BraA09g032750.3C	0.895546	0.015796	0.0204419	*
Desmethylxanthohumol	BraA03g031420.3C	-0.777662	0.0686556	0.0813534
Desmethylxanthohumol	BraA09g046430.3C	-0.800701	0.0556223	0.087442
Desmethylxanthohumol	BraA01g013550.3C	0.978026	0.000718963	0.0158172	***
Desmethylxanthohumol	BraA01g000830.3C	-0.678306	0.138585	0.138585
Desmethylxanthohumol	BraA04g011130.3C	-0.830239	0.040782	0.0498446	*
Desmethylxanthohumol	BraA09g034520.3C	0.888343	0.0180048	0.0220058	*
Desmethylxanthohumol	BraA03g041700.3C	-0.678223	0.138652	0.138652
Desmethylxanthohumol	BraA06g019700.3C	0.995921	2.49213e-05	0.000548269	***
Desmethylxanthohumol	BraA06g036510.3C	-0.819582	0.0458896	0.0896969	*
Desmethylxanthohumol	BraA10g024990.3C	-0.636267	0.174391	0.218429
Desmethylxanthohumol	BraA04g021710.3C	-0.772001	0.0720491	0.0834252
Desmethylxanthohumol	BraA02g006550.3C	-0.61061	0.197916	0.197916
Desmethylxanthohumol	BraA03g016250.3C	-0.764742	0.0765094	0.105245
Desmethylxanthohumol	BraA04g029510.3C	-0.928132	0.00756189	0.00924231	**
Desmethylxanthohumol	BraA10g028200.3C	-0.655514	0.157565	0.182444
Desmethylxanthohumol	BraA03g061220.3C	-0.649915	0.162386	0.191156
Desmethylxanthohumol	BraA09g039260.3C	-0.718145	0.107968	0.135514
Desmethylxanthohumol	BraA02g044000.3C	-0.755229	0.0825367	0.113488
Desmethylxanthohumol	BraA03g058580.3C	-0.864671	0.0262315	0.0262315	*
Desmethylxanthohumol	BraA07g038080.3C	-0.670301	0.145133	0.177384
Desmethylxanthohumol	BraA02g021420.3C	-0.656715	0.15654	0.157042
Desmethylxanthohumol	BraA03g053380.3C	-0.882375	0.0199397	0.0230881	*
Desmethylxanthohumol	BraA04g032160.3C	0.77858	0.0681126	0.0681126
Desmethylxanthohumol	BraA07g037210.3C	-0.827678	0.0419838	0.0577277	*
Desmethylxanthohumol	BraA03g033650.3C	-0.884079	0.0193778	0.0203006	*
Desmethylxanthohumol	BraA04g016310.3C	-0.52038	0.289888	0.318877
Desmethylxanthohumol	BraA03g012880.3C	-0.573164	0.234401	0.274186
Desmethylxanthohumol	BraA08g031390.3C	0.8495	0.0322709	0.0380144	*
Desmethylxanthohumol	BraA05g025900.3C	-0.744679	0.089461	0.118588
Desmethylxanthohumol	BraA02g015010.3C	0.349146	0.497562	0.497562
Desmethylxanthohumol	BraA02g024490.3C	-0.575335	0.232219	0.315399
Desmethylxanthohumol	BraA02g020240.3C	0.772823	0.0715516	0.0971121
Desmethylxanthohumol	BraA07g038010.3C	-0.765926	0.0757734	0.0833507
Desmethylxanthohumol	BraA03g055960.3C	0.919656	0.00942346	0.0480256	**
Desmethylxanthohumol	BraA06g014220.3C	-0.518571	0.29187	0.299824
Desmethylxanthohumol	BraA02g014250.3C	-0.779679	0.0674648	0.0781171
Desmethylxanthohumol	BraA08g029150.3C	-0.559964	0.247845	0.280505
Desmethylxanthohumol	BraA03g005990.3C	-0.63415	0.176286	0.21546
Desmethylxanthohumol	BraA02g013600.3C	-0.620978	0.188262	0.19725
Desmethylxanthohumol	BraA05g005200.3C	0.986603	0.000268025	0.00294827	***
Desmethylxanthohumol	BraA06g012350.3C	-0.793899	0.0593392	0.0621648
Desmethylxanthohumol	BraA04g015110.3C	0.92851	0.0074835	0.0423037	**
Desmethylxanthohumol	BraA05g042270.3C	0.803912	0.0539057	0.0539057
Desmethylxanthohumol	BraA02g005320.3C	-0.774328	0.0706451	0.0706451
Desmethylxanthohumol	BraA07g038050.3C	-0.917257	0.00998637	0.010985	**
Desmethylxanthohumol	BraA07g019650.3C	-0.865033	0.0260949	0.0260949	*
Desmethylxanthohumol	BraA02g042670.3C	-0.700261	0.1213	0.135844
Desmethylxanthohumol	BraA05g025850.3C	-0.857244	0.0291143	0.0320257	*
Desmethylxanthohumol	BraA06g003460.3C	0.861082	0.0276068	0.0303675	*
Desmethylxanthohumol	BraA01g013470.3C	-0.860126	0.0279786	0.0293109	*
Desmethylxanthohumol	BraA02g039750.3C	0.738992	0.0932971	0.0932971
Desmethylxanthohumol	BraA03g042430.3C	-0.735393	0.0957617	0.105338
Desmethylxanthohumol	BraA04g025990.3C	-0.663185	0.151061	0.174913
Desmethylxanthohumol	BraA05g027600.3C	-0.810717	0.0503514	0.0503514
Desmethylxanthohumol	BraA08g032260.3C	0.929485	0.00728323	0.134487	**
Desmethylxanthohumol	BraA01g017670.3C	0.929339	0.00731314	0.0213549	**
Desmethylxanthohumol	BraA07g005830.3C	0.732879	0.0975006	0.107251
Desmethylxanthohumol	BraA03g039020.3C	-0.704656	0.117961	0.117961
Desmethylxanthohumol	BraA06g005670.3C	0.945897	0.00431147	0.00587504	**
Desmethylxanthohumol	BraA09g048970.3C	0.964194	0.00190017	0.0134716	**
4-(beta-D-glucosyloxy)benzoic acid	BraA01g017270.3C	-0.93317	0.00655014	0.0201132	**
4-(beta-D-glucosyloxy)benzoic acid	BraA02g007310.3C	0.961381	0.00220835	0.0180952	**
4-(beta-D-glucosyloxy)benzoic acid	BraA04g015630.3C	0.628671	0.181228	0.186937
4-(beta-D-glucosyloxy)benzoic acid	BraA04g031460.3C	-0.933425	0.00650079	0.0258755	**
4-(beta-D-glucosyloxy)benzoic acid	BraA01g017580.3C	0.884636	0.0191956	0.0205355	*
4-(beta-D-glucosyloxy)benzoic acid	BraA02g000220.3C	0.798813	0.0566427	0.05934
4-(beta-D-glucosyloxy)benzoic acid	BraA05g008720.3C	0.846744	0.0334314	0.0432642	*
4-(beta-D-glucosyloxy)benzoic acid	BraA08g032410.3C	0.787875	0.0627233	0.0701793
4-(beta-D-glucosyloxy)benzoic acid	BraA06g033080.3C	-0.69956	0.121836	0.176175
4-(beta-D-glucosyloxy)benzoic acid	BraA04g013440.3C	0.542708	0.265861	0.393367
4-(beta-D-glucosyloxy)benzoic acid	BraA08g019700.3C	0.874344	0.0226923	0.0297715	*
4-(beta-D-glucosyloxy)benzoic acid	BraA05g040340.3C	0.462599	0.355599	0.391158
4-(beta-D-glucosyloxy)benzoic acid	BraA09g055600.3C	0.671019	0.14454	0.151423
4-(beta-D-glucosyloxy)benzoic acid	BraA05g006260.3C	0.685137	0.1331	0.161307
4-(beta-D-glucosyloxy)benzoic acid	BraA04g010460.3C	0.63378	0.176618	0.295281
4-(beta-D-glucosyloxy)benzoic acid	BraA07g028050.3C	-0.938277	0.00559708	0.0246367	**
4-(beta-D-glucosyloxy)benzoic acid	BraA10g025400.3C	0.524763	0.285109	0.430532
4-(beta-D-glucosyloxy)benzoic acid	BraA08g006110.3C	0.721673	0.105419	0.13602
4-(beta-D-glucosyloxy)benzoic acid	BraA03g019180.3C	0.732668	0.0976469	0.165957
4-(beta-D-glucosyloxy)benzoic acid	BraA09g062130.3C	-0.844827	0.0342498	0.0751585	*
4-(beta-D-glucosyloxy)benzoic acid	BraA07g000220.3C	0.958123	0.00259377	0.0285314	**
4-(beta-D-glucosyloxy)benzoic acid	BraA08g029130.3C	0.954705	0.00303105	0.0113851	**
4-(beta-D-glucosyloxy)benzoic acid	BraA09g054250.3C	0.75231	0.0844273	0.0858544
4-(beta-D-glucosyloxy)benzoic acid	BraA08g007500.3C	0.911565	0.0113853	0.111867	*
4-(beta-D-glucosyloxy)benzoic acid	BraA08g000180.3C	0.612342	0.19629	0.283549
4-(beta-D-glucosyloxy)benzoic acid	BraA04g008320.3C	0.923483	0.00855821	0.0332987	**
4-(beta-D-glucosyloxy)benzoic acid	BraA04g001190.3C	0.823986	0.0437447	0.0534657	*
4-(beta-D-glucosyloxy)benzoic acid	BraA03g053470.3C	0.633615	0.176766	0.204676
4-(beta-D-glucosyloxy)benzoic acid	BraA10g030950.3C	0.700863	0.120841	0.158359
4-(beta-D-glucosyloxy)benzoic acid	BraA02g005190.3C	0.637912	0.172926	0.255226
4-(beta-D-glucosyloxy)benzoic acid	BraA03g005720.3C	0.523217	0.286792	0.436763
4-(beta-D-glucosyloxy)benzoic acid	BraA07g035330.3C	0.671603	0.144059	0.25227
4-(beta-D-glucosyloxy)benzoic acid	BraA07g031570.3C	0.450816	0.369587	0.414243
4-(beta-D-glucosyloxy)benzoic acid	BraA05g018190.3C	0.785333	0.0641769	0.0954672
4-(beta-D-glucosyloxy)benzoic acid	BraA10g024380.3C	0.74749	0.0875916	0.114125
4-(beta-D-glucosyloxy)benzoic acid	BraA05g034040.3C	0.7271	0.10155	0.119986
4-(beta-D-glucosyloxy)benzoic acid	BraA08g007700.3C	0.743132	0.0904975	0.13604
4-(beta-D-glucosyloxy)benzoic acid	BraA03g030260.3C	-0.946623	0.00419756	0.00724197	**
4-(beta-D-glucosyloxy)benzoic acid	BraA09g032750.3C	-0.93249	0.00668264	0.0105013	**
4-(beta-D-glucosyloxy)benzoic acid	BraA03g031420.3C	0.841396	0.0357379	0.0689829	*
4-(beta-D-glucosyloxy)benzoic acid	BraA09g046430.3C	0.725162	0.102924	0.102924
4-(beta-D-glucosyloxy)benzoic acid	BraA01g013550.3C	-0.835529	0.0383516	0.0571733	*
4-(beta-D-glucosyloxy)benzoic acid	BraA01g000830.3C	0.899366	0.0146811	0.122077	*
4-(beta-D-glucosyloxy)benzoic acid	BraA04g011130.3C	0.832334	0.0398111	0.0498446	*
4-(beta-D-glucosyloxy)benzoic acid	BraA09g034520.3C	-0.912309	0.0111975	0.020773	*
4-(beta-D-glucosyloxy)benzoic acid	BraA03g041700.3C	0.862881	0.0269136	0.0925891	*
4-(beta-D-glucosyloxy)benzoic acid	BraA06g019700.3C	-0.904223	0.0133206	0.0172384	*
4-(beta-D-glucosyloxy)benzoic acid	BraA06g036510.3C	0.673526	0.14248	0.156727
4-(beta-D-glucosyloxy)benzoic acid	BraA10g024990.3C	0.663428	0.150857	0.218429
4-(beta-D-glucosyloxy)benzoic acid	BraA04g021710.3C	0.810472	0.0504775	0.0738074
4-(beta-D-glucosyloxy)benzoic acid	BraA02g006550.3C	0.85488	0.0300618	0.180457	*
4-(beta-D-glucosyloxy)benzoic acid	BraA03g016250.3C	0.717536	0.10841	0.132502
4-(beta-D-glucosyloxy)benzoic acid	BraA04g029510.3C	0.916307	0.0102137	0.0118264	*
4-(beta-D-glucosyloxy)benzoic acid	BraA10g028200.3C	0.702411	0.119661	0.182444
4-(beta-D-glucosyloxy)benzoic acid	BraA03g061220.3C	0.740368	0.0923627	0.179807
4-(beta-D-glucosyloxy)benzoic acid	BraA09g039260.3C	0.82924	0.0412489	0.135514	*
4-(beta-D-glucosyloxy)benzoic acid	BraA02g044000.3C	0.629467	0.180506	0.189101
4-(beta-D-glucosyloxy)benzoic acid	BraA03g058580.3C	0.975906	0.000863816	0.00714614	***
4-(beta-D-glucosyloxy)benzoic acid	BraA07g038080.3C	0.784183	0.0648394	0.177384
4-(beta-D-glucosyloxy)benzoic acid	BraA02g021420.3C	0.891743	0.0169451	0.124264	*
4-(beta-D-glucosyloxy)benzoic acid	BraA03g053380.3C	0.933241	0.00653632	0.0113741	**
4-(beta-D-glucosyloxy)benzoic acid	BraA04g032160.3C	-0.835144	0.0385262	0.0470876	*
4-(beta-D-glucosyloxy)benzoic acid	BraA07g037210.3C	0.793799	0.0593948	0.0627647
4-(beta-D-glucosyloxy)benzoic acid	BraA03g033650.3C	0.901613	0.0140439	0.0181745	*
4-(beta-D-glucosyloxy)benzoic acid	BraA04g016310.3C	0.722638	0.104726	0.303134
4-(beta-D-glucosyloxy)benzoic acid	BraA03g012880.3C	0.637383	0.173396	0.274186
4-(beta-D-glucosyloxy)benzoic acid	BraA08g031390.3C	-0.84411	0.0345585	0.0380144	*
4-(beta-D-glucosyloxy)benzoic acid	BraA05g025900.3C	0.745105	0.0891767	0.118588
4-(beta-D-glucosyloxy)benzoic acid	BraA02g015010.3C	-0.621312	0.187954	0.257661
4-(beta-D-glucosyloxy)benzoic acid	BraA02g024490.3C	0.592823	0.214936	0.315399
4-(beta-D-glucosyloxy)benzoic acid	BraA02g020240.3C	-0.76098	0.078868	0.0971121
4-(beta-D-glucosyloxy)benzoic acid	BraA07g038010.3C	0.92608	0.00799432	0.058625	**
4-(beta-D-glucosyloxy)benzoic acid	BraA03g055960.3C	-0.868989	0.0246216	0.0480256	*
4-(beta-D-glucosyloxy)benzoic acid	BraA06g014220.3C	0.759962	0.0795123	0.27757
4-(beta-D-glucosyloxy)benzoic acid	BraA02g014250.3C	0.732702	0.0976232	0.107386
4-(beta-D-glucosyloxy)benzoic acid	BraA08g029150.3C	0.6531	0.159637	0.280505
4-(beta-D-glucosyloxy)benzoic acid	BraA03g005990.3C	0.686886	0.131712	0.212723
4-(beta-D-glucosyloxy)benzoic acid	BraA02g013600.3C	0.865089	0.0260739	0.181143	*
4-(beta-D-glucosyloxy)benzoic acid	BraA05g005200.3C	-0.901054	0.0142011	0.0183779	*
4-(beta-D-glucosyloxy)benzoic acid	BraA06g012350.3C	0.927461	0.00770193	0.0338885	**
4-(beta-D-glucosyloxy)benzoic acid	BraA04g015110.3C	-0.856718	0.0293238	0.0423037	*
4-(beta-D-glucosyloxy)benzoic acid	BraA05g042270.3C	-0.949333	0.00378562	0.00541782	**
4-(beta-D-glucosyloxy)benzoic acid	BraA02g005320.3C	0.970562	0.00128715	0.0200097	**
4-(beta-D-glucosyloxy)benzoic acid	BraA07g038050.3C	0.923739	0.00850176	0.00984414	**
4-(beta-D-glucosyloxy)benzoic acid	BraA07g019650.3C	0.922746	0.00872168	0.0137176	**
4-(beta-D-glucosyloxy)benzoic acid	BraA02g042670.3C	0.850124	0.032011	0.11091	*
4-(beta-D-glucosyloxy)benzoic acid	BraA05g025850.3C	0.967602	0.0015574	0.0171314	**
4-(beta-D-glucosyloxy)benzoic acid	BraA06g003460.3C	-0.927058	0.00778674	0.01328	**
4-(beta-D-glucosyloxy)benzoic acid	BraA01g013470.3C	0.957743	0.00264079	0.0116195	**
4-(beta-D-glucosyloxy)benzoic acid	BraA02g039750.3C	-0.902974	0.0136645	0.0222533	*
4-(beta-D-glucosyloxy)benzoic acid	BraA03g042430.3C	0.788252	0.0625086	0.104267
4-(beta-D-glucosyloxy)benzoic acid	BraA04g025990.3C	0.760749	0.079014	0.174913
4-(beta-D-glucosyloxy)benzoic acid	BraA05g027600.3C	0.951199	0.00351416	0.0193279	**
4-(beta-D-glucosyloxy)benzoic acid	BraA08g032260.3C	-0.733491	0.0970761	0.134487
4-(beta-D-glucosyloxy)benzoic acid	BraA01g017670.3C	-0.853681	0.0305476	0.0345725	*
4-(beta-D-glucosyloxy)benzoic acid	BraA07g005830.3C	-0.814373	0.0484882	0.081107	*
4-(beta-D-glucosyloxy)benzoic acid	BraA03g039020.3C	0.935337	0.00613674	0.0675042	**
4-(beta-D-glucosyloxy)benzoic acid	BraA06g005670.3C	-0.942844	0.00480685	0.00587504	**
4-(beta-D-glucosyloxy)benzoic acid	BraA09g048970.3C	-0.886189	0.0186924	0.0251955	*
L-Cysteine	BraA01g017270.3C	0.94822	0.00395226	0.0201132	**
L-Cysteine	BraA02g007310.3C	-0.947172	0.00411255	0.0180952	**
L-Cysteine	BraA04g015630.3C	-0.7719	0.0721105	0.105762
L-Cysteine	BraA04g031460.3C	0.933702	0.00644742	0.0258755	**
L-Cysteine	BraA01g017580.3C	-0.920298	0.00927553	0.0156971	**
L-Cysteine	BraA02g000220.3C	-0.898081	0.0150518	0.0267579	*
L-Cysteine	BraA05g008720.3C	-0.86792	0.0250158	0.0423344	*
L-Cysteine	BraA08g032410.3C	-0.829802	0.0409859	0.0601127	*
L-Cysteine	BraA06g033080.3C	0.720198	0.106481	0.176175
L-Cysteine	BraA04g013440.3C	-0.506402	0.305328	0.393367
L-Cysteine	BraA08g019700.3C	-0.938451	0.00556585	0.0122449	**
L-Cysteine	BraA05g040340.3C	-0.618376	0.190666	0.326315
L-Cysteine	BraA09g055600.3C	-0.811764	0.0498145	0.0796901	*
L-Cysteine	BraA05g006260.3C	-0.694355	0.125852	0.161307
L-Cysteine	BraA04g010460.3C	-0.582247	0.225324	0.295281
L-Cysteine	BraA07g028050.3C	0.937594	0.00572023	0.0246367	**
L-Cysteine	BraA10g025400.3C	-0.474212	0.342002	0.430532
L-Cysteine	BraA08g006110.3C	-0.82551	0.0430136	0.0962602	*
L-Cysteine	BraA03g019180.3C	-0.69918	0.122128	0.165957
L-Cysteine	BraA09g062130.3C	0.784061	0.0649096	0.0751585
L-Cysteine	BraA07g000220.3C	-0.916764	0.0101039	0.0406565	*
L-Cysteine	BraA08g029130.3C	-0.909886	0.0118149	0.015105	*
L-Cysteine	BraA09g054250.3C	-0.815786	0.0477764	0.0713628	*
L-Cysteine	BraA08g007500.3C	-0.805231	0.0532082	0.111867
L-Cysteine	BraA08g000180.3C	-0.580174	0.227383	0.283549
L-Cysteine	BraA04g008320.3C	-0.883942	0.0194225	0.0332987	*
L-Cysteine	BraA04g001190.3C	-0.839649	0.0365073	0.0524735	*
L-Cysteine	BraA03g053470.3C	-0.755668	0.0822539	0.169418
L-Cysteine	BraA10g030950.3C	-0.76592	0.075777	0.158359
L-Cysteine	BraA02g005190.3C	-0.686097	0.132338	0.255226
L-Cysteine	BraA03g005720.3C	-0.47105	0.345686	0.436763
L-Cysteine	BraA07g035330.3C	-0.615385	0.193445	0.25227
L-Cysteine	BraA07g031570.3C	-0.594362	0.213441	0.358076
L-Cysteine	BraA05g018190.3C	-0.831203	0.0403341	0.0920047	*
L-Cysteine	BraA10g024380.3C	-0.861642	0.0273901	0.0760393	*
L-Cysteine	BraA05g034040.3C	-0.735999	0.0953445	0.119986
L-Cysteine	BraA08g007700.3C	-0.726344	0.102084	0.13604
L-Cysteine	BraA03g030260.3C	0.96867	0.00145697	0.00724197	**
L-Cysteine	BraA09g032750.3C	0.970075	0.00132985	0.00731419	**
L-Cysteine	BraA03g031420.3C	-0.875635	0.0222382	0.0689829	*
L-Cysteine	BraA09g046430.3C	-0.779299	0.0676886	0.0930719
L-Cysteine	BraA01g013550.3C	0.814675	0.0483355	0.0571733	*
L-Cysteine	BraA01g000830.3C	-0.801957	0.0549478	0.122077
L-Cysteine	BraA04g011130.3C	-0.851098	0.0316069	0.0486879	*
L-Cysteine	BraA09g034520.3C	0.928266	0.007534	0.0184164	**
L-Cysteine	BraA03g041700.3C	-0.833437	0.0393042	0.0925891	*
L-Cysteine	BraA06g019700.3C	0.906643	0.0126664	0.0172384	*
L-Cysteine	BraA06g036510.3C	-0.801975	0.0549384	0.0896969
L-Cysteine	BraA10g024990.3C	-0.719014	0.107337	0.218429
L-Cysteine	BraA04g021710.3C	-0.881669	0.0201748	0.0614048	*
L-Cysteine	BraA02g006550.3C	-0.749531	0.0862453	0.180457
L-Cysteine	BraA03g016250.3C	-0.816706	0.0473162	0.103646	*
L-Cysteine	BraA04g029510.3C	-0.972898	0.00109182	0.00218365	**
L-Cysteine	BraA10g028200.3C	-0.747356	0.0876803	0.182444
L-Cysteine	BraA03g061220.3C	-0.764052	0.0769394	0.179807
L-Cysteine	BraA09g039260.3C	-0.81734	0.0469997	0.135514	*
L-Cysteine	BraA02g044000.3C	-0.761443	0.0785761	0.113488
L-Cysteine	BraA03g058580.3C	-0.971352	0.00121928	0.00714614	**
L-Cysteine	BraA07g038080.3C	-0.738578	0.0935793	0.177384
L-Cysteine	BraA02g021420.3C	-0.778966	0.0678847	0.12904
L-Cysteine	BraA03g053380.3C	-0.976605	0.000814576	0.00597356	***
L-Cysteine	BraA04g032160.3C	0.931995	0.00677978	0.0149155	**
L-Cysteine	BraA07g037210.3C	-0.829564	0.0410971	0.0577277	*
L-Cysteine	BraA03g033650.3C	-0.933092	0.00656524	0.0144435	**
L-Cysteine	BraA04g016310.3C	-0.656002	0.157149	0.303134
L-Cysteine	BraA03g012880.3C	-0.600575	0.207448	0.274186
L-Cysteine	BraA08g031390.3C	0.935313	0.00614129	0.0316848	**
L-Cysteine	BraA05g025900.3C	-0.838088	0.0372011	0.107748	*
L-Cysteine	BraA02g015010.3C	0.723209	0.104317	0.257661
L-Cysteine	BraA02g024490.3C	-0.558684	0.249164	0.315399
L-Cysteine	BraA02g020240.3C	0.722681	0.104695	0.104695
L-Cysteine	BraA07g038010.3C	-0.840084	0.036315	0.0692332	*
L-Cysteine	BraA03g055960.3C	0.869681	0.0243679	0.0480256	*
L-Cysteine	BraA06g014220.3C	-0.665996	0.148707	0.27757
L-Cysteine	BraA02g014250.3C	-0.831259	0.0403081	0.0622091	*
L-Cysteine	BraA08g029150.3C	-0.597931	0.20999	0.280505
L-Cysteine	BraA03g005990.3C	-0.723163	0.10435	0.212723
L-Cysteine	BraA02g013600.3C	-0.732571	0.0977141	0.181143
L-Cysteine	BraA05g005200.3C	0.887401	0.0183041	0.0201345	*
L-Cysteine	BraA06g012350.3C	-0.880541	0.0205532	0.0424279	*
L-Cysteine	BraA04g015110.3C	0.901194	0.0141615	0.0423037	*
L-Cysteine	BraA05g042270.3C	0.964863	0.00183023	0.00498569	**
L-Cysteine	BraA02g005320.3C	-0.909626	0.0118822	0.0383927	*
L-Cysteine	BraA07g038050.3C	-0.960219	0.00234236	0.00608061	**
L-Cysteine	BraA07g019650.3C	-0.929475	0.00728529	0.0137176	**
L-Cysteine	BraA02g042670.3C	-0.771418	0.0724031	0.11091
L-Cysteine	BraA05g025850.3C	-0.939405	0.00539634	0.0258722	**
L-Cysteine	BraA06g003460.3C	0.977947	0.000724135	0.0113688	***
L-Cysteine	BraA01g013470.3C	-0.929354	0.00730994	0.0160819	**
L-Cysteine	BraA02g039750.3C	0.964422	0.00187621	0.0179009	**
L-Cysteine	BraA03g042430.3C	-0.769823	0.0733749	0.104267
L-Cysteine	BraA04g025990.3C	-0.692597	0.127221	0.174913
L-Cysteine	BraA05g027600.3C	-0.902442	0.0138121	0.028273	*
L-Cysteine	BraA08g032260.3C	0.740968	0.0919564	0.134487
L-Cysteine	BraA01g017670.3C	0.847761	0.033001	0.0345725	*
L-Cysteine	BraA07g005830.3C	0.899091	0.0147602	0.081107	*
L-Cysteine	BraA03g039020.3C	-0.842792	0.0351291	0.0846626	*
L-Cysteine	BraA06g005670.3C	0.977058	0.000783433	0.00515617	***
L-Cysteine	BraA09g048970.3C	0.857697	0.0289343	0.0289343	*
Gluconasturtiin	BraA01g017270.3C	-0.880811	0.0204625	0.0225088	*
Gluconasturtiin	BraA02g007310.3C	0.922923	0.00868227	0.019467	**
Gluconasturtiin	BraA04g015630.3C	0.832184	0.0398801	0.105762	*
Gluconasturtiin	BraA04g031460.3C	-0.864012	0.0264816	0.0291298	*
Gluconasturtiin	BraA01g017580.3C	0.887872	0.0181541	0.0205355	*
Gluconasturtiin	BraA02g000220.3C	0.923108	0.00864116	0.0247158	**
Gluconasturtiin	BraA05g008720.3C	0.806021	0.0527924	0.0539754
Gluconasturtiin	BraA08g032410.3C	0.78566	0.063989	0.0701793
Gluconasturtiin	BraA06g033080.3C	-0.688979	0.130058	0.176175
Gluconasturtiin	BraA04g013440.3C	0.38135	0.455704	0.455704
Gluconasturtiin	BraA08g019700.3C	0.98759	0.000230039	0.00506085	***
Gluconasturtiin	BraA05g040340.3C	0.759709	0.0796723	0.326315
Gluconasturtiin	BraA09g055600.3C	0.885108	0.019042	0.0796901	*
Gluconasturtiin	BraA05g006260.3C	0.613936	0.194797	0.196739
Gluconasturtiin	BraA04g010460.3C	0.45766	0.361439	0.361439
Gluconasturtiin	BraA07g028050.3C	-0.861026	0.0276286	0.0303915	*
Gluconasturtiin	BraA10g025400.3C	0.347577	0.49963	0.49963
Gluconasturtiin	BraA08g006110.3C	0.903022	0.0136511	0.0962602	*
Gluconasturtiin	BraA03g019180.3C	0.593804	0.213983	0.213983
Gluconasturtiin	BraA09g062130.3C	-0.76532	0.0761499	0.0761499
Gluconasturtiin	BraA07g000220.3C	0.831956	0.0399853	0.0438263	*
Gluconasturtiin	BraA08g029130.3C	0.856245	0.029513	0.029513	*
Gluconasturtiin	BraA09g054250.3C	0.808656	0.051416	0.0713628
Gluconasturtiin	BraA08g007500.3C	0.730305	0.0992948	0.116354
Gluconasturtiin	BraA08g000180.3C	0.469965	0.346952	0.346952
Gluconasturtiin	BraA04g008320.3C	0.793751	0.0594212	0.0594212
Gluconasturtiin	BraA04g001190.3C	0.779459	0.0675941	0.0678134
Gluconasturtiin	BraA03g053470.3C	0.865921	0.0257605	0.169418	*
Gluconasturtiin	BraA10g030950.3C	0.852852	0.0308856	0.158359	*
Gluconasturtiin	BraA02g005190.3C	0.772385	0.0718164	0.255226
Gluconasturtiin	BraA03g005720.3C	0.343021	0.50565	0.50565
Gluconasturtiin	BraA07g035330.3C	0.495691	0.317362	0.317362
Gluconasturtiin	BraA07g031570.3C	0.738623	0.0935486	0.358076
Gluconasturtiin	BraA05g018190.3C	0.898506	0.0149289	0.0920047	*
Gluconasturtiin	BraA10g024380.3C	0.911987	0.0112784	0.0760393	*
Gluconasturtiin	BraA05g034040.3C	0.663693	0.150635	0.151961
Gluconasturtiin	BraA08g007700.3C	0.63492	0.175596	0.175596
Gluconasturtiin	BraA03g030260.3C	-0.940425	0.00521801	0.00724197	**
Gluconasturtiin	BraA09g032750.3C	-0.974572	0.00096169	0.00705239	***
Gluconasturtiin	BraA03g031420.3C	0.90721	0.0125155	0.0689829	*
Gluconasturtiin	BraA09g046430.3C	0.757987	0.0807683	0.0981449
Gluconasturtiin	BraA01g013550.3C	-0.810749	0.0503346	0.0571733
Gluconasturtiin	BraA01g000830.3C	0.724502	0.103394	0.131116
Gluconasturtiin	BraA04g011130.3C	0.794107	0.059224	0.0597711
Gluconasturtiin	BraA09g034520.3C	-0.858661	0.0285534	0.0314087	*
Gluconasturtiin	BraA03g041700.3C	0.837392	0.0375124	0.0925891	*
Gluconasturtiin	BraA06g019700.3C	-0.904639	0.0132071	0.0172384	*
Gluconasturtiin	BraA06g036510.3C	0.897948	0.0150904	0.0896969	*
Gluconasturtiin	BraA10g024990.3C	0.806184	0.0527065	0.218429
Gluconasturtiin	BraA04g021710.3C	0.940085	0.00527719	0.0614048	**
Gluconasturtiin	BraA02g006550.3C	0.677247	0.139444	0.180457
Gluconasturtiin	BraA03g016250.3C	0.911096	0.0115044	0.103646	*
Gluconasturtiin	BraA04g029510.3C	0.993212	6.89586e-05	0.000725686	***
Gluconasturtiin	BraA10g028200.3C	0.825288	0.04312	0.182444	*
Gluconasturtiin	BraA03g061220.3C	0.810524	0.0504507	0.179807
Gluconasturtiin	BraA09g039260.3C	0.810068	0.0506857	0.135514
Gluconasturtiin	BraA02g044000.3C	0.835618	0.0383113	0.113488	*
Gluconasturtiin	BraA03g058580.3C	0.94786	0.00400697	0.00821022	**
Gluconasturtiin	BraA07g038080.3C	0.750956	0.085311	0.177384
Gluconasturtiin	BraA02g021420.3C	0.656126	0.157042	0.157042
Gluconasturtiin	BraA03g053380.3C	0.972904	0.00109131	0.00600219	**
Gluconasturtiin	BraA04g032160.3C	-0.956152	0.0028418	0.0149155	**
Gluconasturtiin	BraA07g037210.3C	0.792869	0.0599117	0.0627647
Gluconasturtiin	BraA03g033650.3C	0.887134	0.0183892	0.0203006	*
Gluconasturtiin	BraA04g016310.3C	0.643819	0.167704	0.303134
Gluconasturtiin	BraA03g012880.3C	0.484627	0.329971	0.329971
Gluconasturtiin	BraA08g031390.3C	-0.90046	0.0143692	0.0316848	*
Gluconasturtiin	BraA05g025900.3C	0.909372	0.011948	0.107748	*
Gluconasturtiin	BraA02g015010.3C	-0.661657	0.152348	0.257661
Gluconasturtiin	BraA02g024490.3C	0.446095	0.375244	0.375244
Gluconasturtiin	BraA02g020240.3C	-0.777127	0.0689733	0.0971121
Gluconasturtiin	BraA07g038010.3C	0.728935	0.100256	0.100256
Gluconasturtiin	BraA03g055960.3C	-0.798831	0.0566331	0.061556
Gluconasturtiin	BraA06g014220.3C	0.621622	0.187669	0.27757
Gluconasturtiin	BraA02g014250.3C	0.921046	0.00910441	0.0592856	**
Gluconasturtiin	BraA08g029150.3C	0.48002	0.335272	0.335272
Gluconasturtiin	BraA03g005990.3C	0.797795	0.0571963	0.212723
Gluconasturtiin	BraA02g013600.3C	0.608055	0.200326	0.200326
Gluconasturtiin	BraA05g005200.3C	-0.908163	0.0122638	0.0183779	*
Gluconasturtiin	BraA06g012350.3C	0.77982	0.0673818	0.0673818
Gluconasturtiin	BraA04g015110.3C	-0.88287	0.0197756	0.0423037	*
Gluconasturtiin	BraA05g042270.3C	-0.950965	0.00354764	0.00541782	**
Gluconasturtiin	BraA02g005320.3C	0.843234	0.0349369	0.0427007	*
Gluconasturtiin	BraA07g038050.3C	0.924163	0.00840881	0.00984414	**
Gluconasturtiin	BraA07g019650.3C	0.870513	0.0240648	0.0252107	*
Gluconasturtiin	BraA02g042670.3C	0.649844	0.162447	0.162447
Gluconasturtiin	BraA05g025850.3C	0.870674	0.0240064	0.0300011	*
Gluconasturtiin	BraA06g003460.3C	-0.930781	0.00702116	0.01328	**
Gluconasturtiin	BraA01g013470.3C	0.85289	0.0308701	0.0308701	*
Gluconasturtiin	BraA02g039750.3C	-0.929578	0.00726418	0.0190958	**
Gluconasturtiin	BraA03g042430.3C	0.678579	0.138364	0.138364
Gluconasturtiin	BraA04g025990.3C	0.564712	0.242975	0.242975
Gluconasturtiin	BraA05g027600.3C	0.811492	0.0499536	0.0503514	*
Gluconasturtiin	BraA08g032260.3C	-0.723762	0.103922	0.134487
Gluconasturtiin	BraA01g017670.3C	-0.890012	0.0174809	0.0262215	*
Gluconasturtiin	BraA07g005830.3C	-0.834601	0.0387729	0.081107	*
Gluconasturtiin	BraA03g039020.3C	0.746789	0.0880563	0.0968619
Gluconasturtiin	BraA06g005670.3C	-0.953378	0.00320971	0.00528043	**
Gluconasturtiin	BraA09g048970.3C	-0.885439	0.0189346	0.0251955	*
Quercetin	BraA01g017270.3C	-0.905847	0.0128797	0.0201132	*
Quercetin	BraA02g007310.3C	0.891895	0.0168984	0.0232354	*
Quercetin	BraA04g015630.3C	0.723815	0.103884	0.126969
Quercetin	BraA04g031460.3C	-0.894951	0.0159733	0.0258755	*
Quercetin	BraA01g017580.3C	0.949722	0.00372827	0.0134292	**
Quercetin	BraA02g000220.3C	0.871574	0.0236809	0.033287	*
Quercetin	BraA05g008720.3C	0.902851	0.0136984	0.0423344	*
Quercetin	BraA08g032410.3C	0.875765	0.0221927	0.0601127	*
Quercetin	BraA06g033080.3C	-0.651844	0.160718	0.17679
Quercetin	BraA04g013440.3C	0.645051	0.166623	0.393367
Quercetin	BraA08g019700.3C	0.862486	0.027065	0.0297715	*
Quercetin	BraA05g040340.3C	0.476741	0.339066	0.391158
Quercetin	BraA09g055600.3C	0.740901	0.0920016	0.112446
Quercetin	BraA05g006260.3C	0.795181	0.0586302	0.161307
Quercetin	BraA04g010460.3C	0.72307	0.104416	0.295281
Quercetin	BraA07g028050.3C	-0.908644	0.0121377	0.0248878	*
Quercetin	BraA10g025400.3C	0.630287	0.179764	0.430532
Quercetin	BraA08g006110.3C	0.684603	0.133526	0.139884
Quercetin	BraA03g019180.3C	0.817572	0.0468846	0.165957	*
Quercetin	BraA09g062130.3C	-0.832783	0.0396046	0.0751585	*
Quercetin	BraA07g000220.3C	0.891696	0.0169594	0.0406565	*
Quercetin	BraA08g029130.3C	0.987494	0.000233606	0.00256967	***
Quercetin	BraA09g054250.3C	0.867731	0.0250854	0.065607	*
Quercetin	BraA08g007500.3C	0.817864	0.0467394	0.111867	*
Quercetin	BraA08g000180.3C	0.718242	0.107897	0.283549
Quercetin	BraA04g008320.3C	0.951622	0.003454	0.0282464	**
Quercetin	BraA04g001190.3C	0.904044	0.0133696	0.0524735	*
Quercetin	BraA03g053470.3C	0.618938	0.190146	0.209161
Quercetin	BraA10g030950.3C	0.632516	0.177754	0.195529
Quercetin	BraA02g005190.3C	0.543625	0.264891	0.29138
Quercetin	BraA03g005720.3C	0.62729	0.182482	0.436763
Quercetin	BraA07g035330.3C	0.75739	0.0811498	0.25227
Quercetin	BraA07g031570.3C	0.44498	0.376584	0.414243
Quercetin	BraA05g018190.3C	0.71891	0.107412	0.118154
Quercetin	BraA10g024380.3C	0.711384	0.112928	0.124221
Quercetin	BraA05g034040.3C	0.833105	0.0394564	0.119986	*
Quercetin	BraA08g007700.3C	0.835859	0.0382022	0.13604	*
Quercetin	BraA03g030260.3C	-0.91983	0.00938324	0.0104677	**
Quercetin	BraA09g032750.3C	-0.889393	0.0176744	0.0216021	*
Quercetin	BraA03g031420.3C	0.758115	0.0806867	0.0887553
Quercetin	BraA09g046430.3C	0.841088	0.0358728	0.087442	*
Quercetin	BraA01g013550.3C	-0.815868	0.0477355	0.0571733	*
Quercetin	BraA01g000830.3C	0.794436	0.0590416	0.122077
Quercetin	BraA04g011130.3C	0.912734	0.0110907	0.0486879	*
Quercetin	BraA09g034520.3C	-0.935151	0.00617178	0.0184164	**
Quercetin	BraA03g041700.3C	0.765956	0.0757547	0.0925891
Quercetin	BraA06g019700.3C	-0.898162	0.0150283	0.0183679	*
Quercetin	BraA06g036510.3C	0.702398	0.119672	0.138567
Quercetin	BraA10g024990.3C	0.579359	0.228195	0.251014
Quercetin	BraA04g021710.3C	0.763503	0.0772824	0.0850107
Quercetin	BraA02g006550.3C	0.736055	0.0953063	0.180457
Quercetin	BraA03g016250.3C	0.696079	0.124516	0.136967
Quercetin	BraA04g029510.3C	0.93286	0.00661043	0.00855468	**
Quercetin	BraA10g028200.3C	0.617657	0.191332	0.210466
Quercetin	BraA03g061220.3C	0.631084	0.179044	0.196948
Quercetin	BraA09g039260.3C	0.705275	0.117494	0.136046
Quercetin	BraA02g044000.3C	0.73653	0.0949803	0.121866
Quercetin	BraA03g058580.3C	0.923071	0.00864952	0.0121886	**
Quercetin	BraA07g038080.3C	0.657152	0.156167	0.180825
Quercetin	BraA02g021420.3C	0.85667	0.029343	0.12904	*
Quercetin	BraA03g053380.3C	0.890416	0.0173549	0.0224593	*
Quercetin	BraA04g032160.3C	-0.878154	0.021365	0.0313354	*
Quercetin	BraA07g037210.3C	0.891505	0.0170183	0.0577277	*
Quercetin	BraA03g033650.3C	0.952205	0.003372	0.012364	**
Quercetin	BraA04g016310.3C	0.573324	0.23424	0.303134
Quercetin	BraA03g012880.3C	0.735593	0.0956244	0.274186
Quercetin	BraA08g031390.3C	-0.845491	0.0339654	0.0380144	*
Quercetin	BraA05g025900.3C	0.695242	0.125164	0.133891
Quercetin	BraA02g015010.3C	-0.629548	0.180432	0.257661
Quercetin	BraA02g024490.3C	0.697283	0.123586	0.315399
Quercetin	BraA02g020240.3C	-0.845605	0.0339164	0.0971121	*
Quercetin	BraA07g038010.3C	0.91186	0.0113107	0.0622091	*
Quercetin	BraA03g055960.3C	-0.86536	0.0259716	0.0480256	*
Quercetin	BraA06g014220.3C	0.614464	0.194304	0.27757
Quercetin	BraA02g014250.3C	0.794709	0.0588904	0.0719772
Quercetin	BraA08g029150.3C	0.746863	0.0880071	0.280505
Quercetin	BraA03g005990.3C	0.590751	0.216955	0.238651
Quercetin	BraA02g013600.3C	0.809683	0.050884	0.181143
Quercetin	BraA05g005200.3C	-0.904257	0.0133113	0.0183779	*
Quercetin	BraA06g012350.3C	0.942164	0.00492079	0.0338885	**
Quercetin	BraA04g015110.3C	-0.810933	0.0502405	0.0552645
Quercetin	BraA05g042270.3C	-0.968358	0.00148595	0.00498569	**
Quercetin	BraA02g005320.3C	0.901815	0.0139871	0.0383927	*
Quercetin	BraA07g038050.3C	0.956762	0.00276391	0.00608061	**
Quercetin	BraA07g019650.3C	0.968201	0.00150065	0.01079	**
Quercetin	BraA02g042670.3C	0.878109	0.0213806	0.11091	*
Quercetin	BraA05g025850.3C	0.904093	0.0133561	0.0258722	*
Quercetin	BraA06g003460.3C	-0.905036	0.0130991	0.0160101	*
Quercetin	BraA01g013470.3C	0.973832	0.00101818	0.00800327	**
Quercetin	BraA02g039750.3C	-0.897221	0.0153023	0.0222533	*
Quercetin	BraA03g042430.3C	0.869504	0.0244327	0.104267	*
Quercetin	BraA04g025990.3C	0.813378	0.0489919	0.174913	*
Quercetin	BraA05g027600.3C	0.960055	0.0023615	0.0173177	**
Quercetin	BraA08g032260.3C	-0.706244	0.116764	0.134907
Quercetin	BraA01g017670.3C	-0.912986	0.0110279	0.0213549	*
Quercetin	BraA07g005830.3C	-0.771895	0.0721135	0.0881388
Quercetin	BraA03g039020.3C	0.861953	0.0272701	0.0846626	*
Quercetin	BraA06g005670.3C	-0.928789	0.00742589	0.00859839	**
Quercetin	BraA09g048970.3C	-0.910204	0.0117329	0.0251955	*
Citrulline	BraA01g017270.3C	0.90751	0.0124361	0.0201132	*
Citrulline	BraA02g007310.3C	-0.915679	0.0103652	0.019467	*
Citrulline	BraA04g015630.3C	-0.778455	0.0681861	0.105762
Citrulline	BraA04g031460.3C	0.907178	0.0125239	0.0258755	*
Citrulline	BraA01g017580.3C	-0.910971	0.0115365	0.0181287	*
Citrulline	BraA02g000220.3C	-0.886169	0.0186989	0.029384	*
Citrulline	BraA05g008720.3C	-0.874085	0.0227836	0.0423344	*
Citrulline	BraA08g032410.3C	-0.83898	0.0368038	0.0601127	*
Citrulline	BraA06g033080.3C	0.79691	0.0576799	0.176175
Citrulline	BraA04g013440.3C	-0.503119	0.308998	0.393367
Citrulline	BraA08g019700.3C	-0.921817	0.00893	0.0158435	**
Citrulline	BraA05g040340.3C	-0.62158	0.187708	0.326315
Citrulline	BraA09g055600.3C	-0.812566	0.0494047	0.0796901	*
Citrulline	BraA05g006260.3C	-0.689866	0.12936	0.161307
Citrulline	BraA04g010460.3C	-0.576344	0.231207	0.295281
Citrulline	BraA07g028050.3C	0.901636	0.0140374	0.0248878	*
Citrulline	BraA10g025400.3C	-0.472656	0.343812	0.430532
Citrulline	BraA08g006110.3C	-0.818956	0.0461982	0.0962602	*
Citrulline	BraA03g019180.3C	-0.693745	0.126326	0.165957
Citrulline	BraA09g062130.3C	0.923372	0.00858279	0.0751585	**
Citrulline	BraA07g000220.3C	-0.867214	0.0252774	0.0406565	*
Citrulline	BraA08g029130.3C	-0.920728	0.00917693	0.0139526	**
Citrulline	BraA09g054250.3C	-0.807725	0.0519002	0.0713628
Citrulline	BraA08g007500.3C	-0.778086	0.0684046	0.111867
Citrulline	BraA08g000180.3C	-0.58126	0.226303	0.283549
Citrulline	BraA04g008320.3C	-0.86202	0.0272444	0.0332987	*
Citrulline	BraA04g001190.3C	-0.842372	0.0353118	0.0524735	*
Citrulline	BraA03g053470.3C	-0.737476	0.094332	0.169418
Citrulline	BraA10g030950.3C	-0.750396	0.085678	0.158359
Citrulline	BraA02g005190.3C	-0.660805	0.153067	0.255226
Citrulline	BraA03g005720.3C	-0.470281	0.346583	0.436763
Citrulline	BraA07g035330.3C	-0.615983	0.192889	0.25227
Citrulline	BraA07g031570.3C	-0.617363	0.191606	0.358076
Citrulline	BraA05g018190.3C	-0.822874	0.0442818	0.0920047	*
Citrulline	BraA10g024380.3C	-0.827906	0.041876	0.0760393	*
Citrulline	BraA05g034040.3C	-0.735633	0.0955969	0.119986
Citrulline	BraA08g007700.3C	-0.722086	0.105122	0.13604
Citrulline	BraA03g030260.3C	0.960338	0.00232842	0.00724197	**
Citrulline	BraA09g032750.3C	0.937894	0.00566597	0.0105013	**
Citrulline	BraA03g031420.3C	-0.834598	0.0387744	0.0689829	*
Citrulline	BraA09g046430.3C	-0.802049	0.0548984	0.087442
Citrulline	BraA01g013550.3C	0.935715	0.00606596	0.0571733	**
Citrulline	BraA01g000830.3C	-0.754149	0.083234	0.122077
Citrulline	BraA04g011130.3C	-0.847298	0.0331963	0.0486879	*
Citrulline	BraA09g034520.3C	0.901188	0.0141634	0.020773	*
Citrulline	BraA03g041700.3C	-0.776109	0.0695795	0.0925891
Citrulline	BraA06g019700.3C	0.982543	0.000454486	0.00499935	***
Citrulline	BraA06g036510.3C	-0.825913	0.0428214	0.0896969	*
Citrulline	BraA10g024990.3C	-0.696714	0.124025	0.218429
Citrulline	BraA04g021710.3C	-0.835738	0.0382568	0.0647423	*
Citrulline	BraA02g006550.3C	-0.695503	0.124962	0.180457
Citrulline	BraA03g016250.3C	-0.807873	0.0518232	0.103646
Citrulline	BraA04g029510.3C	-0.966312	0.0016832	0.00264503	**
Citrulline	BraA10g028200.3C	-0.721877	0.105272	0.182444
Citrulline	BraA03g061220.3C	-0.717979	0.108089	0.179807
Citrulline	BraA09g039260.3C	-0.770436	0.0730007	0.135514
Citrulline	BraA02g044000.3C	-0.773725	0.0710082	0.113488
Citrulline	BraA03g058580.3C	-0.927684	0.00765528	0.0120297	**
Citrulline	BraA07g038080.3C	-0.731514	0.0984503	0.177384
Citrulline	BraA02g021420.3C	-0.730326	0.0992799	0.12904
Citrulline	BraA03g053380.3C	-0.927194	0.00775813	0.0118554	**
Citrulline	BraA04g032160.3C	0.851858	0.0312934	0.0404974	*
Citrulline	BraA07g037210.3C	-0.839799	0.0364408	0.0577277	*
Citrulline	BraA03g033650.3C	-0.910096	0.0117607	0.0168539	*
Citrulline	BraA04g016310.3C	-0.604202	0.203982	0.303134
Citrulline	BraA03g012880.3C	-0.587667	0.219976	0.274186
Citrulline	BraA08g031390.3C	0.858452	0.0286356	0.0370579	*
Citrulline	BraA05g025900.3C	-0.79416	0.0591947	0.107748
Citrulline	BraA02g015010.3C	0.466206	0.351355	0.368087
Citrulline	BraA02g024490.3C	-0.569657	0.237944	0.315399
Citrulline	BraA02g020240.3C	0.835942	0.0381645	0.0971121	*
Citrulline	BraA07g038010.3C	-0.815685	0.0478274	0.0692332	*
Citrulline	BraA03g055960.3C	0.891301	0.017081	0.0480256	*
Citrulline	BraA06g014220.3C	-0.607138	0.201194	0.27757
Citrulline	BraA02g014250.3C	-0.837092	0.0376469	0.0622091	*
Citrulline	BraA08g029150.3C	-0.586655	0.22097	0.280505
Citrulline	BraA03g005990.3C	-0.698997	0.122269	0.212723
Citrulline	BraA02g013600.3C	-0.693365	0.126622	0.181143
Citrulline	BraA05g005200.3C	0.988789	0.000187811	0.00294827	***
Citrulline	BraA06g012350.3C	-0.841641	0.0356308	0.0435488	*
Citrulline	BraA04g015110.3C	0.906851	0.0126109	0.0423037	*
Citrulline	BraA05g042270.3C	0.89978	0.0145627	0.0152562	*
Citrulline	BraA02g005320.3C	-0.853055	0.0308028	0.0423539	*
Citrulline	BraA07g038050.3C	-0.940329	0.00523471	0.00767758	**
Citrulline	BraA07g019650.3C	-0.903215	0.0135976	0.0172672	*
Citrulline	BraA02g042670.3C	-0.745654	0.0888106	0.11091
Citrulline	BraA05g025850.3C	-0.896033	0.0156517	0.0258722	*
Citrulline	BraA06g003460.3C	0.895621	0.0157737	0.0182643	*
Citrulline	BraA01g013470.3C	-0.904152	0.0133401	0.0172637	*
Citrulline	BraA02g039750.3C	0.826583	0.0425025	0.0467527	*
Citrulline	BraA03g042430.3C	-0.758298	0.0805696	0.104267
Citrulline	BraA04g025990.3C	-0.683091	0.134733	0.174913
Citrulline	BraA05g027600.3C	-0.866043	0.0257147	0.0314291	*
Citrulline	BraA08g032260.3C	0.851061	0.0316222	0.134487	*
Citrulline	BraA01g017670.3C	0.955362	0.0029443	0.0185604	**
Citrulline	BraA07g005830.3C	0.758161	0.0806568	0.0933921
Citrulline	BraA03g039020.3C	-0.783178	0.0654211	0.0846626
Citrulline	BraA06g005670.3C	0.962265	0.00210905	0.00528043	**
Citrulline	BraA09g048970.3C	0.976785	0.000802118	0.0134716	***
Ornithine	BraA01g017270.3C	0.891201	0.0171118	0.0201132	*
Ornithine	BraA02g007310.3C	-0.922482	0.00878064	0.019467	**
Ornithine	BraA04g015630.3C	-0.779872	0.0673514	0.105762
Ornithine	BraA04g031460.3C	0.880947	0.0204168	0.0258755	*
Ornithine	BraA01g017580.3C	-0.923705	0.00850936	0.0156005	**
Ornithine	BraA02g000220.3C	-0.901347	0.0141187	0.0267579	*
Ornithine	BraA05g008720.3C	-0.855651	0.0297512	0.0430839	*
Ornithine	BraA08g032410.3C	-0.831343	0.0402691	0.0601127	*
Ornithine	BraA06g033080.3C	0.681342	0.136135	0.176175
Ornithine	BraA04g013440.3C	-0.503347	0.308743	0.393367
Ornithine	BraA08g019700.3C	-0.942204	0.00491403	0.0122449	**
Ornithine	BraA05g040340.3C	-0.632186	0.17805	0.326315
Ornithine	BraA09g055600.3C	-0.818668	0.0463406	0.0796901	*
Ornithine	BraA05g006260.3C	-0.699581	0.121821	0.161307
Ornithine	BraA04g010460.3C	-0.585313	0.222292	0.295281
Ornithine	BraA07g028050.3C	0.884157	0.0193523	0.0258135	*
Ornithine	BraA10g025400.3C	-0.481299	0.333798	0.430532
Ornithine	BraA08g006110.3C	-0.807183	0.0521835	0.0962602
Ornithine	BraA03g019180.3C	-0.703904	0.118529	0.165957
Ornithine	BraA09g062130.3C	0.838503	0.0370158	0.0751585	*
Ornithine	BraA07g000220.3C	-0.866028	0.0257204	0.0406565	*
Ornithine	BraA08g029130.3C	-0.940736	0.00516429	0.0115369	**
Ornithine	BraA09g054250.3C	-0.841287	0.0357856	0.065607	*
Ornithine	BraA08g007500.3C	-0.794257	0.0591408	0.111867
Ornithine	BraA08g000180.3C	-0.589	0.218668	0.283549
Ornithine	BraA04g008320.3C	-0.877951	0.0214348	0.0332987	*
Ornithine	BraA04g001190.3C	-0.843861	0.034666	0.0524735	*
Ornithine	BraA03g053470.3C	-0.757187	0.0812791	0.169418
Ornithine	BraA10g030950.3C	-0.764357	0.0767491	0.158359
Ornithine	BraA02g005190.3C	-0.680272	0.136997	0.255226
Ornithine	BraA03g005720.3C	-0.477532	0.338149	0.436763
Ornithine	BraA07g035330.3C	-0.62501	0.184561	0.25227
Ornithine	BraA07g031570.3C	-0.610268	0.198238	0.358076
Ornithine	BraA05g018190.3C	-0.832064	0.0399356	0.0920047	*
Ornithine	BraA10g024380.3C	-0.81457	0.0483887	0.0760393	*
Ornithine	BraA05g034040.3C	-0.746718	0.0881031	0.119986
Ornithine	BraA08g007700.3C	-0.734072	0.0966737	0.13604
Ornithine	BraA03g030260.3C	0.939328	0.00540998	0.00724197	**
Ornithine	BraA09g032750.3C	0.943252	0.00473908	0.010426	**
Ornithine	BraA03g031420.3C	-0.847808	0.0329812	0.0689829	*
Ornithine	BraA09g046430.3C	-0.803348	0.0542057	0.087442
Ornithine	BraA01g013550.3C	0.846441	0.0335601	0.0571733	*
Ornithine	BraA01g000830.3C	-0.774962	0.0702652	0.122077
Ornithine	BraA04g011130.3C	-0.855266	0.0299062	0.0486879	*
Ornithine	BraA09g034520.3C	0.89536	0.0158515	0.0217959	*
Ornithine	BraA03g041700.3C	-0.821609	0.0448967	0.0925891	*
Ornithine	BraA06g019700.3C	0.927865	0.00761748	0.0172384	**
Ornithine	BraA06g036510.3C	-0.815503	0.0479186	0.0896969	*
Ornithine	BraA10g024990.3C	-0.714742	0.110452	0.218429
Ornithine	BraA04g021710.3C	-0.865267	0.0260066	0.0614048	*
Ornithine	BraA02g006550.3C	-0.72323	0.104302	0.180457
Ornithine	BraA03g016250.3C	-0.821766	0.0448199	0.103646	*
Ornithine	BraA04g029510.3C	-0.976942	0.000791376	0.0017763	***
Ornithine	BraA10g028200.3C	-0.743908	0.0899771	0.182444
Ornithine	BraA03g061220.3C	-0.7386	0.0935643	0.179807
Ornithine	BraA09g039260.3C	-0.771408	0.0724092	0.135514
Ornithine	BraA02g044000.3C	-0.794161	0.0591938	0.113488
Ornithine	BraA03g058580.3C	-0.948165	0.00396064	0.00821022	**
Ornithine	BraA07g038080.3C	-0.731823	0.098235	0.177384
Ornithine	BraA02g021420.3C	-0.764482	0.0766711	0.12904
Ornithine	BraA03g053380.3C	-0.938238	0.00560397	0.0112079	**
Ornithine	BraA04g032160.3C	0.915591	0.0103866	0.0190421	*
Ornithine	BraA07g037210.3C	-0.846144	0.0336866	0.0577277	*
Ornithine	BraA03g033650.3C	-0.921129	0.00908556	0.0153756	**
Ornithine	BraA04g016310.3C	-0.628831	0.181082	0.303134
Ornithine	BraA03g012880.3C	-0.603732	0.20443	0.274186
Ornithine	BraA08g031390.3C	0.858504	0.0286151	0.0370579	*
Ornithine	BraA05g025900.3C	-0.813245	0.0490593	0.107748	*
Ornithine	BraA02g015010.3C	0.600852	0.207183	0.257661
Ornithine	BraA02g024490.3C	-0.566873	0.240771	0.315399
Ornithine	BraA02g020240.3C	0.860518	0.0278259	0.0971121	*
Ornithine	BraA07g038010.3C	-0.829233	0.0412523	0.0692332	*
Ornithine	BraA03g055960.3C	0.836578	0.0378781	0.0492148	*
Ornithine	BraA06g014220.3C	-0.636209	0.174443	0.27757
Ornithine	BraA02g014250.3C	-0.877592	0.0215584	0.0592856	*
Ornithine	BraA08g029150.3C	-0.610683	0.197848	0.280505
Ornithine	BraA03g005990.3C	-0.717292	0.108588	0.212723
Ornithine	BraA02g013600.3C	-0.720531	0.106241	0.181143
Ornithine	BraA05g005200.3C	0.943696	0.0046659	0.0174503	**
Ornithine	BraA06g012350.3C	-0.863567	0.0266512	0.0424279	*
Ornithine	BraA04g015110.3C	0.853144	0.0307663	0.0423037	*
Ornithine	BraA05g042270.3C	0.96879	0.00144589	0.00498569	**
Ornithine	BraA02g005320.3C	-0.884604	0.0192061	0.0383927	*
Ornithine	BraA07g038050.3C	-0.943926	0.00462832	0.00767758	**
Ornithine	BraA07g019650.3C	-0.922712	0.00872938	0.0137176	**
Ornithine	BraA02g042670.3C	-0.767444	0.074835	0.11091
Ornithine	BraA05g025850.3C	-0.893655	0.0163624	0.0258722	*
Ornithine	BraA06g003460.3C	0.909582	0.0118936	0.0153918	*
Ornithine	BraA01g013470.3C	-0.920062	0.0093298	0.0171712	**
Ornithine	BraA02g039750.3C	0.900371	0.0143943	0.0222533	*
Ornithine	BraA03g042430.3C	-0.77332	0.071252	0.104267
Ornithine	BraA04g025990.3C	-0.688657	0.130312	0.174913
Ornithine	BraA05g027600.3C	-0.891764	0.0169387	0.028273	*
Ornithine	BraA08g032260.3C	0.735966	0.0953676	0.134487
Ornithine	BraA01g017670.3C	0.942657	0.00483799	0.0212872	**
Ornithine	BraA07g005830.3C	0.775885	0.0697129	0.0881388
Ornithine	BraA03g039020.3C	-0.814476	0.0484359	0.0846626	*
Ornithine	BraA06g005670.3C	0.94841	0.00392368	0.00575473	**
Ornithine	BraA09g048970.3C	0.941427	0.00504578	0.0185861	**
Precorrin-2	BraA01g017270.3C	-0.957286	0.00269779	0.0201132	**
Precorrin-2	BraA02g007310.3C	0.954782	0.00302081	0.0180952	**
Precorrin-2	BraA04g015630.3C	0.622417	0.186937	0.186937
Precorrin-2	BraA04g031460.3C	-0.959822	0.00238893	0.0258755	**
Precorrin-2	BraA01g017580.3C	0.892694	0.0166541	0.0205355	*
Precorrin-2	BraA02g000220.3C	0.7929	0.0598945	0.0598945
Precorrin-2	BraA05g008720.3C	0.875678	0.0222231	0.0423344	*
Precorrin-2	BraA08g032410.3C	0.810735	0.0503419	0.0662628
Precorrin-2	BraA06g033080.3C	-0.748965	0.0866178	0.176175
Precorrin-2	BraA04g013440.3C	0.586559	0.221064	0.393367
Precorrin-2	BraA08g019700.3C	0.848131	0.0328449	0.034409	*
Precorrin-2	BraA05g040340.3C	0.420871	0.405968	0.4253
Precorrin-2	BraA09g055600.3C	0.656099	0.157066	0.157066
Precorrin-2	BraA05g006260.3C	0.713289	0.111521	0.161307
Precorrin-2	BraA04g010460.3C	0.670979	0.144573	0.295281
Precorrin-2	BraA07g028050.3C	-0.964284	0.00189072	0.0246367	**
Precorrin-2	BraA10g025400.3C	0.564728	0.242959	0.430532
Precorrin-2	BraA08g006110.3C	0.701329	0.120485	0.13602
Precorrin-2	BraA03g019180.3C	0.763297	0.0774112	0.165957
Precorrin-2	BraA09g062130.3C	-0.869607	0.0243951	0.0751585	*
Precorrin-2	BraA07g000220.3C	0.974196	0.000990172	0.0217838	***
Precorrin-2	BraA08g029130.3C	0.956391	0.0028111	0.0113851	**
Precorrin-2	BraA09g054250.3C	0.750127	0.0858544	0.0858544
Precorrin-2	BraA08g007500.3C	0.908844	0.0120854	0.111867	*
Precorrin-2	BraA08g000180.3C	0.647958	0.164086	0.283549
Precorrin-2	BraA04g008320.3C	0.940902	0.0051357	0.0282464	**
Precorrin-2	BraA04g001190.3C	0.845666	0.0338903	0.0524735	*
Precorrin-2	BraA03g053470.3C	0.593224	0.214546	0.224762
Precorrin-2	BraA10g030950.3C	0.661291	0.152656	0.17676
Precorrin-2	BraA02g005190.3C	0.593616	0.214165	0.255226
Precorrin-2	BraA03g005720.3C	0.563972	0.243731	0.436763
Precorrin-2	BraA07g035330.3C	0.705931	0.117	0.25227
Precorrin-2	BraA07g031570.3C	0.412251	0.416654	0.436495
Precorrin-2	BraA05g018190.3C	0.752133	0.0845431	0.097892
Precorrin-2	BraA10g024380.3C	0.738878	0.093375	0.114125
Precorrin-2	BraA05g034040.3C	0.751121	0.0852033	0.119986
Precorrin-2	BraA08g007700.3C	0.770136	0.0731835	0.13604
Precorrin-2	BraA03g030260.3C	-0.95865	0.00252944	0.00724197	**
Precorrin-2	BraA09g032750.3C	-0.923338	0.00859023	0.012599	**
Precorrin-2	BraA03g031420.3C	0.817272	0.0470338	0.0689829	*
Precorrin-2	BraA09g046430.3C	0.739609	0.0928776	0.0981449
Precorrin-2	BraA01g013550.3C	-0.860641	0.0277783	0.0571733	*
Precorrin-2	BraA01g000830.3C	0.896316	0.0155682	0.122077	*
Precorrin-2	BraA04g011130.3C	0.850686	0.0317775	0.0486879	*
Precorrin-2	BraA09g034520.3C	-0.936378	0.00594294	0.0184164	**
Precorrin-2	BraA03g041700.3C	0.828675	0.041514	0.0925891	*
Precorrin-2	BraA06g019700.3C	-0.918444	0.00970591	0.0172384	**
Precorrin-2	BraA06g036510.3C	0.652681	0.159997	0.167616
Precorrin-2	BraA10g024990.3C	0.620564	0.188643	0.218429
Precorrin-2	BraA04g021710.3C	0.776689	0.0692339	0.0834252
Precorrin-2	BraA02g006550.3C	0.845958	0.0337656	0.180457	*
Precorrin-2	BraA03g016250.3C	0.681603	0.135926	0.142398
Precorrin-2	BraA04g029510.3C	0.904923	0.0131297	0.0137549	*
Precorrin-2	BraA10g028200.3C	0.659923	0.153813	0.182444
Precorrin-2	BraA03g061220.3C	0.706028	0.116927	0.179807
Precorrin-2	BraA09g039260.3C	0.816753	0.0472927	0.135514	*
Precorrin-2	BraA02g044000.3C	0.610249	0.198256	0.198256
Precorrin-2	BraA03g058580.3C	0.965787	0.00173579	0.00763749	**
Precorrin-2	BraA07g038080.3C	0.760972	0.078873	0.177384
Precorrin-2	BraA02g021420.3C	0.902799	0.0137128	0.124264	*
Precorrin-2	BraA03g053380.3C	0.925665	0.00808324	0.0118554	**
Precorrin-2	BraA04g032160.3C	-0.809003	0.0512359	0.0536757
Precorrin-2	BraA07g037210.3C	0.808416	0.0515407	0.0627647
Precorrin-2	BraA03g033650.3C	0.913927	0.0107941	0.0168539	*
Precorrin-2	BraA04g016310.3C	0.696233	0.124397	0.303134
Precorrin-2	BraA03g012880.3C	0.670838	0.144689	0.274186
Precorrin-2	BraA08g031390.3C	-0.860911	0.0276731	0.0370579	*
Precorrin-2	BraA05g025900.3C	0.713299	0.111513	0.132132
Precorrin-2	BraA02g015010.3C	-0.60063	0.207396	0.257661
Precorrin-2	BraA02g024490.3C	0.633143	0.17719	0.315399
Precorrin-2	BraA02g020240.3C	-0.725872	0.10242	0.104695
Precorrin-2	BraA07g038010.3C	0.94451	0.00453326	0.0498658	**
Precorrin-2	BraA03g055960.3C	-0.90908	0.0120239	0.0480256	*
Precorrin-2	BraA06g014220.3C	0.740679	0.0921515	0.27757
Precorrin-2	BraA02g014250.3C	0.692953	0.126943	0.126943
Precorrin-2	BraA08g029150.3C	0.681818	0.135753	0.280505
Precorrin-2	BraA03g005990.3C	0.645529	0.166205	0.215088
Precorrin-2	BraA02g013600.3C	0.876225	0.0220324	0.181143	*
Precorrin-2	BraA05g005200.3C	-0.901898	0.013964	0.0183779	*
Precorrin-2	BraA06g012350.3C	0.944913	0.00446836	0.0338885	**
Precorrin-2	BraA04g015110.3C	-0.879574	0.0208803	0.0423037	*
Precorrin-2	BraA05g042270.3C	-0.923871	0.00847275	0.00932002	**
Precorrin-2	BraA02g005320.3C	0.964971	0.00181906	0.0200097	**
Precorrin-2	BraA07g038050.3C	0.934579	0.00627991	0.00863488	**
Precorrin-2	BraA07g019650.3C	0.933438	0.00649833	0.0137176	**
Precorrin-2	BraA02g042670.3C	0.873126	0.0231242	0.11091	*
Precorrin-2	BraA05g025850.3C	0.979726	0.000612362	0.013472	***
Precorrin-2	BraA06g003460.3C	-0.936642	0.0058941	0.0132588	**
Precorrin-2	BraA01g013470.3C	0.970381	0.00130296	0.00800327	**
Precorrin-2	BraA02g039750.3C	-0.887705	0.0182073	0.0222533	*
Precorrin-2	BraA03g042430.3C	0.812857	0.0492565	0.104267	*
Precorrin-2	BraA04g025990.3C	0.79551	0.0584485	0.174913
Precorrin-2	BraA05g027600.3C	0.962856	0.00204386	0.0173177	**
Precorrin-2	BraA08g032260.3C	-0.776887	0.069116	0.134487
Precorrin-2	BraA01g017670.3C	-0.838712	0.0369227	0.0369227	*
Precorrin-2	BraA07g005830.3C	-0.832571	0.0397019	0.081107	*
Precorrin-2	BraA03g039020.3C	0.937284	0.00577658	0.0675042	**
Precorrin-2	BraA06g005670.3C	-0.952603	0.00331653	0.00528043	**
Precorrin-2	BraA09g048970.3C	-0.88036	0.0206145	0.0251955	*
Guanosine diphosphate mannose	BraA01g017270.3C	-0.940793	0.00515438	0.0201132	**
Guanosine diphosphate mannose	BraA02g007310.3C	0.969933	0.00134245	0.0180952	**
Guanosine diphosphate mannose	BraA04g015630.3C	0.736487	0.0950099	0.126969
Guanosine diphosphate mannose	BraA04g031460.3C	-0.932721	0.00663749	0.0258755	**
Guanosine diphosphate mannose	BraA01g017580.3C	0.894855	0.0160021	0.0205355	*
Guanosine diphosphate mannose	BraA02g000220.3C	0.870117	0.0242088	0.033287	*
Guanosine diphosphate mannose	BraA05g008720.3C	0.840603	0.0360863	0.0441055	*
Guanosine diphosphate mannose	BraA08g032410.3C	0.793782	0.0594039	0.0701793
Guanosine diphosphate mannose	BraA06g033080.3C	-0.729837	0.0996227	0.176175
Guanosine diphosphate mannose	BraA04g013440.3C	0.460286	0.35833	0.394163
Guanosine diphosphate mannose	BraA08g019700.3C	0.947572	0.00405097	0.0122449	**
Guanosine diphosphate mannose	BraA05g040340.3C	0.620828	0.1884	0.326315
Guanosine diphosphate mannose	BraA09g055600.3C	0.787092	0.0631693	0.0868578
Guanosine diphosphate mannose	BraA05g006260.3C	0.648915	0.163254	0.179579
Guanosine diphosphate mannose	BraA04g010460.3C	0.544013	0.264481	0.303195
Guanosine diphosphate mannose	BraA07g028050.3C	-0.932304	0.0067191	0.0246367	**
Guanosine diphosphate mannose	BraA10g025400.3C	0.430147	0.394574	0.434031
Guanosine diphosphate mannose	BraA08g006110.3C	0.838263	0.0371227	0.0962602	*
Guanosine diphosphate mannose	BraA03g019180.3C	0.664004	0.150374	0.166493
[truncated: 179 more rows]
