# Supplementary material for: Integrated Analysis of Metabolome and Transcriptome Reveals the Effect of Burdock Fructooligosaccharide on the Quality of Chinese Cabbage (Brassica rapa L. ssp. Pekinensis)
Source: Int J Mol Sci. 2024 Oct 25;25(21):11459. doi: 10.3390/ijms252111459 (PMC11546758; doi:10.3390/ijms252111459)
Supplement: Supplementary file 1 [file ijms-25-11459-s001.zip › supplementary data 6.xlsx]

## Sheet: Correlation_all
category1	category2	Correlation	p-value	AdjPvalue	Significance
Kaempferol	BraA10gCFI3	0.752872	0.0840617	0.197762
Kaempferol	BraA03gCAMT4	0.665644	0.149002	0.308761
Kaempferol	BraA04gCYP73A5	0.701207	0.120578	0.262134
Kaempferol	BraA10gFLS1	0.863984	0.0264924	0.066231	*
Kaempferol	BraA01gANS	0.812785	0.0492932	0.123233	*
Kaempferol	BraA03gCHS3	0.730213	0.0993595	0.228207
Kaempferol	BraA10gCHS1	0.960138	0.00235184	0.0117592	**
Kaempferol	BraA02gCHS3	0.70421	0.118298	0.261243
Kaempferol	BraA03gCYP73A5	0.939737	0.00533804	0.00889673	**
(+)-Gallocatechin	BraA10gCFI3	0.800648	0.0556504	0.197762
(+)-Gallocatechin	BraA03gCAMT4	0.707288	0.115981	0.308761
(+)-Gallocatechin	BraA04gCYP73A5	0.745734	0.0887573	0.262134
(+)-Gallocatechin	BraA10gFLS1	0.898292	0.0149906	0.066231	*
(+)-Gallocatechin	BraA01gANS	0.876309	0.022003	0.110015	*
(+)-Gallocatechin	BraA03gCHS3	0.766657	0.0753205	0.228207
(+)-Gallocatechin	BraA10gCHS1	0.931611	0.00685557	0.0144159	**
(+)-Gallocatechin	BraA02gCHS3	0.73628	0.0951516	0.261243
(+)-Gallocatechin	BraA03gCYP73A5	0.883618	0.0195289	0.0244111	*
(-)-Epicatechin	BraA10gCFI3	0.610774	0.197762	0.197762
(-)-Epicatechin	BraA03gCAMT4	0.503331	0.308761	0.308761
(-)-Epicatechin	BraA04gCYP73A5	0.546239	0.262134	0.262134
(-)-Epicatechin	BraA10gFLS1	0.749034	0.0865722	0.0865722
(-)-Epicatechin	BraA01gANS	0.704175	0.118324	0.124516
(-)-Epicatechin	BraA03gCHS3	0.579346	0.228207	0.228207
(-)-Epicatechin	BraA10gCHS1	0.891995	0.0168678	0.0210847	*
(-)-Epicatechin	BraA02gCHS3	0.547086	0.261243	0.261243
(-)-Epicatechin	BraA03gCYP73A5	0.96869	0.00145514	0.00363785	**
Desmethylxanthohumol	BraA10gCFI3	-0.696217	0.124409	0.197762
Desmethylxanthohumol	BraA03gCAMT4	-0.597396	0.210506	0.308761
Desmethylxanthohumol	BraA04gCYP73A5	-0.636267	0.174391	0.262134
Desmethylxanthohumol	BraA10gFLS1	-0.772001	0.0720491	0.0865722
Desmethylxanthohumol	BraA01gANS	-0.764742	0.0765094	0.124516
Desmethylxanthohumol	BraA03gCHS3	-0.655514	0.157565	0.228207
Desmethylxanthohumol	BraA10gCHS1	-0.864671	0.0262315	0.0262315	*
Desmethylxanthohumol	BraA02gCHS3	-0.63415	0.176286	0.261243
Desmethylxanthohumol	BraA03gCYP73A5	-0.860126	0.0279786	0.0279786	*
Quercetin	BraA10gCFI3	0.632516	0.177754	0.197762
Quercetin	BraA03gCAMT4	0.543625	0.264891	0.308761
Quercetin	BraA04gCYP73A5	0.579359	0.228195	0.262134
Quercetin	BraA10gFLS1	0.763503	0.0772824	0.0865722
Quercetin	BraA01gANS	0.696079	0.124516	0.124516
Quercetin	BraA03gCHS3	0.617657	0.191332	0.228207
Quercetin	BraA10gCHS1	0.923071	0.00864952	0.0144159	**
Quercetin	BraA02gCHS3	0.590751	0.216955	0.261243
Quercetin	BraA03gCYP73A5	0.973832	0.00101818	0.00363785	**
