# Supplementary material for: Integrated Analysis of Metabolome and Transcriptome Reveals the Effect of Burdock Fructooligosaccharide on the Quality of Chinese Cabbage (Brassica rapa L. ssp. Pekinensis)
Source: Int J Mol Sci. 2024 Oct 25;25(21):11459. doi: 10.3390/ijms252111459 (PMC11546758; doi:10.3390/ijms252111459)
Supplement: Supplementary file 1 [file ijms-25-11459-s001.zip › supplementary data 7.xlsx]

## Sheet: Correlation_all
category1	category2	Correlation	p-value	AdjPvalue	Significance
Glucotropaeolin	BraA07gSUR1	-0.833302	0.039366	0.0399853	*
Glucotropaeolin	BraA08gCYP83B1	-0.728605	0.100488	0.100488
Glucotropaeolin	BraA04gCYP83A2	-0.865793	0.0258085	0.051617	*
Glucotropaeolin	BraA01gCYP83B1	-0.708207	0.115292	0.115292
Glucotropaeolin	BraA04gCYP83A1	-0.98973	0.000157681	0.000210241	***
Glucotropaeolin	BraA03gCYP83B1	-0.705713	0.117164	0.117164
Glucotropaeolin	BraA09gUGT47B1	-0.730397	0.0992308	0.0992308
Glucotropaeolin	BraA07gSOT16	-0.678784	0.138198	0.138198
Glucotropaeolin	BraA04gCYP83B3	-0.55796	0.249912	0.249912
Glucotropaeolin	BraA06gSOT17	-0.557369	0.250522	0.250522
Glucotropaeolin	BraA06gCYP79F1	-0.844329	0.034464	0.0673818	*
Glucotropaeolin	BraA02gCYP83B1	-0.835015	0.0385844	0.0385844	*
Glucotropaeolin	BraA07gSOT18	-0.958723	0.00252056	0.00504112	**
Glucotropaeolin	BraA02gMAM1	-0.742765	0.0907443	0.162447
Glucotropaeolin	BraA06gBCAT6	0.91247	0.0111568	0.0111568	*
Glucotropaeolin	BraA05gBCAT4	-0.868812	0.0246864	0.0467609	*
Glucotropaeolin	BraA08gBCAT2	0.759304	0.0799298	0.103922
Glucotropaeolin	BraA03gBCAT4	-0.75503	0.0826649	0.0880563
Glucolesquerellin	BraA07gSUR1	0.86948	0.0244414	0.0399853	*
Glucolesquerellin	BraA08gCYP83B1	0.788016	0.0626429	0.100488
Glucolesquerellin	BraA04gCYP83A2	0.819209	0.0460734	0.0594212	*
Glucolesquerellin	BraA01gCYP83B1	0.781796	0.066225	0.115292
Glucolesquerellin	BraA04gCYP83A1	0.985623	0.000308546	0.000308546	***
Glucolesquerellin	BraA03gCYP83B1	0.824832	0.0433383	0.100901	*
Glucolesquerellin	BraA09gUGT47B1	0.839853	0.0364169	0.0988607	*
Glucolesquerellin	BraA07gSOT16	0.787638	0.0628582	0.138198
Glucolesquerellin	BraA04gCYP83B3	0.691871	0.127788	0.249912
Glucolesquerellin	BraA06gSOT17	0.679646	0.137501	0.250522
Glucolesquerellin	BraA06gCYP79F1	0.810313	0.0505589	0.0673818
Glucolesquerellin	BraA02gCYP83B1	0.886779	0.0185029	0.0385844	*
Glucolesquerellin	BraA07gSOT18	0.923966	0.00845187	0.00845187	**
Glucolesquerellin	BraA02gMAM1	0.687643	0.131113	0.162447
Glucolesquerellin	BraA06gBCAT6	-0.935926	0.00602671	0.00936154	**
Glucolesquerellin	BraA05gBCAT4	0.842926	0.0350707	0.0467609	*
Glucolesquerellin	BraA08gBCAT2	-0.727902	0.100983	0.103922
Glucolesquerellin	BraA03gBCAT4	0.801219	0.0553437	0.0880563
Glucoerucin	BraA07gSUR1	0.863425	0.0267055	0.0399853	*
Glucoerucin	BraA08gCYP83B1	0.753981	0.0833427	0.100488
Glucoerucin	BraA04gCYP83A2	0.870206	0.0241765	0.051617	*
Glucoerucin	BraA01gCYP83B1	0.741952	0.0912918	0.115292
Glucoerucin	BraA04gCYP83A1	0.991867	9.89572e-05	0.000197914	***
Glucoerucin	BraA03gCYP83B1	0.739836	0.0927233	0.117164
Glucoerucin	BraA09gUGT47B1	0.768564	0.0741455	0.0988607
Glucoerucin	BraA07gSOT16	0.703927	0.118512	0.138198
Glucoerucin	BraA04gCYP83B3	0.599562	0.20842	0.249912
Glucoerucin	BraA06gSOT17	0.600346	0.207668	0.250522
Glucoerucin	BraA06gCYP79F1	0.856105	0.0295689	0.0673818	*
Glucoerucin	BraA02gCYP83B1	0.865549	0.0259003	0.0385844	*
Glucoerucin	BraA07gSOT18	0.96298	0.00203035	0.00504112	**
Glucoerucin	BraA02gMAM1	0.747596	0.0875219	0.162447
Glucoerucin	BraA06gBCAT6	-0.945729	0.00433803	0.00936154	**
Glucoerucin	BraA05gBCAT4	0.880515	0.0205622	0.0467609	*
Glucoerucin	BraA08gBCAT2	-0.737426	0.0943662	0.103922
Glucoerucin	BraA03gBCAT4	0.787027	0.0632064	0.0880563
Gluconasturtiin	BraA07gSUR1	0.831956	0.0399853	0.0399853	*
Gluconasturtiin	BraA08gCYP83B1	0.730305	0.0992948	0.100488
Gluconasturtiin	BraA04gCYP83A2	0.793751	0.0594212	0.0594212
Gluconasturtiin	BraA01gCYP83B1	0.724502	0.103394	0.115292
Gluconasturtiin	BraA04gCYP83A1	0.993212	6.89586e-05	0.000197914	***
Gluconasturtiin	BraA03gCYP83B1	0.810524	0.0504507	0.100901
Gluconasturtiin	BraA09gUGT47B1	0.810068	0.0506857	0.0988607
Gluconasturtiin	BraA07gSOT16	0.750956	0.085311	0.138198
Gluconasturtiin	BraA04gCYP83B3	0.643819	0.167704	0.249912
Gluconasturtiin	BraA06gSOT17	0.621622	0.187669	0.250522
Gluconasturtiin	BraA06gCYP79F1	0.77982	0.0673818	0.0673818
Gluconasturtiin	BraA02gCYP83B1	0.843234	0.0349369	0.0385844	*
Gluconasturtiin	BraA07gSOT18	0.924163	0.00840881	0.00845187	**
Gluconasturtiin	BraA02gMAM1	0.649844	0.162447	0.162447
Gluconasturtiin	BraA06gBCAT6	-0.930781	0.00702116	0.00936154	**
Gluconasturtiin	BraA05gBCAT4	0.811492	0.0499536	0.0499536	*
Gluconasturtiin	BraA08gBCAT2	-0.723762	0.103922	0.103922
Gluconasturtiin	BraA03gBCAT4	0.746789	0.0880563	0.0880563
