# Supplementary material for: Integrated Analysis of Metabolome and Transcriptome Reveals the Effect of Burdock Fructooligosaccharide on the Quality of Chinese Cabbage (Brassica rapa L. ssp. Pekinensis)
Source: Int J Mol Sci. 2024 Oct 25;25(21):11459. doi: 10.3390/ijms252111459 (PMC11546758; doi:10.3390/ijms252111459)
Supplement: Supplementary file 1 [file ijms-25-11459-s001.zip › supplementary data 8.xlsx]

## Sheet: Correlation_all
category1	category2	Correlation	p-value	AdjPvalue	Significance
D-Fructose	BraA05gBGL15	-0.712204	0.112321	0.130798
D-Fructose	BraA01gBGL25	0.36058	0.48257	0.48257
D-Fructose	BraA09gBGL10	0.384839	0.451238	0.451238
D-Fructose	BraA08gBGL40	0.967601	0.00155753	0.00155753	**
D-Fructose	BraA09gBGL08	0.855366	0.0298655	0.0895966	*
D-Fructose	BraA06gSPS2	-0.630099	0.179934	0.218676
D-Fructose	BraA02gSPS1	0.940514	0.00520268	0.0156081	**
D-Fructose	BraA03gBGL03	0.43272	0.391432	0.391432
D-Fructose	BraA06gINV3	0.945757	0.00433362	0.0130009	**
D-Fructose	BraA04gBGL28	0.576957	0.230593	0.230593
D-Fructose	BraA09gBGL27	0.562305	0.245439	0.245439
D-Fructose	BraA04gBGL27	0.703609	0.118753	0.118753
D-Fructose	BraA08gSPP1	0.751267	0.0851077	0.0851077
D-Fructose	BraA06gBGH3B	0.877579	0.021563	0.0461835	*
D-Fructose	BraA10gHxKL1	0.972988	0.0010846	0.00325381	**
D-Fructose	BraA03gBGH3B	0.858754	0.0285168	0.0285168	*
D-Fructose	BraA04gSPP2	-0.692505	0.127292	0.127292
D-Fructose	BraA04gBGL13	-0.792289	0.060235	0.060235
Sucrose 6-phosphate	BraA05gBGL15	-0.688041	0.130798	0.130798
Sucrose 6-phosphate	BraA01gBGL25	0.579919	0.227637	0.477399
Sucrose 6-phosphate	BraA09gBGL10	0.567828	0.2398	0.451238
Sucrose 6-phosphate	BraA08gBGL40	0.975026	0.000927727	0.00155753	***
Sucrose 6-phosphate	BraA09gBGL08	0.585577	0.222032	0.222032
Sucrose 6-phosphate	BraA06gSPS2	-0.588992	0.218676	0.218676
Sucrose 6-phosphate	BraA02gSPS1	0.848611	0.0326432	0.0326432	*
Sucrose 6-phosphate	BraA03gBGL03	0.584197	0.223393	0.33509
Sucrose 6-phosphate	BraA06gINV3	0.858507	0.0286141	0.0286141	*
Sucrose 6-phosphate	BraA04gBGL28	0.720142	0.106522	0.230593
Sucrose 6-phosphate	BraA09gBGL27	0.795359	0.0585319	0.166359
Sucrose 6-phosphate	BraA04gBGL27	0.878963	0.0210883	0.0630712	*
Sucrose 6-phosphate	BraA08gSPP1	0.915994	0.0102891	0.0289029	*
Sucrose 6-phosphate	BraA06gBGH3B	0.788682	0.0622647	0.0622647
Sucrose 6-phosphate	BraA10gHxKL1	0.825683	0.042931	0.042931	*
Sucrose 6-phosphate	BraA03gBGH3B	0.873084	0.0231395	0.0285168	*
Sucrose 6-phosphate	BraA04gSPP2	-0.79876	0.0566717	0.127292
Sucrose 6-phosphate	BraA04gBGL13	-0.818359	0.0464936	0.060235	*
GDP-D-mannose	BraA05gBGL15	-0.763669	0.077179	0.130798
GDP-D-mannose	BraA01gBGL25	0.494892	0.318266	0.477399
GDP-D-mannose	BraA09gBGL10	0.483392	0.331388	0.451238
GDP-D-mannose	BraA08gBGL40	0.96856	0.00146717	0.00155753	**
GDP-D-mannose	BraA09gBGL08	0.695651	0.124847	0.18727
GDP-D-mannose	BraA06gSPS2	-0.708327	0.115203	0.218676
GDP-D-mannose	BraA02gSPS1	0.863552	0.0266569	0.0326432	*
GDP-D-mannose	BraA03gBGL03	0.58427	0.223321	0.33509
GDP-D-mannose	BraA06gINV3	0.890568	0.0173077	0.0259616	*
GDP-D-mannose	BraA04gBGL28	0.658291	0.155198	0.230593
GDP-D-mannose	BraA09gBGL27	0.714124	0.110906	0.166359
GDP-D-mannose	BraA04gBGL27	0.827543	0.0420475	0.0630712	*
GDP-D-mannose	BraA08gSPP1	0.884412	0.0192686	0.0289029	*
GDP-D-mannose	BraA06gBGH3B	0.853089	0.030789	0.0461835	*
GDP-D-mannose	BraA10gHxKL1	0.913338	0.01094	0.01641	*
GDP-D-mannose	BraA03gBGH3B	0.923413	0.00857371	0.0257211	**
GDP-D-mannose	BraA04gSPP2	-0.723892	0.103828	0.127292
GDP-D-mannose	BraA04gBGL13	-0.894094	0.0162303	0.0486909	*
